# Supplementary material for: Meta-omics uncover temporal regulation of pathways across oral microbiome genera during in vitro sugar metabolism
Source: ISME J. 2015 May 29;9(12):2605–19. doi: 10.1038/ismej.2015.72 (PMC4817640; doi:10.1038/ismej.2015.72)
Supplement: Supplementary Table S1 [file ismej201572x3.xls]

## Sheet: relative abundance metabolites
						pH 7 Rep 1	pH 7 Rep 2	pH 7 Rep 3	pH 7 Rep 4	pH 7 Rep 5	pH 7 Rep 6	pH 4.2 Rep 1	pH 4.2 Rep 2	pH 4.2 Rep 3	pH 4.2 Rep 4	pH 4.2 Rep 5	pH 4.2 Rep 6	pH 5.2 Rep 1	pH 5.2 Rep 2	pH 5.2 Rep 3	pH 5.2 Rep 4	pH 5.2 Rep 5	pH 5.2 Rep 6	pH 6.5 Rep 1	pH 6.5 Rep 2	pH 6.5 Rep 3	pH 6.5 Rep 4	pH 6.5 Rep 5	pH 6.5 Rep 6	pH 4.8 Rep 1	pH 4.8 Rep 2	pH 4.8 Rep 3	pH 4.8 Rep 4	pH 4.8 Rep 5	pH 4.8 Rep 6	pH 7 Rep 1	pH 7 Rep 2	pH 7 Rep 3	pH 7 Rep 4	pH 7 Rep 5	pH 7 Rep 6	pH 4.2 Rep 1	pH 4.2 Rep 2	pH 4.2 Rep 3	pH 4.2 Rep 4	pH 4.2 Rep 5	pH 4.2 Rep 6	pH 5.2 Rep 1	pH 5.2 Rep 2
						intracell	intracell	intracell	intracell	intracell	intracell	intracell	intracell	intracell	intracell	intracell	intracell	intracell	intracell	intracell	intracell	intracell	intracell	intracell	intracell	intracell	intracell	intracell	intracell	intracell	intracell	intracell	intracell	intracell	intracell	extracell	extracell	extracell	extracell	extracell	extracell	extracell	extracell	extracell	extracell	extracell	extracell	extracell	extracell
						biofilm	biofilm	biofilm	biofilm	biofilm	biofilm	biofilm	biofilm	biofilm	biofilm	biofilm	biofilm	biofilm	biofilm	biofilm	biofilm	biofilm	biofilm	biofilm	biofilm	biofilm	biofilm	biofilm	biofilm	biofilm	biofilm	biofilm	biofilm	biofilm	biofilm	Media	Media	Media	Media	Media	Media	Media	Media	Media	Media	Media	Media	Media	Media
						135700	135701	135699	135703	135702	135704	135731	135728	135729	135727	135732	135730	135739	135738	135736	135737	135734	135735	135710	135709	135711	135706	135708	135707	135721	135724	135723	135720	135722	135725	135717	135715	135718	135713	135714	135716	135763	135762	135767	135766	135764	135765	135757	135755
BinBase name	ret.index	quant mz	BB id	mass spec	KEGG id
xylulose NIST	553050	173	231908	85:50478.0 86:26971.0 87:60214.0 88:65762.0 89:889536.0 90:70889.0 91:33612.0 92:1389.0 93:397.0 94:6394.0 95:3565.0 96:9083.0 97:4540.0 98:17171.0 99:29214.0 100:95461.0 101:192842.0 102:61420.0 103:1324868.0 104:125156.0 105:124438.0 106:8897.0 107:2342.0 108:214.0 109:1369.0 110:8960.0 111:8879.0 112:13280.0 113:33609.0 114:148161.0 115:86346.0 116:63567.0 117:1682104.0 118:167041.0 119:142609…	C00310	150	163	156	154	147	149	330	360	348	275	347	344	667	745	912	491	901	635	169	182	234	147	236	195	550	328	347	361	390	256	401	268	392	469	339	288	1323	859	958	977	1480	1108	2780	1623
xylose	544673	103	231968	85:5068.0 86:4710.0 87:5446.0 88:5053.0 89:35120.0 90:3511.0 91:4095.0 92:1119.0 93:802.0 94:1040.0 95:823.0 96:756.0 97:907.0 98:529.0 99:175588.0 100:9066.0 101:24669.0 102:5389.0 103:156981.0 104:9764.0 105:9812.0 106:1324.0 107:623.0 108:158.0 109:517.0 110:920.0 111:5607.0 112:3836.0 113:6372.0 114:3949.0 115:5465.0 116:7656.0 117:24997.0 118:1620.0 119:2903.0 120:1162.0 121:349.0 122:283.0 …	C02205	312	410	358	259	283	229	553	885	662	356	758	1227	690	578	908	479	992	561	792	793	945	774	837	793	1993	678	489	826	1733	920	379	362	309	333	410	337	5748	1995	3441	2802	5452	7339	3717	3676
valine	315295	144	492765	85:1205.0 86:2575.0 87:660.0 88:522.0 89:84.0 90:34.0 94:69.0 96:300.0 97:229.0 98:1105.0 99:549.0 100:12399.0 101:2135.0 102:1179.0 103:2441.0 104:181.0 105:297.0 106:28.0 107:42.0 108:64.0 109:26.0 110:176.0 111:59.0 112:1034.0 113:441.0 114:2212.0 115:886.0 116:376.0 117:1306.0 118:379.0 119:540.0 120:79.0 121:49.0 122:16.0 124:179.0 126:83.0 127:75.0 128:2321.0 129:1279.0 130:1865.0 131:1772.…		24298	16730	43433	27510	45068	16363	2912	6159	4060	3381	6529	4351	7420	2654	2346	4118	4230	896	15450	18221	13657	9494	12598	15581	4095	1837	4634	6283	7246	4246	146691	161800	162662	180406	196030	161018	2113	1470	1572	5174	1425	1019	2097	4141
urea	337230	171	224322	87:1643.0 89:608.0 91:647.0 92:532.0 93:862.0 95:29.0 98:782.0 99:44753.0 100:38347.0 101:1438.0 102:1416.0 103:2435.0 106:473.0 107:238.0 108:298.0 109:378.0 110:663.0 111:2458.0 112:209.0 113:1856.0 114:14497.0 117:5758.0 119:2230.0 120:461.0 121:146.0 122:91.0 125:99.0 128:322.0 129:368.0 131:8505.0 132:9497.0 133:2364.0 134:978.0 136:170.0 138:52.0 139:475.0 140:192.0 142:1302.0 144:111.0 146…		290	193	92	708	324	168	438	1825	342	662	716	431	302	107	477	10	169	105	324	341	100	295	152	223	769	642	1133	168	1001	11	64	65	44	79	42	62	53	91	96	50	53	84	85	80
uracil	385903	99	199600	85:620.0 86:348.0 87:342.0 88:79.0 89:29.0 90:36.0 91:255.0 92:148.0 93:33.0 94:13.0 95:48.0 96:142.0 97:65.0 98:244.0 99:6557.0 100:1563.0 101:564.0 102:105.0 103:114.0 104:19.0 105:169.0 106:54.0 107:48.0 108:25.0 109:255.0 110:29.0 111:91.0 112:40.0 113:1310.0 114:131.0 115:108.0 116:39.0 117:196.0 118:52.0 119:32.0 120:22.0 121:6.0 122:1.0 123:5.0 124:10.0 125:8.0 126:1397.0 127:190.0 128:66.…	C00106	7143	6101	7661	5672	7246	4470	703	681	695	617	973	838	532	316	600	649	539	353	3519	5266	715	2662	3500	5652	935	1085	1047	914	1075	704	18372	17075	15785	17675	16937	17947	282	420	366	239	397	581	485	1669
tyrosine	670802	218	381469	86:117.0 91:15.0 92:34.0 98:39.0 100:1184.0 101:47.0 102:44.0 130:112.0 132:42.0 144:2.0 163:71.0 165:27.0 179:321.0 180:48.0 181:24.0 183:7.0 192:19.0 193:24.0 207:35.0 218:2929.0 219:549.0 220:248.0 267:29.0 280:207.0 281:83.0 354:13.0 380:5.0 497:9.0	C00082	16667	9467	11152	6967	11032	6586	1344	1703	1017	1655	1693	1246	1298	1192	2272	1418	2370	1867	10822	11207	11465	10214	12164	11534	8096	8394	7577	8797	3114	8789	41057	34344	36641	38519	46075	42614	9511	3749	10207	9345	11599	9953	10873	10790
tryptophan	779834	202	199775	86:27.0 87:274.0 88:35.0 89:61.0 90:26.0 91:147.0 92:19.0 93:50.0 94:4.0 100:133.0 101:54.0 102:184.0 103:173.0 104:20.0 105:43.0 106:10.0 107:18.0 108:29.0 113:15.0 114:34.0 115:146.0 116:31.0 118:17.0 119:53.0 120:26.0 121:10.0 126:15.0 127:6.0 128:77.0 129:31.0 130:627.0 131:237.0 132:255.0 133:35.0 134:44.0 135:3.0 137:12.0 138:2.0 139:11.0 140:28.0 141:17.0 142:48.0 143:45.0 144:70.0 145:123…	C00078	15076	6365	7099	5050	8678	4962	541	460	237	205	329	215	1745	164	135	285	168	81	4228	5452	3547	3809	4364	5478	1954	414	1110	887	2088	805	31799	26391	31685	33803	33379	33287	200	83	356	966	417	225	153	65
trehalose	947837	191	199289	86:85.0 89:2588.0 90:246.0 92:25.0 99:468.0 101:1390.0 102:435.0 103:29999.0 104:2811.0 105:860.0 109:1172.0 113:1419.0 114:281.0 115:562.0 116:1436.0 117:8978.0 118:836.0 119:713.0 126:25.0 127:613.0 128:152.0 129:20631.0 130:2282.0 131:4233.0 132:740.0 133:7000.0 134:872.0 135:529.0 136:45.0 139:436.0 140:30.0 141:556.0 142:628.0 143:2010.0 144:286.0 145:787.0 146:92.0 147:35391.0 148:5485.0 14…	C01083	399	1472	749	382	831	620	1095	904	785	1058	1095	813	339	875	568	931	704	450	1375	1289	1081	1135	1194	272	306	1329	1210	1423	929	1517	5066	4410	6119	3753	493	6481	128	48	90	122	116	58	59	55
trans-4-hydroxyproline	460567	158	199804	85:7.0 86:18.0 87:14.0 88:14.0 89:9.0 90:3.0 91:57.0 92:25.0 93:13.0 97:6.0 98:13.0 99:21.0 100:89.0 101:55.0 102:8.0 103:211.0 104:4.0 105:1.0 106:4.0 107:26.0 108:7.0 110:11.0 112:12.0 113:4.0 115:43.0 116:133.0 117:16.0 119:3.0 120:2.0 122:2.0 124:7.0 125:1.0 126:3.0 128:14.0 129:28.0 130:15.0 136:11.0 139:3.0 140:3.0 142:116.0 143:9.0 144:8.0 147:25.0 149:8.0 150:2.0 151:6.0 154:1.0 156:22.0 …	C01157	231	313	306	208	258	198	1129	736	703	641	716	795	1781	744	688	855	923	670	364	432	230	388	295	395	983	791	619	444	840	175	600	533	582	612	788	573	1515	2304	1649	1932	2504	1885	3449	3581
thymine	420134	255	236696	85:1377.0 86:1260.0 87:259.0 88:148.0 89:64.0 91:126.0 92:85.0 93:226.0 95:84.0 97:128.0 98:230.0 99:1043.0 100:3045.0 101:620.0 102:713.0 103:307.0 104:61.0 105:342.0 106:1413.0 107:1831.0 108:710.0 109:271.0 110:1254.0 111:291.0 112:407.0 113:14119.0 114:1610.0 115:7482.0 116:780.0 117:903.0 118:155.0 119:48.0 120:2222.0 121:56.0 122:21.0 123:81.0 124:136.0 125:13.0 126:434.0 127:424.0 128:65.0…	C00178	1753	1137	1457	771	1262	610	451	556	409	512	207	401	570	69	583	347	157	45	823	1176	68	340	600	924	1335	954	1427	151	1829	40	2314	2529	1445	2216	1802	2299	79	157	328	498	144	315	3633	3273
thymidine	349037	169	232714	85:7153.0 86:8926.0 87:3708.0 88:7362.0 89:6024.0 90:1590.0 91:699.0 93:2018.0 94:591.0 95:943.0 96:1105.0 97:2087.0 98:3001.0 100:4997.0 101:31665.0 102:1353.0 103:33604.0 104:2675.0 105:1992.0 107:16658.0 108:1690.0 109:1424.0 110:3042.0 111:12665.0 112:2100.0 113:17767.0 114:4317.0 115:8947.0 116:403.0 117:412.0 119:456.0 120:12.0 121:54.0 122:51.0 124:1079.0 125:5900.0 126:4009.0 129:10289.0 …	C00214	3262	2254	1590	1281	1621	938	1077	1211	703	212	275	581	2376	1546	1183	1017	1516	920	1013	1069	5235	910	709	2980	577	566	623	3229	489	519	7496	9510	1630	9209	8818	8964	8544	9157	8248	7285	10060	8353	9235	7515
threose	446119	205	349927	85:643.0 86:454.0 87:302.0 88:248.0 89:4684.0 90:361.0 91:277.0 93:140.0 98:393.0 99:226.0 100:1945.0 101:1833.0 102:1097.0 103:6663.0 104:811.0 105:689.0 106:16.0 108:1.0 110:401.0 111:62.0 112:385.0 113:389.0 114:781.0 115:987.0 116:985.0 117:18244.0 118:1771.0 119:1243.0 120:172.0 124:5.0 126:375.0 127:582.0 128:218.0 129:1460.0 130:2840.0 131:2415.0 132:512.0 133:4276.0 134:1315.0 135:158.0 1…	n/a	160	171	176	105	109	101	273	240	147	154	236	313	1658	2258	1263	1322	1950	1633	197	197	284	173	289	321	210	209	209	479	228	308	269	345	277	278	348	274	430	860	850	418	535	439	1502	1902
threonine	408911	117	269656	85:1048.0 86:3863.0 87:4452.0 88:1823.0 89:423.0 90:301.0 91:666.0 92:38.0 93:22.0 94:362.0 96:79.0 97:68.0 98:2115.0 99:7753.0 100:24700.0 101:142273.0 102:9292.0 103:4716.0 104:681.0 106:205.0 109:36.0 111:916.0 112:3510.0 114:5426.0 117:199519.0 118:19134.0 119:11346.0 120:1311.0 121:634.0 122:488.0 124:81.0 125:7.0 127:792.0 128:45766.0 129:53568.0 130:17919.0 131:16198.0 132:16695.0 133:1793…	C00188	10694	7940	10293	7275	10394	5960	12411	9681	7843	9138	10432	7804	13412	6500	7647	6640	6909	6540	4737	5279	3769	4678	4039	5372	6713	2925	3079	2084	5267	1515	37678	33245	36476	39804	46834	39126	3150	3469	3952	6155	4165	2615	8571	45724
threonic acid	497167	292	199262	86:2.0 89:214.0 90:4.0 92:93.0 93:57.0 95:1.0 99:8.0 100:9.0 101:144.0 102:985.0 103:1234.0 104:105.0 105:26.0 107:28.0 108:10.0 113:18.0 115:5.0 116:4.0 117:1493.0 118:105.0 119:89.0 123:1.0 127:13.0 129:137.0 130:742.0 131:341.0 132:49.0 133:624.0 134:70.0 135:7.0 143:143.0 145:1.0 147:3932.0 148:546.0 149:327.0 150:7.0 156:89.0 161:5.0 162:3.0 163:8.0 167:1.0 173:3.0 175:17.0 176:6.0 177:84.0 …	C01620	4889	4964	4549	3019	3531	2926	5640	4531	4894	4025	5991	5767	4799	4639	3069	3566	5618	3064	3600	3736	5135	4069	4049	4050	3063	3230	2582	4179	2732	4736	1698	1919	1488	1682	1945	1642	3616	3909	3579	3237	4656	3456	2562	2253
threitol	467314	217	202661	85:64.0 87:55.0 88:18.0 89:326.0 90:8.0 91:65.0 92:7.0 93:590.0 95:158.0 99:56.0 101:1014.0 102:45.0 103:2102.0 104:169.0 105:112.0 110:13.0 111:1.0 113:2.0 115:101.0 116:377.0 117:1375.0 118:138.0 119:84.0 127:3.0 129:383.0 130:28.0 131:441.0 132:20.0 133:828.0 134:97.0 135:27.0 141:1.0 142:4.0 143:142.0 145:21.0 147:3667.0 148:502.0 149:315.0 151:1.0 171:1.0 175:76.0 177:24.0 180:1.0 189:420.0 …	n/a	86	89	80	23	94	101	536	443	529	304	435	522	1722	1718	1330	1279	1928	1421	499	525	860	390	617	607	1464	1094	821	2197	1272	961	126	104	91	164	113	177	3167	2378	3073	3184	4958	4350	4393	4667
talose	655071	160	203596	85:463.0 86:4544.0 87:463.0 88:2301.0 89:24150.0 90:2115.0 94:49.0 96:185.0 97:1062.0 98:748.0 99:1248.0 100:10181.0 101:1951.0 102:5313.0 103:56720.0 104:5478.0 105:17912.0 106:2055.0 107:628.0 108:107.0 110:546.0 111:94.0 112:1408.0 113:390.0 114:8350.0 115:1823.0 116:624.0 117:46567.0 118:4864.0 119:2638.0 120:522.0 121:231.0 122:149.0 123:59.0 124:162.0 125:5.0 126:983.0 127:211.0 128:2685.0 …	C06467	123	88	90	205	120	202	1812	1944	2158	4067	6635	7860	1091	9839	16254	4562	5279	6629	1146601	1107506	1121925	1190628	1116545	1055160	531344	920580	1125397	1110965	972583	1331757	624	537	660	2517	261	688	1254919	1309035	1221043	1139859	925523	1248724	1150230	1019987
tagatose	630631	307	564149	87:351.0 88:1.0 89:921.0 98:129.0 100:442.0 101:77.0 103:7947.0 104:469.0 106:199.0 107:1175.0 110:235.0 114:6.0 116:79.0 117:1342.0 118:350.0 127:147.0 129:879.0 133:365.0 135:11.0 141:49.0 142:38.0 143:145.0 145:74.0 147:1078.0 149:120.0 157:630.0 158:39.0 159:125.0 160:250.0 161:35.0 163:78.0 170:22.0 172:248.0 173:178.0 174:102.0 175:17.0 184:811.0 186:39.0 188:17.0 189:734.0 190:242.0 199:14…		38	30	17	28	26	115	96	104	73	1	61	41	78	167	200	109	212	162	117	105	196	194	148	160	251	157	174	332	294	279	27	51	67	53	74	58	803	524	514	479	797	570	1425	2006
sulfuric acid	283162	227	236676	85:378.0 86:2331.0 87:897.0 88:651.0 89:1848.0 90:107.0 91:438.0 93:329.0 94:46.0 95:59.0 97:239.0 98:4089.0 99:186.0 100:728.0 101:378.0 102:641.0 103:2110.0 104:404.0 105:442.0 106:565.0 107:714.0 109:92.0 111:53.0 112:427.0 113:152.0 114:171.0 115:1284.0 116:182.0 117:613.0 118:396.0 119:179.0 120:152.0 123:93.0 128:427.0 129:94.0 130:3038.0 131:4206.0 132:1353.0 133:2433.0 134:394.0 135:643.0…	C00059	384	2233	2126	739	2544	1106	1561	1317	1787	587	2498	2071	1363	3063	221	897	3000	1554	3597	3111	2855	3852	2103	3355	1199	2278	941	2305	999	2622	3426	7922	5383	4834	7555	6430	2946	2395	3733	4139	3470	3527	474	707
sucrose	916949	271	203674	85:4313.0 86:1685.0 87:4224.0 88:3784.0 89:11253.0 90:1551.0 91:24387.0 92:12217.0 93:1504.0 94:536.0 95:1204.0 96:997.0 97:2460.0 98:839.0 99:5412.0 100:1760.0 101:13713.0 102:5586.0 103:98022.0 104:9486.0 105:5393.0 106:950.0 107:6803.0 108:804.0 109:6380.0 110:3229.0 111:4689.0 112:742.0 113:5804.0 114:1397.0 115:5729.0 116:5106.0 117:26674.0 118:3267.0 119:4155.0 120:492.0 121:418.0 122:76.0 …	C00089	1189	478	867	767	420	511	117	423	71	170	199	130	181	161	174	84	123	90	195	363	182	164	259	4314	385	123	158	159	301	524	119	201	77	104	105	104	105	73	198	75	115	91	44	30
succinic acid	370724	247	293854	85:7562.0 86:6889.0 87:3755.0 88:1316.0 89:6707.0 90:2168.0 91:304.0 92:238.0 93:214.0 94:1341.0 95:788.0 96:2850.0 97:3058.0 98:15969.0 99:2754.0 100:2273.0 101:3914.0 102:2917.0 103:7196.0 104:1561.0 105:3165.0 106:446.0 108:614.0 109:925.0 110:111.0 111:659.0 112:1437.0 113:9309.0 115:11615.0 116:15293.0 117:10559.0 118:2717.0 119:2833.0 120:31.0 121:614.0 122:683.0 124:1992.0 125:1873.0 128:2…		482	396	313	417	303	333	1151	674	954	781	961	752	531	520	413	539	950	464	423	675	419	444	585	479	959	1086	788	913	1089	840	1313	1229	1269	1175	905	1264	345	785	866	409	1006	409	729	1467
stearic acid	787358	117	199195	85:700.0 86:253.0 87:125.0 88:82.0 89:447.0 90:48.0 91:171.0 92:25.0 93:426.0 94:40.0 95:1020.0 96:117.0 97:1024.0 98:749.0 99:386.0 100:49.0 101:187.0 102:22.0 105:450.0 106:48.0 107:188.0 108:13.0 109:271.0 110:45.0 111:412.0 112:177.0 113:76.0 114:7.0 115:100.0 116:947.0 117:16820.0 118:1585.0 119:678.0 120:23.0 121:138.0 122:16.0 123:71.0 124:16.0 125:94.0 126:45.0 127:79.0 128:37.0 129:7299.…	C01530	151849	169632	121892	222520	126989	236146	164429	164251	180598	195440	219612	177022	152143	135324	141749	142116	131239	106582	159446	162384	120801	183672	160688	162837	202441	186135	183622	169518	195141	204570	92044	117408	98209	167300	119851	107787	99507	122264	112619	105413	143542	110855	122908	97499
serine	391397	204	227962	85:291.0 86:1295.0 87:675.0 88:1087.0 89:864.0 90:47.0 92:50.0 93:16.0 97:18.0 98:65.0 99:114.0 100:17725.0 101:2373.0 102:1134.0 103:3887.0 104:329.0 105:468.0 106:100.0 108:117.0 109:26.0 110:268.0 112:15.0 113:132.0 114:2111.0 115:1502.0 116:6271.0 117:2419.0 118:354.0 119:583.0 120:127.0 121:55.0 128:120.0 129:339.0 130:2106.0 131:2160.0 132:3257.0 133:4064.0 134:689.0 135:345.0 136:143.0 137…	C00065	8920	3479	3683	3957	4972	3625	752	3710	543	760	814	909	1053	414	517	695	616	339	437	728	450	613	815	851	763	469	474	129	585	538	13376	17671	19004	27696	22940	20602	146	255	208	184	319	106	411	238
ribose	553411	307	204210	86:507.0 89:1607.0 91:4286.0 98:591.0 99:404.0 100:3683.0 101:1562.0 102:873.0 103:25477.0 104:2301.0 105:1583.0 111:36.0 112:105.0 113:151.0 114:1070.0 115:418.0 116:4253.0 117:5327.0 118:985.0 119:443.0 120:28.0 124:7.0 125:157.0 128:160.0 129:2839.0 131:525.0 132:4369.0 133:4759.0 137:3.0 138:19.0 140:6.0 141:4193.0 142:1182.0 143:1019.0 144:426.0 145:421.0 146:119.0 150:40.0 156:19.0 157:78.0…	C00121	53	29	40	37	51	41	181	124	177	222	45	162	180	190	292	166	479	288	68	60	38	72	47	2	201	84	108	177	88	114	88	146	42	92	87	170	60	25	68	79	116	103	653	308
ribonic acid	598019	292	199341	88:54.0 89:2086.0 90:185.0 102:152.0 103:8564.0 104:518.0 111:198.0 117:1940.0 118:44.0 119:213.0 124:11.0 125:99.0 127:29.0 129:1384.0 130:251.0 131:230.0 132:19.0 140:45.0 142:168.0 143:408.0 145:31.0 146:5.0 147:4148.0 148:601.0 149:301.0 153:3.0 157:288.0 159:596.0 160:32.0 163:76.0 169:537.0 170:44.0 171:104.0 173:102.0 174:72.0 175:65.0 176:11.0 177:125.0 179:322.0 180:24.0 183:6.0 185:346.…	C01685	2253	2393	2512	939	2009	1106	2638	2232	2432	1873	2511	2565	21418	26144	15096	15890	24097	19246	1795	1887	2951	2057	2176	2381	2152	1846	1667	2248	2039	1462	5805	6513	5076	5159	6437	5502	4190	5119	4221	4763	5406	4253	8826	7596
pyruvic acid	212241	174	241869	85:18315.0 86:5252.0 89:137277.0 90:12340.0 91:5391.0 92:40.0 93:1305.0 94:20.0 98:3485.0 99:46590.0 100:60978.0 101:6580.0 102:218.0 107:2897.0 108:297.0 110:6775.0 111:898.0 113:244.0 114:12290.0 115:64006.0 116:9701.0 118:2388.0 120:110.0 124:251.0 127:345.0 128:3955.0 130:1792.0 134:12084.0 136:1234.0 138:15.0 140:182.0 141:39.0 143:2848.0 154:2394.0 155:60.0 158:12682.0 165:9.0 167:1.0 168:3…	C00022	384	527	385	296	311	289	919	855	877	1038	1242	1154	1296	1707	1213	1062	615	1248	357	380	408	383	374	458	1248	881	587	599	995	505	1231	1469	1179	1324	1395	1449	5896	7728	5215	4509	6086	4898	7786	6577
pyrophosphate	327894	110	268215	85:3151.0 86:2999.0 87:692.0 88:1804.0 89:47.0 90:205.0 91:611.0 93:12.0 95:130.0 96:227.0 97:70.0 98:484.0 99:41264.0 100:16898.0 101:3765.0 102:876.0 104:178.0 106:359.0 107:1468.0 108:315.0 109:266.0 110:19938.0 111:3489.0 112:470.0 113:923.0 114:3402.0 115:352.0 116:430.0 117:7686.0 120:69.0 121:166.0 122:117.0 123:139.0 125:249.0 126:429.0 130:6696.0 131:3804.0 132:960.0 133:574.0 134:1575.0…	C0013	349	428	328	294	214	455	7016	14424	6093	12891	10831	4528	3727	1552	10756	11377	2693	6966	278	511	208	537	632	277	15691	9296	6882	1638	13767	1801	589	767	642	479	601	533	972	2291	1959	911	889	1405	2117	839
putrescine	588836	174	228373	85:5560.0 86:109952.0 87:14306.0 88:4171.0 89:10910.0 90:368.0 91:1286.0 92:548.0 93:756.0 94:1980.0 95:5733.0 96:2669.0 97:2268.0 98:7536.0 99:10214.0 101:10338.0 102:5882.0 103:10597.0 104:983.0 105:4019.0 106:344.0 107:1297.0 108:1496.0 109:536.0 110:4707.0 111:3094.0 112:3980.0 113:2939.0 114:8485.0 115:5745.0 116:10397.0 117:12104.0 118:1788.0 119:1807.0 120:298.0 121:1646.0 122:901.0 123:44…	C00134	13183	11183	16062	2891	11220	3181	3675	3378	1781	3333	2395	2546	7065	1167	4613	2893	904	1099	13684	12199	3210	8640	11125	15886	24227	8643	14806	8737	28988	947	64218	61881	55630	71896	65548	60390	3210	13238	28678	48109	10942	18957	49037	24186
pseudo uridine	813744	217	362150	99:55.0 100:209.0 101:11.0 103:264.0 116:81.0 117:137.0 123:10.0 124:100.0 126:103.0 127:239.0 129:297.0 133:262.0 140:7.0 142:53.0 143:102.0 145:31.0 146:223.0 147:535.0 152:29.0 153:7.0 154:78.0 156:356.0 157:34.0 158:89.0 161:26.0 174:242.0 175:72.0 176:13.0 177:72.0 179:52.0 180:95.0 181:4.0 185:33.0 189:24.0 193:98.0 197:2.0 198:7.0 200:17.0 203:33.0 204:17.0 206:3.0 211:23.0 214:11.0 215:18…	C02067	291	260	264	188	278	154	211	162	161	131	111	242	514	606	287	257	627	466	248	175	336	245	271	256	497	338	514	327	473	223	722	600	665	758	825	634	594	704	563	811	952	704	681	710
proline	364232	142	199611	85:2.0 88:15.0 91:98.0 92:102.0 95:3.0 96:5.0 98:3.0 99:10.0 100:74.0 101:25.0 107:26.0 110:19.0 113:5.0 115:2.0 117:33.0 118:16.0 126:28.0 127:10.0 128:9.0 130:1.0 131:13.0 132:12.0 133:2.0 134:56.0 135:2.0 136:9.0 140:21.0 141:4.0 142:3396.0 143:428.0 144:93.0 145:1.0 146:1.0 147:175.0 155:23.0 158:1.0 166:5.0 168:3.0 170:6.0 175:1.0 178:1.0 184:31.0 186:3.0 187:1.0 198:2.0 201:1.0 211:2.0 216:…	C00148	6490	4952	21241	10517	24772	3210	1429	6515	3152	1618	2976	1461	10557	1968	5349	6275	3127	900	9326	9156	2607	3041	3921	5621	3879	2920	8380	3815	10496	416	62009	76119	66877	74366	70957	83144	6355	7426	18684	21271	6880	7636	62699	44786
phosphoric acid	342472	314	218342	85:347.0 87:1211.0 88:336.0 89:1551.0 90:130.0 91:976.0 92:23.0 93:381.0 94:86.0 95:150.0 96:135.0 98:118.0 102:197.0 103:5646.0 104:1040.0 105:2917.0 106:556.0 107:1819.0 108:141.0 109:540.0 112:16.0 113:121.0 114:3.0 115:5937.0 116:443.0 117:2476.0 118:325.0 119:3968.0 120:496.0 121:3024.0 122:329.0 123:1403.0 124:73.0 125:24.0 128:189.0 129:54.0 130:26.0 131:3561.0 132:2477.0 133:22872.0 134:3…	C00009	190737	219299	145732	308604	137085	356361	131643	209933	242649	303138	160998	269518	126706	222351	190858	216189	215375	296555	207170	203845	151781	225511	186693	184880	255616	240182	150420	199597	246073	304710	138998	213968	142033	280673	199135	197713	203507	222428	280167	201805	235389	185465	228239	183624
phenylethylamine	510041	174	438065	85:90.0 86:11.0 90:34.0 98:236.0 99:316.0 100:483.0 113:152.0 114:329.0 130:90.0 143:263.0 144:67.0 156:1.0 158:14.0 171:217.0 172:120.0 174:3726.0 175:520.0 176:59.0 179:8.0 228:17.0 232:48.0 234:25.0 256:23.0 257:57.0 259:2.0 280:3.0 314:4.0 316:16.0 318:20.0 321:12.0 329:77.0 330:19.0 337:6.0 341:5.0 342:23.0 346:1.0 348:13.0 356:10.0 358:18.0 364:8.0 365:3.0 367:1.0 375:4.0 381:3.0 385:7.0 39…		79	28	50	45	25	104	15	18	45	19	34	29	25	28	12	9	44	23	40	31	27	29	33	14	58	32	48	24	29	27	939	711	910	784	1128	722	15	13	16	28	40	13	28	12
phenylalanine	535370	218	617469	85:1045.0 86:4284.0 87:1165.0 88:96.0 89:2643.0 90:1088.0 91:33742.0 92:5087.0 93:865.0 94:281.0 95:26.0 96:13.0 97:9.0 98:550.0 99:366.0 100:38591.0 101:5648.0 102:3009.0 103:5010.0 104:1212.0 105:1698.0 106:110.0 107:838.0 108:123.0 109:35.0 113:105.0 114:90.0 115:1580.0 116:1194.0 117:3311.0 118:2148.0 119:2062.0 120:3311.0 121:1981.0 122:248.0 123:114.0 126:202.0 127:279.0 128:229.0 129:246.0…		22897	19298	21489	12222	20703	10641	1606	1591	1008	810	874	919	2650	686	623	1116	886	541	9081	10400	7452	7257	8699	11882	2322	798	1703	1852	2629	1130	72193	66408	74572	78834	93980	71942	649	459	989	2498	1155	619	1905	2553
pelargonic acid	399163	117	201810	85:67.0 86:17.0 87:23.0 88:4.0 89:34.0 90:10.0 91:3.0 93:8.0 94:2.0 95:1.0 96:2.0 97:57.0 98:40.0 99:72.0 100:25.0 101:41.0 105:62.0 106:3.0 107:3.0 108:3.0 109:2.0 111:20.0 112:3.0 114:3.0 115:3.0 116:88.0 117:1770.0 118:174.0 119:61.0 120:4.0 121:7.0 122:4.0 123:1.0 124:3.0 125:2.0 126:2.0 127:7.0 128:3.0 129:735.0 130:75.0 131:473.0 132:466.0 133:44.0 137:3.0 138:4.0 143:43.0 145:184.0 146:7.0…	C01601	2319	5147	3158	8838	4912	7678	4398	5006	5051	5121	5856	5505	5225	3366	2002	3111	4851	2740	4868	6726	3105	5122	7067	4611	4619	3352	6172	8298	6040	6276	4655	2687	4755	6057	4200	1883	4693	4523	16049	4569	4243	4761	8989	4023
palmitic acid	713542	313	199173	85:2250.0 86:1007.0 87:742.0 88:528.0 89:1945.0 90:301.0 91:636.0 92:101.0 93:1586.0 94:168.0 95:4041.0 96:575.0 97:3248.0 98:2766.0 99:1825.0 100:304.0 101:1083.0 102:274.0 103:304.0 104:12.0 105:2043.0 106:166.0 107:778.0 108:64.0 109:1030.0 110:215.0 111:1426.0 112:625.0 113:304.0 114:78.0 115:635.0 116:3922.0 117:63198.0 118:6147.0 119:2716.0 120:150.0 121:455.0 122:57.0 123:424.0 124:107.0 1…	C00249	15496	16943	11397	23652	12879	26079	16033	15014	17052	19673	22254	16855	14972	16455	15662	15127	13491	11569	14769	16264	13999	18991	16386	16930	20667	18673	17197	16830	18482	19781	12246	15828	12433	21169	16768	15250	14399	17155	15699	14762	20523	15531	16814	14730
oxoproline	486399	156	199593	85:411.0 86:579.0 88:30.0 89:41.0 90:9.0 91:54.0 92:82.0 94:22.0 95:6.0 96:21.0 97:47.0 98:104.0 99:161.0 100:396.0 101:80.0 102:65.0 103:101.0 104:1.0 105:43.0 108:29.0 109:3.0 110:132.0 111:17.0 112:450.0 113:124.0 114:209.0 115:135.0 116:17.0 117:189.0 118:27.0 119:42.0 120:2.0 122:46.0 124:7.0 125:4.0 126:70.0 127:40.0 128:29.0 129:51.0 130:26.0 131:381.0 132:107.0 133:669.0 134:94.0 135:61.0…	C01879	34824	22641	34764	20844	30442	17997	2859	6094	1752	2777	4411	2568	2573	1155	1837	1567	1485	997	8876	11274	6843	7925	10321	11924	6031	2647	4138	2374	7390	1956	123631	96496	124494	127164	135084	111644	1086	1299	1577	2282	1433	1105	2712	1155
oxalic acid	261697	147	201037	85:46.0 86:22.0 88:136.0 92:16.0 93:75.0 95:76.0 96:27.0 99:30.0 101:161.0 102:1062.0 103:1157.0 104:182.0 105:350.0 106:26.0 107:33.0 108:1.0 110:19.0 111:51.0 113:83.0 115:379.0 116:200.0 117:950.0 118:137.0 119:146.0 120:18.0 121:11.0 123:16.0 125:4.0 126:31.0 130:13.0 131:1999.0 132:275.0 133:2566.0 134:300.0 135:185.0 136:9.0 137:12.0 138:54.0 139:4.0 142:7.0 145:2.0 147:35985.0 148:5708.0 1…	C00209	98712	113909	103111	50830	84954	36426	145595	106729	124528	80914	115285	124990	140204	144649	63374	104595	168024	106662	52252	44560	63256	65223	58349	72562	67147	74743	66323	74455	64201	41680	13562	16016	10731	9676	18053	14616	15552	13738	12523	11705	21817	15624	26178	27525
ornithine	619715	142	268366	85:9711.0 86:146871.0 87:18065.0 88:8717.0 89:1607.0 90:7943.0 91:4257.0 92:777.0 93:600.0 94:507.0 95:1429.0 96:3053.0 97:3227.0 98:14760.0 99:9490.0 100:109171.0 101:16745.0 102:61027.0 103:17184.0 104:4833.0 105:2306.0 106:669.0 107:358.0 108:215.0 109:1671.0 110:8215.0 111:1995.0 112:20523.0 113:9988.0 114:29360.0 115:18846.0 116:16812.0 117:16504.0 118:3333.0 119:8295.0 120:1737.0 121:731.0 …	C00077	46889	1176	17446	11566	17328	5031	251	1136	264	420	199	191	324	429	371	364	427	271	2869	6637	1907	1677	9231	6443	5497	2250	2129	717	6323	243	92956	51016	79548	92456	132688	88758	673	1204	1285	489	665	1082	1017	381
oleic acid	780799	339	201152	85:2151.0 86:797.0 87:573.0 88:397.0 89:1577.0 90:207.0 91:2424.0 92:549.0 93:3414.0 94:1799.0 95:8497.0 96:9929.0 97:6494.0 98:6521.0 99:1786.0 100:274.0 101:745.0 102:140.0 103:279.0 104:38.0 105:1778.0 106:396.0 107:1700.0 108:972.0 109:3692.0 110:3528.0 111:2465.0 112:1218.0 113:334.0 114:57.0 115:256.0 116:3241.0 117:28379.0 118:3045.0 119:2239.0 120:443.0 121:1566.0 122:487.0 123:2175.0 124…	C01712	549	425	337	288	313	193	78	147	142	128	185	170	77	64	88	67	79	77	427	360	242	404	355	266	229	269	257	238	220	253	19	25	23	94	60	19	15	38	36	26	72	43	23	21
N-methylalanine	288435	130	486211	85:192.0 86:103.0 88:1.0 93:5.0 95:18.0 98:70.0 100:570.0 101:5.0 102:61.0 103:102.0 104:2.0 107:162.0 114:175.0 115:114.0 127:59.0 128:78.0 130:8363.0 131:872.0 132:434.0 133:121.0 142:201.0 147:293.0 148:85.0 149:71.0 158:56.0 170:24.0 174:16.0 184:86.0 185:6.0 186:13.0 199:44.0 204:290.0 205:69.0 206:8.0 216:9.0 218:105.0 232:23.0 313:8.0 318:8.0 346:2.0 362:4.0 378:7.0 384:14.0 404:5.0 416:4.…		724	822	813	1523	686	1629	1019	1400	1409	1104	1375	757	916	883	445	1108	999	912	1133	1128	762	1307	1193	860	1144	1034	1155	707	1355	1240	1287	1510	1367	1800	1543	1531	1064	1245	1509	1358	1174	774	1936	1516
N-acetylaspartic acid	548166	158	203293	87:3.0 91:58.0 92:15.0 93:1.0 98:62.0 99:7.0 100:467.0 101:37.0 102:107.0 105:1.0 106:1.0 107:31.0 110:1.0 111:23.0 112:175.0 113:45.0 114:52.0 115:102.0 116:655.0 118:8.0 119:50.0 124:1.0 126:3.0 128:5.0 129:23.0 130:313.0 133:171.0 134:3.0 135:2.0 136:14.0 139:7.0 142:227.0 143:11.0 144:456.0 145:20.0 146:57.0 147:473.0 148:66.0 149:64.0 150:5.0 153:2.0 155:16.0 156:43.0 157:31.0 158:1593.0 159…	C01042	454	610	558	334	498	297	206	139	243	391	316	609	28	72	128	27	145	27	841	1044	1238	952	1006	1246	925	1076	780	1643	1035	1323	79	47	58	26	63	113	95	62	77	115	119	83	64	86
N-acetyl-glutamic acid	603994	156	362066	85:1278.0 86:296.0 87:125.0 88:58.0 89:124.0 95:60.0 97:100.0 98:807.0 99:543.0 100:506.0 101:328.0 102:97.0 103:1096.0 107:9.0 110:18.0 111:325.0 112:374.0 113:72.0 114:419.0 115:164.0 116:1881.0 117:1070.0 118:235.0 121:16.0 125:49.0 126:2790.0 127:215.0 128:162.0 129:690.0 130:856.0 131:609.0 132:16.0 133:277.0 134:76.0 140:295.0 141:13.0 142:519.0 143:135.0 144:1686.0 145:363.0 146:551.0 147:…	C00624	1150	887	1253	811	1174	848	479	374	512	539	657	866	196	145	205	215	351	227	2011	2418	2666	2060	2153	2572	2558	2478	1778	3644	2301	2481	1038	1481	1366	1469	1515	1172	263	267	282	481	619	324	383	404
myristic acid	634167	285	597213	85:102.0 86:71.0 89:70.0 91:24.0 93:96.0 94:116.0 95:117.0 97:107.0 98:113.0 99:48.0 105:89.0 107:16.0 111:43.0 116:235.0 117:4324.0 118:314.0 119:55.0 120:47.0 121:63.0 129:1820.0 130:199.0 131:631.0 132:1354.0 133:177.0 143:96.0 145:621.0 146:22.0 155:36.0 158:12.0 159:46.0 164:5.0 171:11.0 173:8.0 185:27.0 187:25.0 188:4.0 199:15.0 201:92.0 214:25.0 236:9.0 241:28.0 257:7.0 272:19.0 283:2.0 28…		472	2346	1095	1316	328	836	729	662	2041	2934	1094	932	3401	13138	741	1368	700	2782	2248	4604	580	780	488	570	442	817	1443	976	476	1197	1696	2652	1541	1940	2210	1453	1244	1607	1306	1215	3360	1349	3467	6400
methylhexadecanoic acid	750645	117	200398	85:187.0 86:54.0 89:175.0 90:1.0 91:361.0 92:175.0 93:183.0 94:2.0 95:381.0 96:39.0 97:330.0 98:279.0 99:150.0 101:110.0 102:6.0 103:220.0 104:21.0 105:252.0 106:25.0 107:46.0 109:123.0 111:229.0 112:81.0 113:22.0 115:43.0 116:481.0 117:7486.0 118:650.0 119:283.0 121:27.0 123:8.0 125:25.0 126:6.0 127:7.0 128:32.0 129:3530.0 130:400.0 131:1108.0 132:2550.0 133:534.0 134:89.0 135:24.0 140:4.0 141:1…	n/a	3204	3194	2470	2764	2387	2779	2528	2303	2317	2408	2779	2470	1505	1205	1218	1315	1258	1194	3195	3621	2539	3759	3145	3257	3260	3378	3502	3215	3068	3747	536	658	563	1010	674	574	529	759	729	581	651	595	689	638
methionine	483568	176	243699	85:454.0 87:124.0 88:157.0 89:11837.0 90:886.0 91:406.0 93:55.0 94:473.0 95:65.0 96:347.0 98:34793.0 99:2989.0 100:6157.0 101:942.0 102:1291.0 103:8562.0 104:1156.0 105:1978.0 106:84.0 108:157.0 109:61.0 110:197.0 112:192.0 114:1776.0 115:1420.0 116:6996.0 117:504.0 118:229.0 119:558.0 120:10.0 121:62.0 122:66.0 125:237.0 128:22379.0 129:4727.0 130:3486.0 131:3991.0 132:1067.0 133:5865.0 134:1206…	C00073	225	139	369	728	930	195	57	72	24	26	31	47	59	31	15	41	26	18	73	61	18	35	67	76	38	40	40	23	28	23	509	813	1799	2435	949	817	44	13	31	44	38	15	37	16
methanolphosphate	287964	241	410813	85:3188.0 87:1267.0 89:15189.0 90:957.0 91:8670.0 92:681.0 93:724.0 94:353.0 96:1192.0 98:8964.0 99:878.0 100:1205.0 102:397.0 103:4578.0 104:1441.0 105:4852.0 106:626.0 109:3489.0 111:186.0 114:144.0 115:6678.0 116:576.0 117:3240.0 118:620.0 119:6266.0 120:593.0 121:6140.0 122:1026.0 123:3789.0 124:276.0 125:396.0 129:187.0 131:3673.0 132:117.0 133:35790.0 134:2863.0 135:19068.0 136:2467.0 137:8…		1496	1903	1476	2993	1236	3379	3767	3274	3920	4293	5845	3972	4790	4226	4084	5695	4163	4251	3323	3425	2507	4044	3050	3046	7167	6481	5836	5076	6682	7368	341	570	474	1171	652	631	1051	1131	1017	993	1289	1054	1463	1155
mannitol	665530	103	241287	85:36770.0 86:311517.0 87:35013.0 88:89513.0 89:38308.0 90:9907.0 91:5061.0 92:2319.0 93:4622.0 94:10270.0 95:6324.0 96:8492.0 97:16544.0 98:31849.0 99:25055.0 100:340682.0 101:57020.0 102:77756.0 103:194744.0 104:19914.0 105:13032.0 106:2695.0 107:4240.0 108:3305.0 109:4340.0 110:17200.0 111:11127.0 112:62436.0 113:23761.0 114:46842.0 115:48059.0 116:30372.0 117:121945.0 118:18499.0 119:17612.0 …		2258	33931	47252	11935	53061	22158	4356	2853	3157	3728	4414	4031	4713	2646	5748	1798	3363	3846	44138	49636	80148	25789	50613	58188	31524	21100	8244	42126	40151	19736	319719	156361	351049	186415	12044	220262	28772	30220	51600	59251	63474	53065	57697	41997
maltotriose	1177212	204	203245	85:97.0 86:25.0 87:89.0 88:46.0 89:718.0 90:51.0 94:2.0 95:3.0 97:191.0 98:5.0 99:78.0 100:204.0 101:321.0 102:188.0 103:3032.0 104:267.0 105:350.0 106:25.0 107:18.0 108:2.0 109:138.0 110:4.0 111:63.0 112:17.0 113:80.0 114:74.0 115:93.0 116:165.0 117:1875.0 118:168.0 119:96.0 120:16.0 121:7.0 125:5.0 126:8.0 127:45.0 128:40.0 129:2246.0 130:324.0 131:423.0 132:46.0 133:739.0 134:98.0 135:41.0 136…	C01835	261	720	760	348	722	620	614	948	784	571	1102	536	316	1023	564	948	661	430	1093	1207	1087	523	1184	343	565	762	957	1066	892	1166	78	126	44	79	35	73	40	94	63	56	48	66	89	29
maltose	947786	361	218711	85:66.0 86:89.0 88:66.0 89:633.0 90:88.0 92:8.0 97:20.0 98:69.0 99:142.0 100:263.0 101:155.0 102:177.0 103:1337.0 104:187.0 105:382.0 106:36.0 109:53.0 111:53.0 113:132.0 114:115.0 115:44.0 116:113.0 117:377.0 118:20.0 121:38.0 122:25.0 125:18.0 126:76.0 127:97.0 128:72.0 129:1039.0 130:340.0 131:406.0 132:79.0 133:635.0 134:97.0 135:118.0 137:3.0 138:2.0 139:43.0 140:49.0 141:54.0 142:100.0 143:…	C01971	1277	4253	2173	1129	2615	1959	3121	2728	2362	2969	3355	2391	550	2702	1656	2820	1944	1375	3985	3821	3120	3422	3554	1120	992	4297	3638	4173	2825	4451	5198	4633	6279	3921	476	6691	124	158	147	176	206	108	148	98
malic acid	461034	233	247180	85:2264.0 86:902.0 87:1518.0 88:378.0 89:1155.0 90:554.0 92:395.0 93:984.0 94:145.0 95:104.0 96:257.0 97:369.0 98:108.0 99:2895.0 100:593.0 101:29374.0 102:3884.0 103:4294.0 104:868.0 105:1798.0 106:583.0 107:3435.0 108:9.0 109:4.0 110:171.0 111:30.0 113:660.0 114:149.0 115:4912.0 116:4401.0 117:17794.0 118:1516.0 119:3528.0 120:332.0 121:347.0 122:27.0 123:53.0 125:55.0 126:689.0 127:11.0 128:25…	C00149	95	454	407	66	91	248	1028	927	1006	1030	983	631	332	671	462	698	720	452	254	437	187	217	370	361	171	163	111	631	177	488	50	72	54	123	76	43	195	71	48	119	109	30	160	50
lysine	662967	156	237589	85:852.0 86:70630.0 87:1598.0 88:21954.0 92:202.0 93:1532.0 94:2528.0 95:540.0 98:5117.0 99:52.0 100:61405.0 102:9398.0 107:10440.0 108:572.0 109:340.0 110:4972.0 112:16370.0 114:10568.0 115:9971.0 116:1290.0 122:216.0 123:359.0 124:1838.0 126:5671.0 128:59010.0 130:6242.0 132:3898.0 136:486.0 138:766.0 139:347.0 140:11135.0 141:613.0 142:5370.0 146:8163.0 152:57.0 153:1175.0 155:54361.0 156:1771…	C00047	1374	267	213	463	333	520	930	1741	465	1500	1391	702	2537	938	2113	1950	1124	618	816	1071	6901	539	1252	813	1075	1204	760	467	1301	512	1789	1111	1745	974	920	1800	1829	1761	1840	879	2853	2109	494	911
linoleic acid	777102	337	199240	85:539.0 86:198.0 87:84.0 88:115.0 89:404.0 90:26.0 91:2027.0 92:324.0 93:2910.0 94:2158.0 95:4815.0 96:2863.0 97:1449.0 98:363.0 99:311.0 100:44.0 101:132.0 102:9.0 103:8.0 104:66.0 105:910.0 106:291.0 107:1535.0 108:1155.0 109:1950.0 110:1406.0 111:542.0 112:70.0 113:62.0 114:10.0 115:124.0 116:674.0 117:3883.0 118:441.0 119:654.0 120:263.0 121:1616.0 122:715.0 123:850.0 124:533.0 125:246.0 126…	C01595	331	255	207	112	144	179	71	28	54	34	64	48	36	25	22	95	52	39	206	176	136	216	180	144	63	114	97	95	61	130	44	57	33	67	39	39	14	61	36	30	51	16	53	21
lignoceric acid	977850	117	199247	85:255.0 86:33.0 87:41.0 88:34.0 89:37.0 90:5.0 91:41.0 93:66.0 94:3.0 95:288.0 96:43.0 97:296.0 98:225.0 99:57.0 100:7.0 101:8.0 102:1.0 103:20.0 105:90.0 106:26.0 107:39.0 108:15.0 109:66.0 110:3.0 111:147.0 112:43.0 113:14.0 115:19.0 116:159.0 117:3640.0 118:341.0 119:146.0 120:13.0 121:33.0 122:9.0 123:19.0 124:11.0 125:37.0 128:13.0 129:1631.0 130:197.0 131:366.0 132:1612.0 133:303.0 134:91.…	C08320	1514	1304	919	1955	829	2196	1103	1000	2021	1819	1911	1743	1285	865	983	1074	1079	860	1506	1505	784	2050	1232	1120	1077	1481	1717	1197	1206	2057	62	60	562	129	149	121	135	406	1024	555	186	248	155	199
levanbiose	938676	217	200516	85:94.0 86:3.0 87:10.0 88:28.0 89:462.0 90:13.0 91:66.0 93:10.0 95:12.0 96:13.0 97:5.0 99:32.0 100:70.0 101:228.0 102:42.0 103:2291.0 104:183.0 105:122.0 106:1.0 107:2.0 109:13.0 110:2.0 111:11.0 113:51.0 114:269.0 115:62.0 116:76.0 117:433.0 118:9.0 119:37.0 121:8.0 123:3.0 126:5.0 127:18.0 128:11.0 129:755.0 130:136.0 131:125.0 132:7.0 133:595.0 134:41.0 135:39.0 136:3.0 139:1.0 140:15.0 141:8.…	C01725	215	273	284	143	298	176	78	287	149	183	149	80	492	346	65	93	142	90	177	201	287	167	247	214	271	280	273	250	156	102	973	731	1064	662	504	1075	210	343	341	335	333	255	296	231
leucine	345709	158	223402	85:2798.0 87:3114.0 88:132.0 89:2056.0 90:679.0 91:2501.0 92:828.0 93:2241.0 94:538.0 95:1133.0 96:894.0 97:453.0 98:1524.0 99:1741.0 100:6744.0 102:30094.0 104:1923.0 105:5003.0 106:1309.0 107:3829.0 108:377.0 109:1351.0 110:848.0 111:12.0 112:410.0 113:159.0 115:11134.0 116:4409.0 119:3696.0 120:891.0 121:3473.0 122:586.0 123:2181.0 124:331.0 125:257.0 126:687.0 127:2463.0 128:3784.0 130:5915.0…		13231	9192	28595	47879	31965	19129	2307	3713	3086	2233	2978	2199	7231	2088	1957	3273	2195	1326	11820	11342	6892	5143	7087	8421	2642	1860	2898	3169	3970	2075	84418	101821	82897	110340	101804	112852	2044	2202	1985	3075	2225	2048	2680	1926
lauric acid	548310	117	374008	85:1022.0 86:901.0 87:290.0 88:175.0 89:525.0 90:119.0 91:114.0 93:338.0 94:40.0 95:1500.0 96:81.0 97:736.0 98:813.0 99:234.0 100:766.0 101:608.0 102:158.0 103:148.0 105:926.0 107:170.0 109:402.0 111:508.0 112:651.0 113:188.0 114:160.0 115:324.0 116:3272.0 117:23917.0 118:2449.0 119:861.0 120:18.0 121:59.0 123:155.0 125:23.0 126:77.0 127:23.0 128:108.0 129:10130.0 130:2007.0 131:4817.0 132:6921.0…	C02679	1036	1198	992	1284	829	1521	926	736	882	2302	1743	1239	848	626	610	1924	1410	788	1421	1478	1367	1157	1388	1715	1757	1520	1177	1832	1665	1764	1063	1384	1429	3358	1567	1279	4312	2784	3241	2799	4183	3088	1568	1231
lactobionic acid	952195	204	214401	85:983.0 86:126.0 87:559.0 88:281.0 89:6780.0 90:399.0 91:991.0 92:193.0 93:307.0 94:417.0 95:1068.0 96:256.0 97:458.0 98:96.0 99:831.0 100:175.0 101:2753.0 102:591.0 103:21538.0 104:2359.0 105:1678.0 106:160.0 107:355.0 108:90.0 109:1165.0 110:72.0 111:776.0 112:170.0 113:911.0 114:171.0 115:643.0 116:2125.0 117:3143.0 118:388.0 119:1101.0 120:123.0 121:156.0 122:58.0 123:255.0 124:79.0 125:167.…	n/a	113	391	150	91	173	115	185	105	129	271	326	56	91	92	27	94	151	96	248	251	427	357	306	240	242	766	276	339	194	449	536	425	442	479	364	454	463	575	510	525	477	537	483	343
lactic acid	219167	191	217790	85:126.0 86:889.0 87:3026.0 88:5084.0 89:1183.0 90:22.0 93:4.0 94:202.0 98:1466.0 99:374.0 100:921.0 101:2751.0 102:1904.0 103:1178.0 104:118.0 105:617.0 106:59.0 107:9.0 108:12.0 110:76.0 115:1015.0 117:53210.0 118:5574.0 119:2852.0 120:184.0 123:9.0 127:100.0 128:14.0 129:1175.0 130:3781.0 131:3706.0 132:624.0 133:6641.0 134:787.0 135:390.0 143:188.0 144:39.0 146:88.0 147:56209.0 148:9070.0 149…	C00186	76618	90744	83326	39132	92085	47427	453002	392560	365323	345451	350910	345424	474857	485039	573425	516301	441486	492878	157135	171775	152416	137666	150518	193288	811709	559956	516626	256066	701143	86193	383669	348510	368063	397187	396339	405408	944470	720634	889496	954541	729828	891185	294228	857168
lactamide minor	264595	232	877387	85:250.0 86:2115.0 88:649.0 89:18691.0 90:1657.0 91:606.0 96:201.0 97:259.0 98:159.0 99:232.0 100:32474.0 101:7485.0 102:3346.0 103:1468.0 104:141.0 105:485.0 106:112.0 107:103.0 112:79.0 113:68.0 114:1788.0 115:489.0 116:765.0 117:20241.0 118:1853.0 119:983.0 121:78.0 122:59.0 128:414.0 130:2050.0 131:1476.0 132:401.0 133:2295.0 135:221.0 136:100.0 137:46.0 138:70.0 139:68.0 141:66.0 142:298.0 1…		160	136	125	97	166	85	635	745	400	637	508	450	758	826	1002	840	620	1031	202	255	200	197	214	253	1240	746	658	299	1114	369	702	380	512	516	579	526	2628	2254	2111	2351	2783	1681	4068	2967
isothreonic acid	490829	292	563314	86:503.0 87:5532.0 88:199.0 89:646.0 90:23.0 91:17.0 92:11.0 93:80.0 94:29.0 95:204.0 97:8.0 98:171.0 99:538.0 100:837.0 101:1165.0 102:3913.0 103:3270.0 104:245.0 105:329.0 106:200.0 107:500.0 110:323.0 111:356.0 112:470.0 113:512.0 114:111.0 115:192.0 116:197.0 117:5368.0 118:708.0 119:30.0 120:70.0 121:53.0 122:13.0 123:7.0 124:1.0 126:141.0 129:1246.0 130:3717.0 131:2990.0 132:499.0 133:1966.…		141	129	115	137	110	103	190	236	215	210	252	261	554	712	485	506	680	642	194	139	258	185	203	193	279	214	203	251	305	185	282	330	259	286	363	239	411	445	358	371	487	398	1010	807
isoleucine	358730	158	368007	85:365.0 86:680.0 87:207.0 90:614.0 91:4164.0 92:293.0 93:348.0 95:76.0 98:294.0 99:1126.0 100:5164.0 102:380.0 103:338.0 107:32429.0 108:838.0 110:14506.0 112:293.0 114:573.0 117:200.0 118:3163.0 119:280.0 120:172.0 123:59.0 126:1175.0 127:4749.0 128:302.0 130:17288.0 132:1712.0 134:35698.0 135:5006.0 136:4456.0 142:88.0 143:1357.0 146:15.0 157:70.0 158:17959.0 159:2375.0 160:827.0 161:89.0 169:…		43025	32112	41376	27298	41110	21524	3034	3113	2165	2864	2743	3290	4262	2417	2378	3162	2819	2511	10876	13516	6101	7348	10776	15361	1996	2919	3214	3260	3770	3378	146122	143970	146747	168707	195090	159414	2835	3223	3172	2658	3169	2889	3565	2403
inositol myo-	733355	305	485397	85:435.0 87:1185.0 88:211.0 89:326.0 90:28.0 91:55.0 94:8.0 95:114.0 96:33.0 97:42.0 98:96.0 99:550.0 101:1092.0 102:455.0 103:5837.0 104:643.0 105:2796.0 106:175.0 107:216.0 108:55.0 109:182.0 110:91.0 111:373.0 112:117.0 113:442.0 114:21.0 115:527.0 116:699.0 117:943.0 118:115.0 119:330.0 121:46.0 125:71.0 126:129.0 127:352.0 128:86.0 129:7212.0 130:825.0 131:2444.0 132:596.0 133:5939.0 134:957…		655	484	530	309	521	352	20	48	21	38	40	35	56	27	83	24	34	45	236	275	325	202	263	302	457	21	165	11	474	45	2219	1908	2266	2131	2748	2078	493	296	250	580	611	160	477	114
indole-3-lactate	764543	202	223518	98:163.0 100:2.0 110:5.0 114:3.0 116:31.0 117:51.0 129:157.0 144:38.0 169:17.0 170:17.0 171:45.0 197:49.0 202:1980.0 203:219.0 204:144.0 217:86.0 228:9.0 231:14.0 235:14.0 241:11.0 253:13.0 267:1.0 274:10.0 276:3.0 282:17.0 286:2.0 307:11.0 310:1.0 318:12.0 319:2.0 327:11.0 331:27.0 335:8.0 343:25.0 347:8.0 355:26.0 357:28.0 361:3.0 366:2.0 371:16.0 372:8.0 373:12.0 379:3.0 381:3.0 384:8.0 390:9.…	C02043	88	136	82	75	101	36	145	182	135	41	42	57	352	18	79	56	19	55	108	88	88	77	62	62	1206	289	297	280	698	163	257	226	210	282	267	244	454	154	253	439	543	243	223	42
hypoxanthine	618133	265	410816	85:2809.0 86:10330.0 87:1386.0 88:346.0 90:511.0 93:1139.0 94:653.0 95:1536.0 96:1697.0 97:1031.0 98:2558.0 99:1559.0 100:10121.0 101:163.0 102:1667.0 103:1116.0 106:229.0 107:390.0 110:1100.0 111:2905.0 112:2000.0 114:2425.0 115:1532.0 116:1093.0 117:955.0 119:235.0 120:444.0 121:256.0 123:1127.0 124:961.0 125:1186.0 126:1261.0 128:3211.0 129:99.0 130:2708.0 131:3882.0 132:2262.0 133:2405.0 134:…	C00262	1083	582	769	302	748	239	41	35	15	57	39	27	39	37	21	28	75	26	415	506	201	370	336	495	30	119	145	279	9	266	3366	2740	3069	2867	3959	3532	37	29	27	73	36	17	86	35
hydroxylamine	254242	146	348772	85:14194.0 86:6867.0 87:1420.0 88:1550.0 89:603.0 91:191.0 92:67.0 93:94.0 95:494.0 96:7.0 97:1040.0 99:186.0 100:3035.0 101:167.0 102:936.0 104:141.0 105:899.0 106:59.0 107:771.0 108:335.0 109:363.0 111:659.0 113:489.0 114:569.0 116:675.0 117:644.0 118:227.0 119:9559.0 120:1217.0 121:572.0 127:54.0 128:13.0 129:71.0 130:4287.0 131:1870.0 132:1239.0 133:12631.0 134:3328.0 135:1024.0 136:568.0 139…	C00192	2023	2011	2507	7162	2220	6848	3024	3233	4099	3369	5734	2116	2587	3731	1726	4144	3892	3168	1808	2033	3589	1592	2915	1335	2578	1973	2400	2693	3290	1182	4143	5262	3809	5513	3235	3306	3989	5306	4557	2211	3400	4588	4199	2550
hydrocinnamic acid	435417	104	202602	86:1.0 91:209.0 93:2.0 100:32.0 101:2.0 102:16.0 103:37.0 104:942.0 105:58.0 107:14.0 109:2.0 110:2.0 116:31.0 117:1.0 118:2.0 126:5.0 127:4.0 130:41.0 131:126.0 132:22.0 134:8.0 144:9.0 147:8.0 152:2.0 160:19.0 167:4.0 199:2.0 207:77.0 208:5.0 218:1.0 222:26.0 223:2.0 244:2.0 275:1.0 285:1.0 302:1.0 314:2.0 318:3.0 322:1.0 325:1.0 328:1.0 330:1.0 334:2.0 363:3.0 379:1.0 389:3.0 391:2.0 392:4.0 3…	C05629	377	727	426	662	531	653	392	363	434	461	644	474	312	293	297	416	363	342	336	352	513	475	360	354	533	540	361	413	439	387	4324	4691	3934	4259	3008	4532	514	741	787	871	819	583	741	436
homoserine	396552	146	213265	85:17.0 86:248.0 87:656.0 88:251.0 89:106.0 90:119.0 93:18.0 98:347.0 99:205.0 100:1711.0 101:395.0 102:452.0 103:14254.0 104:1423.0 105:665.0 106:90.0 108:57.0 112:151.0 113:2.0 114:360.0 116:1392.0 117:273.0 118:46.0 119:1.0 120:213.0 127:10.0 128:1229.0 129:255.0 130:4133.0 131:732.0 132:221.0 133:316.0 140:1.0 142:27.0 144:286.0 145:51.0 146:11017.0 147:2498.0 148:501.0 149:297.0 152:9.0 156:…	C00263	222	205	227	142	204	212	498	286	301	316	297	303	375	298	396	385	378	339	141	126	113	153	159	183	453	361	327	237	385	136	296	258	240	244	364	288	612	703	561	927	793	544	1503	760
histidine	663715	154	367905	85:2348.0 86:3547.0 87:54.0 90:316.0 92:486.0 93:154.0 94:463.0 95:54.0 96:628.0 97:28.0 98:2643.0 99:903.0 100:17525.0 101:3329.0 102:823.0 103:2040.0 104:144.0 105:129.0 107:543.0 108:286.0 110:325.0 111:1505.0 112:3820.0 113:683.0 114:707.0 116:1014.0 117:7701.0 119:687.0 120:273.0 123:544.0 124:659.0 125:984.0 126:3122.0 128:1373.0 129:2891.0 131:2344.0 132:6601.0 133:2555.0 135:140.0 136:11.…	C00135	3081	233	272	373	673	320	216	436	216	250	226	128	504	177	283	252	272	69	5164	4840	8990	656	9332	3607	712	413	479	9438	597	1945	4581	2966	3955	2951	4125	5093	8468	10815	10155	5255	6089	5738	844	4370
guanosine	955831	324	213307	85:4455.0 86:2609.0 87:3380.0 88:1090.0 89:7951.0 90:725.0 91:1013.0 92:830.0 93:856.0 94:671.0 95:1724.0 96:676.0 97:4092.0 98:1997.0 99:11528.0 100:6067.0 101:10286.0 102:2516.0 103:71337.0 104:7082.0 105:3965.0 106:503.0 107:846.0 108:420.0 109:699.0 110:1245.0 111:4203.0 112:1131.0 113:4345.0 114:1013.0 115:16073.0 116:5012.0 117:14447.0 118:2026.0 119:2701.0 120:488.0 121:507.0 122:403.0 123…	C00387	202	235	152	105	123	104	70	62	73	31	95	57	60	64	29	27	52	22	167	145	83	114	160	126	97	169	185	151	104	130	57	128	67	119	87	128	10	28	26	20	34	24	38	12
guanine	744267	352	352795	85:25.0 88:35.0 89:81.0 90:66.0 98:51.0 99:740.0 100:310.0 101:39.0 102:85.0 103:63.0 104:119.0 107:19.0 111:126.0 115:86.0 124:725.0 125:191.0 127:276.0 129:166.0 131:347.0 132:230.0 134:54.0 141:35.0 142:148.0 147:67.0 148:101.0 150:29.0 151:18.0 155:44.0 158:350.0 159:72.0 160:2.0 166:94.0 167:17.0 169:80.0 170:80.0 171:229.0 172:14.0 173:120.0 178:45.0 180:40.0 181:1.0 182:36.0 184:32.0 189:1…	C00242	3557	3210	2967	1187	2450	1338	48	25	77	25	40	52	44	23	24	23	29	15	2317	2528	1841	2080	2134	2549	87	313	338	990	60	1026	7256	7580	6127	7353	8334	7399	32	50	67	60	54	64	20	20
glycyl proline	692401	174	238315	85:44.0 86:5328.0 87:183.0 89:62.0 93:8.0 99:169.0 100:2898.0 101:264.0 102:889.0 105:35.0 109:336.0 110:128.0 113:866.0 114:260.0 116:49.0 117:203.0 124:12.0 128:81.0 130:862.0 138:7.0 140:288.0 141:17.0 142:328.0 143:513.0 144:401.0 146:186.0 150:32.0 158:357.0 159:164.0 160:308.0 161:20.0 166:106.0 168:100.0 169:101.0 172:253.0 173:14.0 174:13423.0 175:2274.0 176:1106.0 181:55.0 183:40.0 186:9…	n/a	4190	2702	2814	1697	2759	1532	732	449	323	427	553	377	822	358	542	465	463	560	1811	1755	1813	1587	1857	1989	2268	954	1347	1021	2245	518	9310	9333	8575	9448	11154	9515	934	1352	1952	2445	1544	1094	3200	1699
glycolic acid	227487	177	202167	87:86.0 88:302.0 89:143.0 90:3.0 91:318.0 92:406.0 95:243.0 97:12.0 99:2.0 100:91.0 101:2.0 102:60.0 103:275.0 104:34.0 106:32.0 107:9.0 111:380.0 113:1.0 115:112.0 117:275.0 118:40.0 119:57.0 121:4.0 124:1.0 125:2.0 131:339.0 132:14.0 133:702.0 147:7173.0 148:1214.0 149:760.0 150:48.0 154:3.0 161:325.0 162:14.0 171:7.0 177:1137.0 178:133.0 179:43.0 184:6.0 187:1.0 205:452.0 206:32.0 213:1.0 222:…	C00160	754	1452	626	761	482	583	793	1791	661	1084	838	771	801	1167	1470	1559	1180	2133	1350	733	717	794	1055	747	880	1046	3513	915	793	1017	480	369	509	540	509	1485	701	1468	937	768	1037	803	893	357
glycine	370618	174	618065	85:4893.0 86:187924.0 87:22664.0 88:8760.0 89:1575.0 90:343.0 92:54.0 93:133.0 94:53.0 95:722.0 96:179.0 97:466.0 98:1023.0 99:2907.0 100:97415.0 101:20777.0 102:12461.0 103:8759.0 104:1643.0 105:3143.0 106:490.0 107:261.0 108:8.0 109:40.0 111:378.0 112:394.0 113:3189.0 114:3553.0 115:5139.0 116:7988.0 117:22986.0 118:3956.0 119:7218.0 120:871.0 121:446.0 122:144.0 123:170.0 124:224.0 125:125.0 1…		68893	51961	65537	42848	63788	36909	13933	15425	9496	10401	12728	8846	27265	9724	10849	11293	12358	11890	31799	35975	27282	25682	28329	37180	24491	9313	15651	11537	25278	8184	277191	235315	284974	280767	346423	266778	9222	4102	6514	14660	11161	5203	27122	21466
glycerol-alpha-phosphate	591357	299	199419	86:22.0 87:270.0 88:110.0 89:3183.0 90:182.0 94:18.0 96:23.0 98:14.0 99:83.0 100:94.0 101:5380.0 102:534.0 103:3676.0 104:328.0 105:126.0 107:12.0 109:25.0 110:100.0 112:37.0 113:573.0 114:120.0 115:730.0 116:1500.0 117:1052.0 118:144.0 119:293.0 120:18.0 121:146.0 122:11.0 123:38.0 124:7.0 126:52.0 128:42.0 129:1883.0 130:419.0 131:1900.0 132:258.0 133:4573.0 134:671.0 135:824.0 136:113.0 137:22…	C00093	1222	1023	1157	925	1109	824	1624	1407	1347	1052	1381	1854	1234	839	1187	748	1277	1075	1208	1363	1017	973	976	1111	2323	1107	1286	1303	1481	1001	2326	1930	2365	2056	2522	2271	568	486	561	709	713	498	844	563
glycerol	344223	205	199617	85:294.0 86:1989.0 87:535.0 88:350.0 89:1328.0 90:137.0 91:153.0 92:18.0 93:8.0 95:19.0 96:11.0 97:17.0 99:114.0 100:1814.0 101:1929.0 102:306.0 103:6603.0 104:677.0 105:544.0 106:47.0 108:14.0 110:21.0 111:2.0 113:175.0 114:172.0 115:679.0 116:708.0 117:7856.0 118:916.0 119:900.0 120:99.0 123:4.0 126:3.0 128:36.0 129:1114.0 130:530.0 131:1386.0 132:344.0 133:5066.0 134:650.0 135:577.0 136:72.0 1…	C00116	193349	228363	222204	274333	232320	292749	85048	72677	80559	84970	108500	83570	83767	69820	69712	73680	61481	63336	156558	160252	123164	157574	147479	162464	220034	118083	89919	123464	196564	130813	484490	679307	574813	565564	490326	640549	185700	194870	142710	173939	201397	140987	209225	138519
glyceric acid	379389	189	484792	85:3679.0 86:2038.0 87:2989.0 88:215.0 89:3652.0 90:2560.0 93:29.0 95:358.0 98:232.0 99:18057.0 100:4569.0 101:8982.0 102:22351.0 103:25147.0 104:2414.0 105:2577.0 106:500.0 107:437.0 108:95.0 109:24.0 110:1132.0 111:1041.0 113:2091.0 114:1866.0 115:3139.0 116:2445.0 117:20238.0 118:1529.0 119:2647.0 120:58.0 121:176.0 124:49.0 126:89.0 127:612.0 128:163.0 129:259.0 130:10299.0 131:11053.0 132:58…		1121	1395	1177	838	942	820	2713	2489	2424	1959	2909	2715	10746	12226	7552	8695	12316	9397	2279	2093	3606	2141	2676	2562	2772	3196	2485	3646	2615	3081	1262	1488	1218	1132	1354	1388	6070	7012	6194	5303	7035	6231	4449	4471
glutamic acid	528717	246	433267	85:1375.0 86:952.0 87:429.0 88:166.0 90:54.0 92:71.0 94:211.0 95:174.0 96:34.0 97:86.0 98:685.0 99:628.0 100:6241.0 101:1148.0 102:663.0 103:1051.0 105:123.0 107:46.0 108:125.0 109:11.0 110:436.0 111:154.0 112:830.0 113:851.0 114:1537.0 115:1326.0 116:625.0 117:1079.0 118:270.0 119:392.0 120:63.0 124:17.0 126:116.0 127:48.0 128:20426.0 129:4458.0 130:2289.0 131:2452.0 132:1413.0 133:4084.0 134:80…	C00025	17657	14966	18597	8467	16931	7169	5367	3297	3112	3959	4420	5437	3339	1080	1925	1055	2522	521	12874	15150	4873	7720	10140	13248	10357	7363	8417	4910	12152	1726	53830	44843	55834	56314	71511	53044	119	554	281	405	153	259	512	278
glucose-6-phosphate	809066	387	199350	85:1508.0 86:293.0 87:115.0 88:23.0 89:1629.0 90:116.0 91:357.0 92:76.0 93:532.0 94:460.0 95:1663.0 96:538.0 98:23.0 99:499.0 100:324.0 101:1497.0 102:349.0 103:583.0 104:55.0 105:843.0 106:140.0 107:348.0 108:215.0 109:546.0 110:262.0 111:197.0 112:47.0 113:59.0 114:102.0 115:306.0 116:708.0 117:731.0 118:105.0 119:244.0 120:26.0 121:269.0 122:157.0 123:926.0 124:317.0 125:92.0 126:55.0 128:82.0…	C00092	226	304	214	145	189	104	1571	1935	1413	1614	1899	1575	953	1011	1337	1057	1490	1373	2565	1632	1612	1493	2190	1652	3343	2556	2530	2024	2780	1862	305	262	211	139	237	184	1342	1411	1612	1395	1642	1224	1542	879
glucose	650726	160	219881	85:3389.0 86:4354.0 87:4281.0 88:3036.0 89:39786.0 90:3547.0 91:1939.0 92:284.0 93:195.0 94:338.0 95:583.0 96:507.0 97:1525.0 98:1052.0 99:3423.0 100:8456.0 101:12206.0 102:6586.0 103:75440.0 104:7606.0 105:20049.0 106:2177.0 107:1066.0 108:364.0 109:257.0 110:782.0 111:1536.0 112:1318.0 113:2651.0 114:8185.0 115:5616.0 116:4264.0 117:55860.0 118:6063.0 119:5805.0 120:558.0 121:295.0 122:89.0 123…	C00031	956	709	535	634	754	600	14277	19657	14904	23244	35672	15596	1873	22413	29625	21161	33816	34398	787316	776260	857673	789939	818075	767926	618163	724132	661052	825217	324262	800109	13245	11838	18951	5069	1430	11907	887399	937571	885156	845269	1059718	902512	729405	756476
galactose-6-phosphate	817783	387	199932	85:593.0 86:299.0 88:18.0 89:1084.0 90:82.0 91:33.0 92:47.0 93:20.0 94:2.0 95:121.0 97:122.0 98:553.0 99:233.0 100:149.0 101:1020.0 102:177.0 103:1393.0 104:106.0 105:225.0 106:67.0 107:38.0 109:61.0 110:8.0 111:58.0 112:61.0 113:117.0 114:59.0 115:58.0 116:738.0 117:421.0 118:41.0 119:99.0 120:4.0 121:25.0 123:27.0 124:5.0 125:5.0 126:18.0 127:146.0 128:17.0 129:1361.0 130:279.0 131:615.0 132:70…	C00446	55	71	46	40	42	132	301	343	228	326	373	298	187	221	271	232	276	241	498	317	300	331	423	274	506	466	421	369	493	384	48	81	44	37	62	54	302	297	286	245	336	223	283	160
galactino	1018547	204	211957	85:205.0 86:75.0 87:194.0 88:80.0 89:287.0 90:31.0 91:28.0 92:12.0 93:17.0 94:22.0 95:39.0 96:21.0 97:102.0 98:45.0 99:171.0 100:40.0 101:731.0 102:156.0 103:4860.0 104:446.0 105:231.0 106:17.0 107:21.0 108:16.0 109:176.0 110:25.0 111:157.0 112:31.0 113:243.0 114:59.0 115:193.0 116:446.0 117:949.0 118:102.0 119:166.0 120:18.0 121:16.0 122:13.0 123:37.0 124:4.0 125:40.0 126:28.0 127:166.0 128:56.0…	C01235	117	117	138	100	112	164	28	31	34	18	39	34	60	45	79	43	45	9	64	101	72	43	90	71	84	39	36	57	136	50	422	371	483	483	409	436	101	125	79	72	93	110	95	23
fumaric acid	390708	245	218753	85:6057.0 86:1918.0 87:2399.0 88:1256.0 89:1938.0 90:528.0 91:781.0 92:256.0 93:878.0 94:229.0 95:362.0 96:415.0 97:1880.0 98:3061.0 99:3463.0 100:2189.0 101:1695.0 102:1076.0 103:4290.0 104:1244.0 105:1883.0 106:512.0 107:2116.0 108:569.0 109:333.0 110:1668.0 111:793.0 112:282.0 113:3111.0 114:791.0 115:8434.0 116:2062.0 117:3335.0 118:1842.0 119:1753.0 120:446.0 121:227.0 122:21.0 123:53.0 124:…	C00122	535	320	307	362	242	219	303	438	413	354	387	365	183	353	216	252	307	224	247	415	233	219	288	212	541	412	583	497	784	434	511	444	604	570	459	748	241	636	1269	209	258	403	334	240
fucose + rhamnose	577861	117	205102	85:162.0 86:172.0 87:161.0 88:13.0 89:1088.0 90:62.0 91:58.0 92:5.0 93:45.0 94:1.0 95:5.0 96:8.0 97:10.0 98:6.0 99:76.0 100:394.0 101:397.0 102:153.0 103:322.0 104:16.0 105:349.0 106:43.0 107:24.0 108:6.0 109:7.0 110:10.0 111:7.0 112:23.0 113:34.0 114:182.0 115:332.0 116:131.0 117:15411.0 118:1656.0 119:609.0 120:24.0 121:3.0 122:6.0 123:3.0 124:11.0 125:5.0 126:46.0 127:86.0 128:42.0 129:1026.0 …	C01018	2947	4118	3464	1707	3732	2065	1790	1335	966	999	1148	1103	1141	2698	1329	1543	1569	1597	4276	4119	4237	3638	3933	4126	5293	5514	3753	6061	5167	3928	10605	10631	10054	9043	9144	9437	9026	9736	8429	9712	12726	9618	9878	11791
fucose	584612	117	205106	85:35.0 86:38.0 89:484.0 90:12.0 91:42.0 92:19.0 93:42.0 99:1.0 100:115.0 101:27.0 102:31.0 103:424.0 104:16.0 105:62.0 106:21.0 107:9.0 113:2.0 115:44.0 116:12.0 117:4625.0 118:363.0 119:149.0 120:2.0 124:1.0 126:23.0 127:58.0 129:205.0 130:139.0 131:393.0 132:19.0 133:248.0 134:82.0 135:11.0 137:1.0 138:7.0 140:5.0 142:6.0 147:740.0 148:170.0 149:69.0 150:2.0 152:2.0 154:4.0 158:7.0 159:7.0 160…	C01019	1154	1335	1323	650	1070	829	1283	1120	1113	889	1174	1234	565	577	643	578	635	660	1374	1422	2220	1387	1741	1646	1800	1577	1445	1898	1709	1270	2721	2826	2973	2745	2892	2504	3525	3930	3423	3795	4479	3332	2793	3234
fructose	642325	307	199181	85:1220.0 86:424.0 87:606.0 88:397.0 89:7181.0 90:605.0 91:361.0 92:86.0 93:302.0 94:331.0 95:2557.0 96:951.0 97:766.0 98:230.0 99:313.0 100:934.0 101:1387.0 102:438.0 103:30670.0 104:2909.0 105:2036.0 106:145.0 107:150.0 108:68.0 109:659.0 110:432.0 111:396.0 112:90.0 113:512.0 114:3605.0 115:802.0 116:614.0 117:4698.0 118:517.0 119:804.0 120:64.0 121:46.0 122:53.0 123:929.0 124:434.0 125:84.0 1…	C00095	1936	3965	1629	1339	9896	4496	679	1373	634	584	880	575	3196	609	761	889	859	625	2819	2900	5061	1771	3725	3511	1644	528	554	3058	1173	2367	161992	131955	221774	73162	20455	160520	1134	1048	957	1048	1309	1061	4184	5116
FAD	585516	246	225859	85:1065.0 86:127.0 87:2850.0 88:174.0 89:3302.0 90:138.0 91:110.0 92:93.0 94:102.0 97:313.0 98:1255.0 99:957.0 100:835.0 101:2670.0 102:5670.0 103:4715.0 104:419.0 105:50.0 106:88.0 107:241.0 108:125.0 110:1169.0 111:577.0 112:35.0 113:479.0 114:174.0 115:753.0 116:864.0 117:11387.0 118:1352.0 119:454.0 124:114.0 127:540.0 128:59.0 129:2407.0 130:3000.0 131:1792.0 132:780.0 133:5320.0 134:6458.0 …	C00016	208	250	247	134	148	190	245	152	197	179	270	295	124	98	118	143	117	149	289	238	444	233	384	322	364	223	253	305	279	182	545	601	524	495	546	467	727	788	704	747	836	653	341	302
ethanol phosphate NIST	318603	211	199291	85:284.0 86:202.0 87:47227.0 88:1693.0 89:1389.0 90:176.0 91:1167.0 92:314.0 93:364.0 94:149.0 95:21.0 97:72.0 98:535.0 99:70.0 102:503.0 103:2523.0 104:473.0 105:1244.0 106:640.0 107:1456.0 108:191.0 109:803.0 111:52.0 112:90.0 113:58.0 115:2313.0 116:207.0 117:681.0 118:108.0 119:1617.0 120:194.0 121:1289.0 122:177.0 123:1172.0 124:56.0 125:103.0 126:192.0 127:189.0 128:468.0 129:830.0 130:76.0…	n/a	1706	1816	1577	1202	1972	1461	2505	2209	1908	2295	3100	2459	4086	3298	5217	4593	4592	4554	1716	1517	1918	1304	1270	1577	2940	3163	3038	3611	2938	3021	1893	2699	1751	3017	2839	3531	8139	9346	8384	7761	10433	8183	16858	15608
erythrose	443286	205	228540	85:798.0 86:1162.0 87:574.0 88:313.0 89:10653.0 90:490.0 91:369.0 95:62.0 97:63.0 98:570.0 99:420.0 100:3483.0 101:3431.0 102:1852.0 103:8845.0 104:801.0 105:2092.0 106:293.0 107:187.0 108:375.0 110:418.0 111:134.0 112:377.0 113:148.0 114:1104.0 115:1620.0 116:966.0 117:26761.0 118:2990.0 119:1971.0 122:14.0 123:588.0 124:542.0 126:190.0 127:546.0 128:205.0 129:1597.0 130:4243.0 131:4265.0 132:44…	n/a	430	736	679	265	437	292	830	563	554	541	715	849	3195	1497	2301	2521	4104	3175	681	648	1354	670	956	925	791	576	686	888	803	659	829	798	689	584	540	567	1337	1393	1483	1303	2127	1371	4748	4476
erythronic acid lactone	407645	147	200446	85:524.0 86:107.0 87:1468.0 88:223.0 89:452.0 90:56.0 91:8.0 92:8.0 93:26.0 94:72.0 95:11.0 96:3.0 97:43.0 98:27.0 99:569.0 101:4055.0 102:1957.0 103:2624.0 104:300.0 105:186.0 106:23.0 107:26.0 108:20.0 110:18.0 111:111.0 112:67.0 113:331.0 114:26.0 115:317.0 116:2086.0 117:655.0 118:129.0 119:174.0 120:8.0 121:2.0 122:9.0 123:1.0 124:6.0 125:4.0 126:13.0 127:18.0 129:817.0 130:800.0 131:1711.0 …	n/a	6151	7358	6012	5335	4910	5890	6059	5831	5913	4824	6741	6222	3195	3067	2565	3318	3648	2769	3891	4904	5449	5229	5252	4874	5074	4178	4124	4332	4169	3871	4014	5110	3538	6599	4825	4009	4804	5360	4455	5048	7800	5332	18826	4090
erythritol	473277	205	479886	85:6887.0 86:2649.0 87:14268.0 88:10549.0 89:45578.0 90:4271.0 91:2162.0 92:597.0 93:272.0 94:495.0 95:529.0 96:656.0 97:948.0 98:749.0 99:7277.0 100:1497.0 101:65773.0 102:9304.0 103:267460.0 104:26003.0 105:15153.0 106:1291.0 107:1069.0 108:246.0 109:318.0 110:385.0 111:3236.0 112:518.0 113:5872.0 114:1108.0 115:20205.0 116:62503.0 117:204916.0 118:23235.0 119:17539.0 120:1880.0 121:930.0 122:1…		155	1334	652	236	1359	673	2278	847	950	715	1057	1353	1366	922	2328	1046	2265	2314	4756	6802	9519	5589	7540	8482	4730	5465	5684	11414	5724	6250	5715	4962	5182	4156	1233	4452	7676	7126	8993	10586	13183	15050	20674	20187
dodecane	247379	98	221584	85:7706.0 86:1554.0 87:672.0 88:810.0 89:230.0 93:103.0 94:200.0 95:91.0 96:489.0 97:374.0 98:3532.0 99:315.0 100:1610.0 101:263.0 102:140.0 103:534.0 105:279.0 107:79.0 108:33.0 109:6.0 110:3339.0 111:97.0 112:212.0 113:1715.0 117:32.0 120:258.0 121:117.0 122:12.0 125:19.0 126:174.0 127:718.0 130:2.0 131:1128.0 132:536.0 133:163.0 147:7143.0 155:2979.0 156:233.0 167:28.0 170:1.0 174:52.0 182:313…	C08374	355	461	170	533	255	839	439	307	560	430	508	679	327	339	324	507	479	312	365	235	230	519	306	404	588	572	383	202	472	868	358	339	390	469	564	422	230	348	272	478	519	390	408	336
dihydroxyacetone	329990	163	410947	85:5844.0 86:4781.0 87:1553.0 88:7182.0 89:68734.0 90:5367.0 91:2839.0 93:1407.0 96:1269.0 98:2239.0 99:2335.0 100:14461.0 101:1750.0 102:5566.0 103:49256.0 104:5993.0 105:6592.0 106:1066.0 107:221.0 112:222.0 113:820.0 114:24092.0 115:4282.0 116:1204.0 117:2076.0 118:555.0 119:4586.0 120:311.0 125:174.0 126:208.0 127:2089.0 128:2302.0 129:151.0 130:1708.0 131:1744.0 132:540.0 133:14284.0 134:103…		47	110	52	100	33	79	227	198	215	354	427	342	198	451	351	344	848	371	83	84	82	158	72	130	475	376	366	216	378	222	201	218	209	97	164	152	584	885	541	443	676	504	2616	3689
dehydroascorbic acid	633523	173	423485	85:7136.0 86:3140.0 87:3259.0 88:1558.0 89:38002.0 90:4196.0 91:4194.0 92:819.0 94:467.0 96:179.0 97:3366.0 98:1797.0 99:6903.0 100:8653.0 101:16587.0 102:5993.0 103:10341.0 104:2338.0 105:1920.0 106:545.0 108:125.0 109:814.0 110:577.0 111:2030.0 112:1815.0 113:5257.0 114:1905.0 115:3874.0 116:7825.0 117:12940.0 118:1355.0 119:4739.0 120:605.0 121:290.0 122:87.0 123:703.0 124:155.0 125:834.0 126:…	C05422	35901	43051	45447	13298	42361	15998	27082	27696	25459	19969	21125	32257	19150	57389	40829	13604	34111	51439	76933	81545	212167	68113	126376	119074	50056	30056	46762	86255	44105	24854	948279	979475	813334	699415	904359	733572	585497	628644	547222	604769	735177	621947	1052361	846612
cystine	804722	218	579005	86:230.0 87:37.0 90:28.0 91:98.0 93:1.0 98:93.0 100:2975.0 101:396.0 102:244.0 103:95.0 105:28.0 108:25.0 109:108.0 114:320.0 115:574.0 116:470.0 118:51.0 120:77.0 129:237.0 130:50.0 131:221.0 132:836.0 133:315.0 144:140.0 146:6115.0 147:2905.0 148:2965.0 149:322.0 150:184.0 153:5.0 159:16.0 160:80.0 163:21.0 172:140.0 173:13.0 174:70.0 176:1.0 177:13.0 178:120.0 180:33.0 188:182.0 189:18.0 190:1…		39239	29099	26955	23765	30224	22997	59221	57915	50696	53506	48649	52313	38435	27092	32182	28726	29448	24409	36690	41124	39989	40028	47020	44918	46857	38251	36710	33788	41664	17389	184956	192512	140350	162015	188874	160133	58893	77858	74567	87457	83164	80175	149133	106405
cysteine	499495	220	223529	85:121.0 86:701.0 90:5.0 91:8.0 99:42.0 100:3938.0 101:418.0 102:407.0 109:65.0 110:215.0 111:289.0 112:341.0 113:261.0 114:357.0 115:440.0 116:751.0 117:18.0 119:105.0 124:17.0 127:32.0 128:839.0 129:223.0 130:214.0 131:935.0 132:988.0 133:9.0 134:155.0 139:123.0 140:1315.0 144:181.0 146:324.0 147:1536.0 148:384.0 150:28.0 151:40.0 152:3.0 155:28.0 156:136.0 157:233.0 158:124.0 159:564.0 160:221…	C00097	2243	558	2859	1093	3580	665	909	1431	644	298	259	1624	1415	832	612	518	575	206	346	398	506	307	1106	1147	178	126	594	1396	610	258	9761	8280	12268	16522	9422	11528	141	1097	1114	147	480	437	2305	411
conduritol beta expoxide	704807	318	368013	85:2.0 91:547.0 93:531.0 94:47.0 95:1179.0 96:1761.0 97:717.0 98:1184.0 99:41.0 100:817.0 101:258.0 102:481.0 103:2882.0 104:356.0 106:228.0 107:2557.0 109:160.0 111:50.0 115:81.0 116:641.0 117:9829.0 118:614.0 119:155.0 121:41.0 123:557.0 124:594.0 128:242.0 129:9009.0 131:1109.0 132:1161.0 133:896.0 134:180.0 136:40.0 137:26.0 138:120.0 141:94.0 142:48.0 143:593.0 145:947.0 147:7015.0 148:19.0 …		75	66	44	65	31	56	19	61	41	19	39	33	25	17	31	50	25	27	42	60	20	28	47	45	46	27	75	20	62	31	143	126	125	118	101	132	44	79	35	46	36	44	17	30
citrulline	620728	157	228157	85:2825.0 86:7247.0 87:953.0 88:941.0 89:1439.0 90:1221.0 91:235.0 94:906.0 95:815.0 98:4279.0 99:5206.0 100:8317.0 101:3186.0 102:3144.0 103:15692.0 104:1685.0 105:683.0 107:928.0 108:123.0 109:564.0 111:391.0 112:234.0 113:29.0 114:1627.0 115:2867.0 116:1237.0 117:4323.0 118:1610.0 119:1332.0 122:47.0 124:482.0 125:428.0 126:740.0 127:430.0 128:2921.0 129:3919.0 130:3578.0 131:2450.0 132:860.0 …	C00327	685	84	155	129	268	156	21	53	18	25	42	57	20	39	34	32	53	19	29	109	75	77	172	122	140	70	75	52	169	33	1668	1369	945	1335	994	1941	71	45	32	91	83	82	90	64
citric acid	618455	273	372849	85:348.0 86:278.0 87:352.0 88:83.0 89:315.0 90:60.0 92:9.0 94:25.0 95:328.0 97:321.0 99:1403.0 100:223.0 101:579.0 102:249.0 103:268.0 104:36.0 105:73.0 110:40.0 111:744.0 113:228.0 114:66.0 115:1522.0 116:484.0 117:1187.0 118:169.0 119:277.0 120:19.0 124:68.0 125:27.0 128:123.0 129:2216.0 130:299.0 131:1409.0 132:147.0 133:3773.0 134:614.0 135:321.0 136:11.0 139:283.0 141:592.0 142:13.0 143:1218…	C00158	128	217	285	163	85	624	469	672	392	1744	487	510	310	535	699	468	685	392	127	350	143	149	488	116	689	352	403	362	433	521	78	95	63	79	110	57	622	832	1057	454	690	634	608	407
cholesterol	1075918	129	372926	85:4019.0 86:469.0 87:800.0 88:347.0 89:2410.0 90:354.0 91:30157.0 92:5186.0 93:23035.0 94:4352.0 95:29508.0 96:2762.0 97:6466.0 98:646.0 99:1820.0 100:271.0 101:3342.0 102:681.0 103:2908.0 104:1985.0 105:26861.0 106:5928.0 107:20064.0 108:4033.0 109:12508.0 110:1814.0 111:4006.0 112:430.0 113:1270.0 114:303.0 115:5233.0 116:2990.0 117:10086.0 118:3291.0 119:21290.0 120:9611.0 121:17207.0 122:302…	C00187	109433	108355	82524	68350	75859	68508	125712	129968	136168	113645	114735	118711	99924	38588	66207	95513	76298	60337	133253	120516	71369	131993	102274	107304	153814	148775	150229	106734	145533	125845	90	114	121	201	195	169	142	1607	1089	265	181	1322	305	301
cellobiotol	956355	204	200508	85:53.0 86:3.0 87:100.0 88:30.0 89:359.0 90:8.0 91:10.0 93:6.0 95:4.0 96:29.0 97:95.0 99:59.0 101:342.0 102:34.0 103:2999.0 104:232.0 105:125.0 106:19.0 109:5.0 110:4.0 111:33.0 112:3.0 113:57.0 114:2.0 115:79.0 116:132.0 117:2197.0 118:187.0 119:131.0 120:4.0 121:3.0 125:1.0 127:13.0 129:1539.0 130:103.0 131:332.0 132:28.0 133:646.0 134:130.0 135:90.0 137:1.0 138:2.0 139:24.0 141:15.0 142:25.0 1…	n/a	446	1514	848	386	965	761	1140	865	885	950	1258	736	182	828	476	782	725	386	69	1361	1090	1233	1364	79	340	1495	1391	1462	993	1690	386	1106	989	222	1038	841	189	223	273	147	277	232	285	222
beta-gentiobiose	967266	204	445546	85:339.0 86:160.0 87:4.0 89:2756.0 90:109.0 91:291.0 92:39.0 93:124.0 95:51.0 96:785.0 97:283.0 98:44.0 99:200.0 100:247.0 101:277.0 102:512.0 103:4214.0 104:522.0 105:406.0 108:74.0 109:172.0 110:35.0 111:35.0 112:2.0 113:367.0 114:152.0 115:592.0 116:543.0 117:3164.0 118:231.0 119:370.0 120:26.0 124:41.0 125:27.0 128:18.0 129:4146.0 130:622.0 131:1015.0 134:188.0 139:129.0 140:24.0 141:153.0 14…	C08240	31	61	52	45	78	38	66	85	46	93	84	65	78	72	121	54	76	86	303	278	424	275	327	275	311	289	336	416	300	300	162	165	224	168	233	270	739	799	661	690	943	680	697	643
beta-alanine	431950	248	227997	85:123.0 86:3671.0 87:188.0 88:258.0 89:147.0 90:11.0 98:39.0 99:163.0 100:2517.0 101:601.0 102:184.0 103:36.0 105:57.0 106:51.0 107:372.0 109:58.0 113:137.0 114:56.0 116:231.0 117:234.0 118:34.0 119:13.0 127:20.0 129:52.0 130:960.0 131:440.0 132:182.0 133:1672.0 135:164.0 142:93.0 143:31.0 146:175.0 147:3453.0 148:336.0 149:505.0 150:36.0 156:93.0 157:12.0 158:10.0 160:381.0 162:1.0 172:160.0 17…	C00099	45	0	9	51	18	63	24	20	108	56	72	38	32	29	35	33	52	17	19	43	20	27	21	39	17	47	43	14	45	52	49	55	58	21	45	39	24	89	70	65	18	14	37	60
benzoic acid	338714	179	386128	85:701.0 86:636.0 87:586.0 88:414.0 89:113.0 91:38.0 92:14.0 97:60.0 99:7702.0 100:4008.0 101:494.0 102:282.0 103:277.0 105:16938.0 106:1164.0 107:167.0 108:19.0 110:1059.0 111:159.0 112:3.0 113:62.0 114:261.0 115:23.0 118:138.0 121:321.0 127:69.0 128:38.0 130:1601.0 134:748.0 135:11258.0 136:1602.0 137:152.0 141:175.0 147:3066.0 155:444.0 157:826.0 158:83.0 163:15.0 165:93.0 171:12118.0 172:2584…	C00180	1312	1851	1548	2801	1063	1509	2360	1258	1965	1058	2229	1843	2123	1526	838	962	2217	978	910	1641	1218	2288	2099	1550	1886	1605	1365	2344	2163	2087	1769	1553	1737	2147	1846	998	990	870	2208	1551	1862	1565	2094	3164
behenic acid	919542	132	606045	85:1377.0 86:340.0 87:349.0 88:159.0 89:729.0 90:188.0 93:522.0 94:171.0 95:1707.0 96:217.0 97:2323.0 98:1637.0 99:743.0 100:229.0 101:196.0 102:180.0 105:585.0 106:59.0 107:423.0 109:867.0 110:170.0 111:970.0 112:443.0 113:391.0 114:190.0 115:200.0 116:1566.0 117:27795.0 118:2637.0 119:1143.0 120:28.0 121:314.0 122:85.0 123:365.0 124:140.0 125:280.0 126:58.0 127:125.0 128:223.0 129:12208.0 130:1…		704	644	464	662	412	815	510	641	857	832	1089	921	606	386	481	494	493	371	670	729	471	930	622	589	549	721	674	592	627	738	51	110	78	161	121	128	103	173	159	100	106	88	97	80
asparagine	551139	116	307890	85:1252.0 86:4306.0 87:1822.0 88:1900.0 89:3593.0 90:3651.0 91:252.0 92:76.0 96:121.0 97:393.0 98:4971.0 99:3535.0 100:36180.0 101:6289.0 102:5611.0 103:4037.0 106:477.0 110:1113.0 111:320.0 112:297.0 113:1915.0 114:9996.0 115:9536.0 116:129085.0 117:18852.0 118:4102.0 119:1671.0 120:311.0 122:152.0 124:95.0 125:3033.0 126:887.0 128:4877.0 129:2933.0 130:12615.0 131:23370.0 132:60792.0 133:17308.…	C00152	525	170	198	176	210	142	249	220	160	276	198	263	151	93	197	158	170	56	225	267	195	212	242	285	868	834	684	586	869	424	3033	622	1624	1558	2799	1766	291	290	255	239	424	186	326	259
aspartic acid	480295	232	497687	85:20.0 86:122.0 89:39.0 91:61.0 93:78.0 97:82.0 99:216.0 100:2359.0 101:211.0 102:222.0 103:1062.0 107:531.0 110:140.0 113:70.0 114:32.0 115:31.0 116:152.0 117:857.0 118:71.0 119:10.0 130:1197.0 131:293.0 132:143.0 133:606.0 134:95.0 141:95.0 142:58.0 144:226.0 146:1230.0 147:6706.0 148:815.0 149:464.0 157:17.0 158:131.0 160:69.0 163:9.0 172:12.0 173:4.0 174:256.0 175:44.0 176:38.0 177:31.0 184:…		10061	8425	10938	7287	10287	5677	14173	14087	12246	14310	15221	13945	11789	8209	6532	7472	8548	4819	5240	5268	3844	3670	4327	5128	6834	6828	6304	3633	5549	1953	22269	19075	23129	25040	25836	21600	142	901	109	174	324	153	94	351
ascorbic acid	673155	332	199950	85:44.0 87:48.0 88:27.0 89:654.0 90:47.0 91:44.0 92:14.0 93:15.0 95:32.0 97:14.0 98:6.0 99:100.0 100:82.0 101:232.0 102:23.0 103:510.0 104:42.0 105:22.0 106:6.0 109:2.0 111:4.0 112:1.0 113:15.0 114:20.0 115:282.0 116:70.0 117:1798.0 118:166.0 119:103.0 120:5.0 125:7.0 126:25.0 127:152.0 128:14.0 131:202.0 133:854.0 134:87.0 135:47.0 136:2.0 139:2.0 140:8.0 141:23.0 142:113.0 143:222.0 144:15.0 14…	C00072	113	13	247	9	7	106	141	206	122	113	140	174	142	493	227	106	231	524	2046	1957	3644	1729	2766	1244	1201	1538	1311	1530	803	1724	1799	1094	792	1100	904	736	1632	1695	2010	1734	3183	3962	9364	5441
arachidonic acid	835751	91	221544	85:103.0 86:58.0 89:43.0 91:3717.0 92:800.0 93:1794.0 94:692.0 95:565.0 96:72.0 97:63.0 99:35.0 101:2.0 103:141.0 104:139.0 105:1354.0 106:995.0 107:533.0 108:496.0 109:183.0 110:23.0 113:1.0 114:14.0 115:171.0 116:201.0 117:1990.0 118:216.0 119:981.0 120:531.0 121:214.0 122:66.0 123:31.0 128:63.0 129:1007.0 130:234.0 131:590.0 132:159.0 133:390.0 134:79.0 135:85.0 136:10.0 138:2.0 141:73.0 142:2…	n/a	971	966	732	502	602	520	545	426	501	510	442	436	274	104	137	315	184	154	999	1023	625	1067	813	858	733	1065	1003	841	717	992	61	119	84	92	72	96	81	77	60	113	77	74	58	30
arachidic acid	856486	117	241206	85:5859.0 88:228.0 89:5274.0 90:1214.0 91:10782.0 92:4083.0 93:8557.0 94:2444.0 95:13392.0 96:841.0 97:9267.0 98:10027.0 99:2162.0 101:131.0 104:171.0 105:8363.0 106:1744.0 107:2678.0 108:3904.0 109:4920.0 110:40.0 111:6308.0 112:3828.0 113:6.0 115:909.0 116:11782.0 117:206331.0 118:21956.0 119:11623.0 120:1503.0 121:2945.0 122:1004.0 123:1870.0 124:425.0 125:2089.0 126:441.0 127:583.0 128:829.0 …	C06425	2052	2015	1615	2468	1538	2655	2093	2101	2499	2390	3824	2461	1861	1546	1703	1751	1665	1373	2247	2034	1668	2364	2104	1916	2432	2231	2306	1944	2481	2458	714	757	690	1329	942	808	788	998	1066	888	1015	762	908	758
arabitol	572514	307	362061	85:87.0 87:11.0 89:367.0 90:82.0 91:34.0 99:42.0 100:7.0 101:164.0 103:6333.0 104:495.0 105:103.0 111:6.0 113:138.0 116:91.0 117:2285.0 118:281.0 119:121.0 126:56.0 129:2500.0 130:75.0 131:448.0 133:1150.0 134:73.0 135:75.0 141:5.0 142:12.0 143:135.0 145:49.0 147:5407.0 148:670.0 149:604.0 151:74.0 152:23.0 153:112.0 154:61.0 155:276.0 156:5.0 157:385.0 158:4.0 160:6.0 163:15.0 164:1.0 165:18.0 1…	C01904	31	32	24	60	28	24	71	74	23	18	63	105	34	60	64	44	54	35	40	25	47	47	38	75	132	94	55	177	75	107	65	31	50	126	36	32	280	56	95	230	332	520	270	294
arabinose	546892	217	202065	85:160.0 86:252.0 87:292.0 88:166.0 89:2168.0 90:172.0 92:26.0 94:21.0 98:58.0 99:73.0 100:685.0 101:880.0 102:422.0 103:18038.0 104:1788.0 105:1402.0 106:81.0 108:1.0 109:1.0 111:16.0 112:21.0 113:153.0 114:341.0 115:413.0 116:237.0 117:1997.0 118:201.0 119:257.0 126:57.0 127:32.0 128:88.0 129:1766.0 130:344.0 131:864.0 132:155.0 133:2237.0 134:282.0 135:165.0 137:1.0 140:28.0 142:93.0 143:446.0…	C00259	387	422	372	171	296	246	460	586	535	369	535	558	372	389	388	249	419	329	422	390	764	407	573	487	1015	527	459	1153	890	612	467	454	410	641	500	663	1764	1503	1501	1603	2168	3089	1402	1285
aminomalonic acid	455266	218	240264	86:10873.0 87:1358.0 88:545.0 91:23.0 97:4.0 98:955.0 99:243.0 100:5490.0 101:1270.0 102:689.0 103:1074.0 104:3.0 105:2.0 107:266.0 110:2586.0 111:253.0 114:390.0 115:245.0 116:833.0 117:2473.0 118:364.0 119:19.0 123:127.0 127:1.0 129:573.0 130:2372.0 131:3778.0 132:933.0 133:5230.0 134:635.0 135:17.0 136:543.0 137:149.0 138:98.0 140:22.0 141:32.0 142:30.0 143:37.0 144:1088.0 145:355.0 146:466.0 …	C00872	315	256	406	160	366	152	107	146	111	52	116	79	134	73	83	60	56	83	228	171	173	164	229	195	181	124	121	113	173	81	962	741	1061	901	1012	764	66	78	52	63	56	80	251	229
alanine	243537	116	199651	86:338.0 87:58.0 88:38.0 89:51.0 94:193.0 95:163.0 96:74.0 98:5.0 99:16.0 100:675.0 101:170.0 102:149.0 103:505.0 104:54.0 105:49.0 106:2.0 108:4.0 109:43.0 110:115.0 111:143.0 114:92.0 115:220.0 116:11231.0 117:1549.0 118:416.0 123:15.0 128:108.0 129:28.0 130:20.0 131:259.0 132:101.0 133:202.0 145:1.0 147:2192.0 148:320.0 149:150.0 150:9.0 152:1.0 154:6.0 155:4.0 167:1.0 168:3.0 169:1.0 177:1.0 …	C00041	42150	31650	74541	50360	76502	35174	15772	26279	23518	10174	20407	13056	21219	9410	10229	10535	18737	5624	39043	42578	32618	26886	30366	39396	11295	7342	14923	23288	19077	14547	274416	269224	277212	310628	350318	300586	10450	4692	5270	15233	12425	5593	12345	11076
adenosine-5-phosphate	1039143	169	362152	101:99.0 104:1.0 113:25.0 115:11.0 118:41.0 129:165.0 132:25.0 133:103.0 138:35.0 140:96.0 142:123.0 147:265.0 148:8.0 151:25.0 153:3.0 159:1.0 164:51.0 165:219.0 169:2453.0 170:192.0 171:141.0 172:17.0 173:33.0 176:68.0 177:16.0 179:239.0 180:41.0 181:93.0 183:47.0 189:4.0 192:723.0 193:294.0 194:78.0 195:30.0 197:23.0 204:82.0 206:121.0 207:186.0 208:342.0 209:65.0 210:43.0 211:491.0 212:154.0 …	C00020	300	193	201	183	266	128	639	1596	1164	1193	524	536	1517	552	354	628	659	469	237	351	101	291	255	179	912	726	659	423	878	380	18	41	32	21	37	45	15	38	30	30	25	58	19	24
adenosine	917818	236	211944	85:270.0 86:49.0 87:193.0 88:302.0 89:849.0 90:85.0 91:13.0 92:11.0 93:18.0 94:3.0 97:56.0 98:18.0 99:218.0 100:54.0 101:801.0 102:178.0 103:2593.0 104:193.0 105:98.0 106:5.0 107:1.0 108:11.0 109:55.0 110:5.0 111:177.0 113:134.0 114:11.0 115:302.0 116:249.0 117:923.0 118:52.0 119:119.0 120:3.0 124:1.0 126:3.0 127:73.0 128:2.0 129:1315.0 130:175.0 131:386.0 132:16.0 133:1076.0 134:110.0 135:82.0 1…	C00212	568	824	670	368	653	362	771	749	728	668	776	897	592	454	375	383	609	393	791	746	703	727	817	714	1352	1156	1239	1271	1086	877	156	192	126	121	145	155	33	58	33	28	35	24	30	19
adenine	646959	264	203388	85:141.0 86:135.0 88:11.0 89:9.0 95:5.0 96:3.0 98:6.0 99:195.0 100:362.0 103:21.0 106:1.0 107:3.0 109:16.0 110:84.0 111:99.0 112:14.0 115:12.0 118:16.0 119:23.0 120:4.0 122:15.0 124:11.0 125:9.0 126:4.0 128:6.0 130:47.0 134:2.0 138:28.0 140:10.0 141:38.0 142:9.0 143:23.0 144:1.0 145:1.0 146:2.0 147:122.0 148:68.0 152:11.0 155:20.0 159:14.0 160:7.0 161:3.0 163:4.0 164:11.0 165:94.0 168:4.0 170:1.0…	C00147	5120	1667	2906	1085	2510	679	161	227	76	263	133	172	396	46	224	161	20	80	1396	2032	263	1327	1590	2257	311	260	399	162	309	192	8516	7078	5402	6906	8159	7821	689	778	664	714	997	714	1579	1201
5-aminovaleric acid	536304	174	238442	85:1476.0 86:26471.0 87:3923.0 88:2289.0 89:240.0 90:110.0 92:173.0 93:316.0 94:39.0 95:989.0 97:556.0 98:1530.0 99:2085.0 100:14153.0 101:2728.0 102:2666.0 103:839.0 104:262.0 106:401.0 107:500.0 110:871.0 111:474.0 112:2375.0 113:1152.0 114:1313.0 115:1105.0 116:3273.0 117:2823.0 118:617.0 119:896.0 120:23.0 123:204.0 124:32.0 126:364.0 127:456.0 128:3340.0 129:8408.0 130:5636.0 131:3878.0 132:…	C00431	4924	2805	3956	600	3071	713	467	352	227	313	198	208	695	181	589	496	106	87	1282	2428	207	739	1549	1841	2754	1497	2082	575	2982	185	15207	11790	14203	16865	15192	15419	31	436	1022	1185	30	436	5102	1931
3,6-anhydrogalactose	589230	231	200841	85:115.0 86:62.0 87:96.0 88:57.0 89:1274.0 90:100.0 93:35.0 94:14.0 95:609.0 96:59.0 97:26.0 98:115.0 99:54.0 100:125.0 101:657.0 102:73.0 103:1380.0 104:89.0 105:477.0 106:32.0 108:18.0 110:27.0 111:52.0 112:29.0 113:14.0 114:9.0 115:59.0 116:117.0 117:966.0 118:51.0 119:93.0 121:24.0 123:2.0 125:11.0 126:230.0 127:55.0 128:16.0 129:112.0 131:247.0 132:13.0 133:1170.0 134:123.0 135:59.0 136:1.0 …	C06474	106	125	141	71	116	152	91	79	52	14	100	71	51	79	95	127	122	116	498	485	920	509	617	575	751	591	599	809	497	504	396	346	415	411	361	455	1117	1197	1029	1067	1336	1110	501	454
3-phosphoglycerate	609618	299	234616	85:682.0 86:810.0 89:56.0 91:2.0 93:647.0 95:74.0 97:18.0 98:382.0 100:1692.0 101:6095.0 102:443.0 103:916.0 105:238.0 106:56.0 107:1413.0 109:19.0 111:240.0 113:359.0 114:20.0 115:456.0 116:976.0 117:2094.0 118:55.0 119:688.0 121:48.0 122:27.0 123:7.0 124:82.0 125:39.0 126:1063.0 127:127.0 129:595.0 131:626.0 133:4247.0 134:514.0 135:953.0 137:42.0 138:186.0 139:596.0 140:652.0 143:1421.0 144:25…	C00197	137	144	166	163	122	63	1910	1609	1502	1041	1221	1122	1136	562	405	545	553	369	120	166	95	146	132	132	500	377	245	305	323	241	40	46	33	37	25	75	131	108	90	107	153	54	127	75
3-phenyllactic acid	516416	193	213134	87:150.0 88:26.0 89:241.0 90:209.0 91:9717.0 92:952.0 94:11.0 99:104.0 100:64.0 101:238.0 102:610.0 103:2659.0 104:2120.0 105:967.0 106:25.0 107:18.0 108:26.0 109:9.0 110:1.0 111:5.0 112:17.0 113:32.0 114:16.0 115:28.0 116:126.0 117:1018.0 118:198.0 119:527.0 120:216.0 121:673.0 122:82.0 124:4.0 128:230.0 131:2884.0 132:140.0 133:3121.0 134:413.0 135:838.0 136:56.0 137:134.0 138:5.0 139:296.0 142…	C05607	350	480	368	212	383	304	1165	1256	930	516	673	636	1746	555	1009	848	704	1256	397	510	608	487	433	499	4820	2184	1778	1934	3494	1024	1589	1277	1588	1485	1354	1482	5800	3329	3314	4894	6690	3388	4833	4680
2'-deoxyguanosine	960467	280	227596	85:244.0 88:275.0 89:601.0 90:64.0 92:70.0 94:100.0 95:118.0 99:313.0 100:26.0 101:2215.0 103:5141.0 104:347.0 105:171.0 111:525.0 113:382.0 114:51.0 115:231.0 116:488.0 117:1564.0 119:116.0 121:10.0 123:36.0 124:42.0 125:108.0 128:113.0 129:1669.0 130:63.0 131:566.0 132:116.0 133:2130.0 134:410.0 138:75.0 139:221.0 140:12.0 141:205.0 143:443.0 145:602.0 147:2410.0 148:616.0 149:560.0 155:1282.0 …	C00330	666	500	398	410	441	306	33	5	37	35	63	35	21	30	16	27	23	39	174	182	169	115	140	155	26	26	22	38	25	71	423	596	401	522	657	602	48	24	66	38	19	34	34	35
2,6-diaminopimelic acid	686574	272	227633	100:1052.0 102:23.0 112:35.0 114:283.0 115:39.0 122:34.0 124:33.0 126:351.0 128:2461.0 129:204.0 130:328.0 132:31.0 134:116.0 139:17.0 140:4.0 142:101.0 154:388.0 155:385.0 156:381.0 157:32.0 159:22.0 160:16.0 165:25.0 171:19.0 172:132.0 179:10.0 181:386.0 182:570.0 183:115.0 184:220.0 188:63.0 189:39.0 190:54.0 192:19.0 200:3641.0 201:442.0 202:105.0 205:344.0 216:47.0 217:471.0 218:265.0 219:82…	C00666	30	35	16	32	37	62	333	208	88	174	284	160	171	34	153	54	80	31	77	62	50	145	50	67	534	205	180	113	426	162	25	44	27	35	23	33	32	43	37	49	23	28	135	93
2-phenylpropanol NIST	319992	193	212666	85:59.0 86:5.0 89:1243.0 90:122.0 91:1163.0 92:27.0 97:65.0 99:35.0 100:52.0 102:27.0 103:183.0 104:26.0 105:173.0 112:85.0 115:220.0 117:128.0 118:71.0 119:219.0 121:14.0 123:26.0 128:29.0 130:64.0 131:41.0 135:54.0 139:72.0 142:71.0 143:48.0 146:16.0 147:53.0 154:36.0 156:167.0 160:44.0 177:23.0 178:1.0 186:173.0 193:2579.0 194:384.0 195:78.0 217:63.0 240:4.0 277:2.0 308:2.0 346:5.0 365:1.0 372…	n/a	227	305	282	465	222	468	319	322	337	383	763	351	309	309	167	437	382	592	334	413	231	553	323	267	442	347	304	413	501	453	236	364	425	727	348	275	437	514	312	353	512	344	277	285
2-methylglyceric acid NIST	372132	219	228128	85:18628.0 87:7876.0 88:4929.0 89:9992.0 90:1840.0 91:1863.0 92:492.0 93:629.0 94:501.0 95:20.0 96:2643.0 97:473.0 99:5589.0 101:27534.0 102:1171.0 103:140740.0 104:15787.0 105:13899.0 106:799.0 107:3828.0 108:105.0 109:198.0 110:4625.0 111:914.0 112:714.0 113:4484.0 115:62903.0 116:62008.0 117:30985.0 118:5880.0 119:16982.0 120:2395.0 121:1806.0 122:377.0 124:1690.0 125:133.0 127:2949.0 128:1365…	n/a	165	267	312	242	228	140	90	20	62	38	71	42	124	65	39	48	37	83	162	179	168	134	133	203	183	118	64	138	195	92	1477	1280	1520	1425	2001	1354	274	235	223	338	320	161	347	123
2-hydroxyisovaleric acid	306816	89	411199	85:11472.0 86:1108.0 87:5736.0 88:5341.0 89:229058.0 90:19480.0 91:14078.0 92:4117.0 93:2834.0 99:5327.0 101:127414.0 102:22132.0 103:19727.0 104:2816.0 105:5606.0 106:1651.0 108:2286.0 112:391.0 113:2245.0 115:8509.0 116:80410.0 117:35988.0 118:4201.0 119:9116.0 120:330.0 125:417.0 129:4521.0 130:6810.0 131:263089.0 132:28773.0 133:55180.0 134:7061.0 135:4786.0 137:445.0 140:380.0 141:943.0 142:…	n/a	275	486	411	231	285	251	2756	2499	2753	2295	2403	2748	4082	2294	4445	2842	4908	3884	561	644	870	899	770	791	3321	2245	1270	2731	2446	1587	502	558	283	327	311	309	5121	3617	3379	3979	6032	5261	16182	14274
2-hydroxyglutaric acid	507692	129	374016	85:1418.0 86:74.0 90:2.0 95:84.0 96:37.0 99:22.0 101:60.0 102:20.0 113:65.0 115:122.0 116:373.0 117:22.0 120:375.0 129:5247.0 130:672.0 131:332.0 132:33.0 133:891.0 134:84.0 135:30.0 147:2542.0 148:301.0 149:626.0 150:83.0 151:11.0 155:12.0 156:6.0 157:1293.0 158:215.0 159:188.0 161:4.0 184:18.0 185:79.0 186:3.0 203:870.0 204:200.0 205:22.0 218:41.0 221:32.0 223:67.0 231:369.0 232:66.0 243:61.0 2…	C02630	1317	929	974	774	766	540	1555	833	819	946	1100	871	1872	945	1437	1345	835	1622	1381	1579	721	1046	1015	1357	4671	3479	3290	2628	4394	1956	3458	2714	3630	2750	5690	2316	5060	7256	5714	8518	8111	4986	9397	6540
2-hydroxybutanoic acid	258175	131	199800	85:149.0 86:7.0 87:71.0 88:31.0 89:19.0 91:405.0 92:19.0 93:2.0 95:123.0 97:12.0 99:46.0 100:6.0 101:97.0 103:112.0 104:25.0 105:164.0 106:3.0 107:19.0 108:4.0 109:27.0 110:14.0 112:2.0 115:201.0 116:35.0 117:111.0 118:6.0 119:642.0 120:29.0 121:1.0 123:2.0 126:2.0 127:24.0 129:20.0 130:60.0 131:4118.0 132:444.0 133:534.0 134:209.0 135:21.0 143:81.0 146:5.0 147:3549.0 148:496.0 149:263.0 150:13.0…	C05984	5330	6217	5555	2727	4609	2044	7829	5944	6658	4507	6288	6782	7255	6025	5235	5495	4528	6702	2846	2300	3471	3427	3028	3714	3540	5652	5758	2393	4390	1339	943	937	748	1467	1027	833	13412	10323	9559	13985	16468	7364	29657	30268
2-deoxyerythritol NIST	422939	103	211437	90:1.0 96:2.0 103:459.0 104:24.0 105:7.0 119:1.0 129:37.0 131:8.0 133:28.0 147:102.0 148:2.0 149:1.0 155:1.0 156:1.0 189:4.0 203:2.0 208:1.0 219:46.0 220:5.0 221:2.0 225:1.0 236:1.0 245:1.0 258:2.0 291:1.0 297:1.0 306:2.0 333:1.0 335:2.0 336:1.0 345:2.0 370:3.0 374:2.0 377:2.0 414:2.0 425:1.0 446:1.0 447:1.0 454:1.0 483:1.0 494:1.0 497:1.0	n/a	795	752	787	499	756	415	851	599	601	598	713	709	1657	1707	1284	1463	1842	1643	511	517	502	568	495	557	938	678	653	649	801	369	2542	2357	2692	2707	2824	2538	1660	2074	1733	2403	2276	1692	3523	1610
1-monopalmitin	901021	371	270005	85:2639.0 86:1477.0 87:250.0 88:124.0 89:527.0 90:326.0 92:60.0 93:156.0 94:191.0 95:2753.0 96:352.0 97:1893.0 98:778.0 99:1288.0 100:914.0 101:4321.0 102:2174.0 103:17412.0 104:2076.0 105:588.0 108:134.0 109:1458.0 110:699.0 111:804.0 112:564.0 113:520.0 114:530.0 115:406.0 116:2972.0 117:4231.0 118:752.0 119:277.0 120:155.0 121:113.0 122:146.0 123:814.0 124:236.0 125:317.0 126:150.0 127:33.0 12…	n/a	56	69	60	300	123	414	78	207	229	139	96	51	65	84	88	218	159	42	69	75	49	73	64	33	112	41	196	60	94	144	138	178	167	40	51	81	65	38	46	37	26	155	218	26
952306	438585	102	952306	86:59.0 87:34.0 89:75.0 91:299.0 92:79.0 93:116.0 94:54.0 95:111.0 96:23.0 97:1333.0 98:118.0 99:644.0 100:49.0 101:34.0 102:2586.0 103:93.0 104:791.0 105:169.0 106:4.0 107:234.0 109:144.0 111:6.0 113:5.0 116:152.0 118:113.0 119:4.0 120:10.0 121:103.0 122:55.0 123:156.0 124:78.0 125:10.0 126:18.0 127:90.0 128:3.0 129:56.0 130:24.0 133:52.0 134:61.0 135:81.0 136:17.0 137:16.0 141:23.0 143:49.0 145…		2335	3072	2194	4557	2097	4737	3123	2782	3254	3395	4350	3481	2495	2414	2282	3331	2740	2459	2451	2748	2098	3290	2777	2600	3807	3274	3014	2791	3061	3594	2667	3349	2598	4784	3336	2664	2638	3272	2793	3055	3814	3031	3571	2601
952305	578983	97	952305	85:968.0 86:47.0 89:19.0 90:66.0 91:3611.0 92:611.0 93:2778.0 94:653.0 95:5113.0 96:3488.0 97:42909.0 98:4528.0 99:7476.0 100:514.0 102:6.0 103:146.0 105:1164.0 106:315.0 107:1991.0 108:575.0 109:4090.0 110:1054.0 111:3125.0 112:583.0 113:61.0 114:16.0 115:69.0 116:26.0 119:227.0 120:93.0 121:981.0 122:260.0 123:6796.0 124:1812.0 125:1489.0 126:207.0 128:70.0 130:33.0 132:60.0 135:238.0 136:322.0…		40295	48621	35338	70827	31853	79776	49799	45203	52131	55768	72445	56226	43472	40804	40362	52012	44304	38720	45593	44483	38822	51250	44119	43691	56154	52081	47482	43840	53726	58612	41690	53511	43314	72714	54567	44908	47316	50728	46103	46629	60329	48165	55283	43881
796465	207288	144	796465	86:15791.0 89:336.0 91:1245.0 93:1028.0 95:1310.0 96:766.0 98:2968.0 99:252.0 100:11125.0 101:1222.0 102:10293.0 103:1179.0 105:534.0 111:905.0 112:2088.0 114:3881.0 115:1279.0 119:253.0 120:102.0 122:386.0 123:256.0 125:890.0 128:1091.0 129:360.0 137:118.0 141:43.0 142:699.0 144:93388.0 145:12141.0 146:3301.0 152:7215.0 155:190.0 156:413.0 157:99.0 158:505.0 166:332.0 167:301.0 170:576.0 172:168…		2473	2673	2246	4379	1820	3860	2590	2807	3236	3926	4817	3207	2938	2871	3354	3550	2720	1753	2931	3268	2009	2869	2654	2376	3319	3285	3525	2324	3874	3446	2232	2751	2073	4114	1669	2571	2986	3198	2804	2687	3433	3256	3630	3048
791445	969844	85	791445	85:1875.0 86:193.0 97:698.0 98:153.0 99:740.0 102:58.0 106:35.0 111:245.0 112:89.0 113:592.0 115:74.0 116:50.0 127:363.0 128:18.0 153:21.0 155:69.0 156:52.0 166:22.0 168:22.0 169:111.0 170:38.0 186:15.0 194:32.0 201:9.0 202:18.0 203:73.0 206:17.0 209:44.0 237:17.0 256:15.0 264:15.0 267:24.0 273:13.0 292:16.0 296:21.0 305:20.0 339:16.0 340:28.0 346:15.0 350:14.0 373:21.0 375:24.0 376:12.0 388:15.0…		3569	3890	2864	5951	2765	6950	4141	4039	4684	5340	6096	4346	3828	3605	3555	4091	3589	3251	3843	3501	3227	3829	3772	3381	4607	4230	4044	3773	4267	5250	3431	4147	3667	5904	4091	3908	3296	4248	3793	3612	4757	3930	4354	3300
790133	302072	97	790133	91:362.0 92:62.0 94:45.0 95:489.0 96:222.0 97:2337.0 98:98.0 99:536.0 100:140.0 105:41.0 109:1236.0 110:146.0 114:38.0 117:85.0 118:29.0 119:68.0 123:263.0 124:321.0 132:50.0 136:27.0 137:101.0 165:22.0 166:14.0 171:17.0 173:7.0 207:50.0 214:18.0 230:19.0 231:23.0 239:27.0 243:6.0 244:14.0 247:25.0 255:17.0 256:29.0 257:8.0 276:18.0 285:10.0 289:24.0 295:15.0 300:14.0 301:23.0 304:18.0 307:21.0 3…		2405	3213	2059	4325	1763	5157	2925	2970	3299	3696	4705	3802	2664	2456	2314	3218	2700	2177	2371	2694	1979	3209	2518	2871	3479	3368	3049	2536	3393	3392	2364	2993	2419	4268	3156	2478	2650	2799	2549	2778	3366	2733	3129	2251
410624	631669	100	410624	85:32439.0 86:619395.0 87:62752.0 88:76501.0 89:7521.0 90:2592.0 92:104.0 94:323.0 95:1791.0 96:1816.0 97:7693.0 98:27085.0 99:31904.0 100:342248.0 101:48570.0 102:65453.0 103:14703.0 104:3975.0 105:875.0 106:2929.0 107:206.0 109:1057.0 110:4999.0 111:3173.0 112:97628.0 113:31402.0 114:43936.0 115:29407.0 116:50807.0 117:51161.0 118:12815.0 119:4128.0 120:804.0 121:464.0 122:441.0 123:1078.0 124:…		14395	7691	3350	3621	10291	3383	1145	1486	823	1170	790	941	1927	729	1548	1066	546	1103	4931	5899	5814	3796	6187	7209	8328	3361	4231	4054	8075	1208	84821	70868	77618	81331	107554	78072	7052	10042	11836	17167	12531	9101	15100	9051
300201	774321	85	300201	85:8915.0 86:549.0 87:14.0 97:690.0 98:545.0 99:2413.0 104:37.0 111:377.0 112:305.0 113:1117.0 117:1047.0 118:75.0 125:98.0 126:249.0 127:384.0 129:368.0 130:9.0 131:143.0 132:221.0 140:99.0 141:402.0 145:62.0 146:73.0 148:390.0 155:210.0 168:39.0 169:144.0 182:25.0 183:26.0 191:21.0 196:10.0 197:11.0 207:250.0 210:44.0 282:12.0 370:37.0 485:5.0		1892	1989	1397	3119	1359	3460	2354	2133	2210	2779	3212	2404	1950	2008	1680	2186	1735	1745	1871	2029	1480	2221	1854	1872	2556	2337	2046	2041	2464	2855	1647	2172	1816	3100	2312	1804	1927	2012	1975	1976	2411	1849	2183	1775
285334	315686	202	285334	85:1393.0 86:36475.0 87:16011.0 88:4286.0 89:2599.0 90:161.0 91:592.0 92:18.0 96:153.0 97:31.0 98:2846.0 99:1177.0 100:15116.0 101:2704.0 102:12603.0 103:2145.0 104:618.0 105:29.0 108:1.0 112:918.0 113:126.0 114:2977.0 115:304.0 116:23462.0 117:30263.0 118:3424.0 119:1029.0 120:62.0 121:102.0 123:10.0 124:14.0 125:50.0 126:165.0 128:4331.0 129:596.0 130:213335.0 131:34177.0 132:9103.0 133:683.0 1…		2338	2559	1938	4447	1874	4742	2798	2818	3072	3292	4171	3222	2425	2469	2390	3142	2761	2367	2426	2627	2000	3001	2720	2372	3549	3033	2722	2454	3140	3739	2149	2914	2452	4035	2867	2743	2675	2837	2707	2402	3374	2441	3034	2325
268506	301113	216	268506	85:307.0 86:714.0 87:1040.0 98:1322.0 99:1481.0 100:1639.0 101:420.0 102:102.0 103:248.0 105:324.0 107:867.0 109:106.0 110:635.0 112:151.0 113:595.0 114:4046.0 115:696.0 116:315.0 117:343.0 118:496.0 119:50.0 120:30.0 121:16.0 126:610.0 128:238.0 129:212.0 130:432.0 131:2223.0 132:1397.0 133:1584.0 134:1717.0 135:201.0 136:161.0 139:264.0 140:166.0 142:53.0 143:168.0 144:202.0 146:141.0 147:53208…		690	855	648	426	407	504	644	687	732	815	641	672	599	548	380	679	702	537	382	803	424	994	702	617	696	1072	748	753	696	529	496	622	539	698	556	533	890	1181	1247	912	1144	1178	1306	1130
228939	253563	154	228939	86:1998.0 88:1610.0 89:223.0 90:127.0 91:1029.0 92:59.0 94:7544.0 95:1768.0 96:4263.0 97:2414.0 98:7956.0 99:2889.0 100:19590.0 101:1373.0 102:3035.0 103:25.0 105:125.0 106:248.0 107:8357.0 108:1783.0 109:277.0 110:18771.0 111:4966.0 112:2756.0 113:1237.0 114:4312.0 115:1228.0 116:13275.0 117:92.0 118:1083.0 120:91.0 122:222.0 123:3825.0 124:2620.0 125:1984.0 126:8067.0 127:771.0 128:4474.0 129:6…		5365	5908	4046	10544	3730	12027	4073	2553	2867	4937	3282	5617	3030	1593	3198	2301	1666	2854	5282	5354	4144	5539	4420	4930	6455	5548	4144	2281	5644	2099	6037	7836	5840	11622	6140	6011	5774	5612	5107	4934	6513	5474	5410	4232
213355	570237	277	213355	85:505.0 86:56.0 87:105.0 88:389.0 89:243.0 90:12.0 91:2030.0 92:112.0 93:233.0 94:109.0 95:118.0 98:24.0 100:211.0 102:425.0 103:508.0 104:22.0 105:1396.0 106:93.0 107:86.0 109:41.0 114:12.0 115:1211.0 116:322.0 117:499.0 118:68.0 119:588.0 120:64.0 121:439.0 122:31.0 123:161.0 127:296.0 128:1050.0 130:81.0 131:624.0 132:99.0 133:554.0 135:184.0 137:19.0 142:227.0 143:255.0 144:106.0 145:924.0 1…		11068	12517	8869	17118	8240	18852	12760	11013	13249	15179	18471	14341	11784	11301	10638	12602	11217	10266	12513	11844	10262	13178	11160	11450	14455	13700	11580	11296	13541	14660	10635	14032	10988	19047	13996	12546	12596	12940	12114	12234	15143	12244	13283	11030
213182	455965	173	213182	85:379.0 86:780.0 87:61.0 88:218.0 89:4822.0 90:521.0 91:104.0 97:5.0 99:108.0 100:1191.0 101:860.0 102:389.0 103:6867.0 104:697.0 105:1116.0 106:39.0 107:45.0 108:16.0 110:3.0 113:14.0 114:1444.0 115:411.0 116:345.0 117:2650.0 118:305.0 119:309.0 120:10.0 121:9.0 126:47.0 128:621.0 129:64.0 130:531.0 132:59.0 133:2482.0 134:419.0 135:253.0 137:41.0 140:38.0 142:526.0 143:253.0 144:761.0 145:112.…		1585	2112	1617	1289	1347	1229	2340	2103	2210	1877	2764	2576	1636	1473	1326	1655	1786	1477	1697	1826	2629	1968	2089	1975	1489	2049	1683	2454	1352	2498	994	1017	760	719	806	893	1511	1925	1752	1417	1852	1645	1428	1195
310871	557438	252	310871	86:609.0 87:24.0 88:1.0 89:294.0 90:118.0 98:693.0 99:7.0 100:5350.0 101:503.0 102:610.0 103:608.0 107:2257.0 108:5.0 109:23.0 110:286.0 111:24.0 114:1793.0 115:4879.0 116:989.0 117:82.0 122:193.0 123:51.0 125:179.0 128:275.0 129:73.0 130:960.0 131:172.0 132:218.0 133:408.0 134:1008.0 135:113.0 136:110.0 137:2915.0 138:200.0 139:65.0 140:355.0 141:2176.0 142:384.0 144:407.0 145:1.0 146:33.0 147:2…		1498	24	98	74	68	48	21	28	39	23	34	24	37	33	14	31	41	15	58	29	25	34	21	10	39	16	49	30	20	52	5618	375	833	1642	534	3587	15	43	20	41	39	31	7009	844
203235	670010	374	203235	85:79.0 86:256.0 89:657.0 90:30.0 92:164.0 98:187.0 99:469.0 100:1079.0 101:11.0 102:168.0 103:1325.0 104:65.0 105:131.0 106:46.0 107:27.0 108:37.0 110:18.0 111:6.0 112:50.0 113:430.0 114:125.0 115:345.0 116:110.0 117:512.0 118:33.0 119:190.0 120:17.0 122:13.0 124:44.0 126:169.0 127:415.0 128:274.0 129:314.0 130:178.0 131:977.0 132:157.0 133:1784.0 134:326.0 135:156.0 136:19.0 138:11.0 139:17.0 1…		2428	1971	2674	331	2618	388	834	938	725	523	471	993	687	2275	1478	241	1218	1872	4303	4450	12226	3359	7434	6523	2008	1314	2527	4120	1787	660	54752	50135	39805	37577	53752	41098	28649	28347	26347	26312	28832	24303	41230	40301
352980	795269	290	352980	86:57.0 89:530.0 97:4.0 99:31.0 101:166.0 102:36.0 103:958.0 104:104.0 111:1.0 113:3.0 115:8.0 117:508.0 119:1.0 125:7.0 126:59.0 127:1.0 129:266.0 130:270.0 133:1563.0 134:58.0 140:69.0 141:33.0 142:51.0 143:70.0 147:1599.0 151:25.0 154:23.0 156:381.0 157:422.0 158:12.0 160:13.0 163:2.0 170:32.0 172:185.0 173:1.0 182:2.0 185:1.0 186:99.0 189:116.0 190:145.0 191:16.0 192:36.0 200:84.0 203:12.0 20…		243	38	323	105	278	84	6191	10026	8932	3051	9952	19760	2849	2114	3551	786	6125	1394	197	288	1749	681	1173	825	4389	534	211	4990	3501	1108	19	23	21	108	20	51	834	228	471	277	582	1246	461	278
199942	431285	104	199942	85:450.0 86:79.0 87:265.0 88:146.0 89:13.0 90:4.0 92:5.0 93:3.0 94:5.0 97:9.0 98:1.0 100:37.0 101:52.0 102:28.0 103:58.0 104:1853.0 105:123.0 106:37.0 107:42.0 108:15.0 109:6.0 110:30.0 111:2.0 113:11.0 114:37.0 116:269.0 117:1.0 118:12.0 121:2.0 122:3.0 124:2.0 126:39.0 128:3.0 130:329.0 131:445.0 132:47.0 133:11.0 135:93.0 137:15.0 138:1.0 142:1.0 143:10.0 144:19.0 145:7.0 146:50.0 149:50.0 151…		4274	3371	3999	1960	3465	1728	222	155	259	351	541	343	515	235	187	174	270	252	1108	1415	1173	1034	1225	1738	294	333	172	228	193	200	14879	13633	15385	15788	19379	14021	213	81	66	246	194	107	49	124
242565	206656	117	242565	85:1859.0 86:1406.0 87:17026.0 88:4402.0 89:2272.0 90:1737.0 91:449.0 92:361.0 93:540.0 94:439.0 95:365.0 96:171.0 98:299.0 99:1701.0 100:5997.0 101:18023.0 102:12492.0 103:8396.0 104:5400.0 105:5185.0 106:874.0 107:4787.0 108:516.0 109:627.0 110:2918.0 111:667.0 112:100.0 113:1432.0 114:562.0 115:10619.0 116:11728.0 117:424867.0 118:44687.0 119:18921.0 120:1993.0 121:374.0 122:158.0 123:27.0 124…		655	1442	817	482	678	443	2012	1768	2831	2181	2234	1990	898	1883	1475	1018	787	926	648	832	751	985	815	899	4850	2178	1139	1177	3189	580	10746	7146	10532	8077	9682	7656	77065	89985	58055	58132	85988	79134	26430	10728
214554	610089	302	214554	85:71.0 86:106.0 87:59.0 88:15.0 89:1479.0 90:109.0 91:88.0 92:5.0 93:5.0 94:2.0 95:10.0 96:23.0 97:13.0 98:58.0 99:37.0 100:77.0 101:167.0 102:22.0 103:862.0 104:51.0 105:226.0 106:18.0 107:6.0 108:10.0 109:13.0 110:16.0 111:32.0 112:33.0 113:59.0 114:142.0 115:54.0 116:72.0 117:370.0 118:14.0 119:79.0 122:13.0 124:24.0 126:169.0 127:16.0 128:17.0 129:583.0 130:55.0 131:316.0 132:6.0 133:608.0 1…		784	804	498	859	461	884	710	538	857	745	981	1366	1044	863	317	813	1004	572	611	559	326	593	451	672	174	411	710	515	114	1062	23	40	34	51	35	75	29	61	21	17	43	24	37	20
952627	197247	116	952627	86:216.0 88:3.0 89:723.0 91:138.0 92:126.0 95:3.0 96:132.0 97:574.0 98:150.0 100:492.0 101:8.0 103:84.0 107:142.0 108:2.0 109:9.0 110:167.0 111:80.0 112:54.0 114:27.0 115:1.0 116:2972.0 117:247.0 118:125.0 129:15.0 130:188.0 133:1.0 134:274.0 136:1.0 147:258.0 166:1.0 175:1.0 184:20.0 188:1.0 191:3.0 208:5.0 209:2.0 295:2.0		40	113	52	94	57	50	139	176	110	402	318	417	34	117	143	38	112	39	110	114	34	172	69	112	225	255	113	190	129	92	55	133	92	72	85	134	2796	4528	3510	984	3631	3459	1252	1292
227655	692641	332	227655	85:126.0 89:767.0 92:35.0 100:1110.0 101:542.0 102:289.0 103:1416.0 105:78.0 106:38.0 109:1.0 112:4.0 115:246.0 117:1616.0 118:207.0 126:1.0 127:224.0 128:65.0 129:45.0 130:236.0 131:1108.0 132:183.0 133:1413.0 134:57.0 138:234.0 139:6.0 143:5257.0 144:570.0 145:94.0 147:6477.0 148:774.0 149:723.0 151:6.0 154:9.0 156:35.0 158:146.0 163:6.0 165:30.0 168:42.0 170:43.0 171:139.0 172:65.0 173:53.0 17…		158	132	201	66	152	82	79	91	113	63	137	130	61	185	111	54	208	175	290	285	1172	303	692	438	148	131	228	321	195	98	4259	4069	3103	3291	3411	2896	1809	1738	1785	1744	2020	1635	2566	2359
225867	405975	306	225867	85:2670.0 87:5883.0 88:398.0 89:1752.0 91:6531.0 92:499.0 93:337.0 94:508.0 95:323.0 96:322.0 97:541.0 98:373.0 99:2771.0 100:1891.0 101:23560.0 102:4349.0 103:7673.0 104:752.0 105:3129.0 106:246.0 108:166.0 111:655.0 112:158.0 113:2411.0 114:2087.0 115:15297.0 116:64972.0 117:255439.0 118:29043.0 119:15681.0 120:1511.0 121:539.0 122:139.0 123:61.0 125:170.0 126:25.0 127:1001.0 128:210.0 129:9867…		105	71	60	57	64	39	32	56	40	34	27	68	67	139	397	224	648	440	22	26	31	40	26	49	76	64	32	30	74	19	247	254	248	185	298	232	167	166	105	146	149	199	3394	5354
218710	466778	228	218710	86:29.0 87:78.0 88:33.0 89:136.0 91:11.0 99:24.0 101:290.0 102:11.0 103:466.0 108:29.0 110:2190.0 111:82.0 115:15.0 116:246.0 117:381.0 119:6.0 120:45.0 129:794.0 130:87.0 131:358.0 132:85.0 133:573.0 134:420.0 135:82.0 136:574.0 137:21.0 147:1278.0 148:169.0 149:92.0 151:141.0 152:2.0 156:6.0 162:12.0 164:5.0 184:295.0 185:12.0 188:2.0 189:60.0 191:7.0 193:3.0 203:48.0 204:14.0 208:1.0 215:30.0 …		44	46	17	31	30	44	28	65	36	51	37	41	32	53	124	70	40	38	39	41	31	23	45	18	84	63	23	25	257	38	22	29	28	56	33	55	832	1556	1172	481	756	936	1266	889
225393	878347	427	225393	88:323.0 91:90.0 101:93.0 104:21.0 105:359.0 106:27.0 109:53.0 115:5.0 118:64.0 121:7.0 128:462.0 129:30.0 133:193.0 134:311.0 139:1.0 141:20.0 142:23.0 145:54.0 150:18.0 153:21.0 155:23.0 156:69.0 157:143.0 158:44.0 159:136.0 161:362.0 163:417.0 165:395.0 166:46.0 170:31.0 172:5.0 173:49.0 174:16.0 175:528.0 177:806.0 178:138.0 179:110.0 180:4.0 183:4.0 188:11.0 189:260.0 190:69.0 191:264.0 193:…		34	14	19	1024	561	3696	20	754	844	30	50	37	25	108	90	2200	676	29	23	23	18	15	183	33	44	50	751	67	222	381	723	974	707	56	16	112	61	215	215	47	72	819	2298	51
226303	624879	217	226303	87:103.0 90:448.0 91:426.0 99:554.0 103:1390.0 105:362.0 108:27.0 109:48.0 110:369.0 111:377.0 113:66.0 114:380.0 116:218.0 117:1028.0 118:755.0 128:36.0 129:1184.0 130:2068.0 131:671.0 133:1072.0 134:510.0 136:198.0 138:62.0 139:80.0 142:121.0 143:842.0 147:3582.0 148:697.0 151:25.0 154:176.0 155:402.0 156:102.0 157:1138.0 158:189.0 159:12.0 170:215.0 174:105.0 177:4.0 182:14.0 183:852.0 184:137…		141	109	113	102	104	70	326	254	242	360	307	352	235	168	142	204	191	152	479	150	694	104	5229	232	383	280	695	150	305	186	31	58	59	25	28	30	156	162	155	201	292	493	289	112
952545	822278	318	952545	85:864.0 86:522.0 87:706.0 88:34.0 89:874.0 90:26.0 91:195.0 92:29.0 94:31.0 97:14.0 98:296.0 99:239.0 100:191.0 101:339.0 102:85.0 103:1100.0 104:46.0 110:10.0 111:106.0 112:232.0 113:204.0 114:155.0 115:191.0 116:289.0 117:1467.0 118:132.0 119:160.0 121:7.0 124:312.0 125:42.0 126:283.0 127:35.0 128:116.0 129:2652.0 130:454.0 131:435.0 132:79.0 133:560.0 134:12.0 135:53.0 139:12.0 140:160.0 141:…		529	477	502	174	412	229	1227	1488	1082	1163	1319	1313	312	367	535	368	357	483	2106	1941	3321	1739	2408	2062	3669	2742	2840	3086	3397	2148	1037	1044	1288	1153	947	936	10990	13656	11633	10032	12900	11785	3528	2948
703670	699107	216	703670	85:132.0 86:76.0 87:102.0 89:1283.0 90:14.0 92:3.0 98:166.0 99:162.0 100:30.0 101:442.0 102:5.0 103:636.0 104:174.0 105:123.0 107:344.0 111:13.0 114:14.0 115:83.0 116:279.0 117:1305.0 118:182.0 119:79.0 126:16.0 127:39.0 128:157.0 129:253.0 130:628.0 131:504.0 132:76.0 133:1012.0 135:71.0 136:26.0 140:49.0 141:20.0 143:877.0 144:69.0 145:37.0 146:14.0 147:2969.0 148:602.0 149:7.0 150:90.0 157:43.…		106	89	127	35	129	43	72	53	85	28	45	52	28	101	84	27	87	99	199	200	595	232	352	396	133	119	107	261	75	167	1733	2051	1400	1449	2328	1413	1387	1525	1294	1253	1544	1128	1913	1944
384929	609455	316	384929	89:732.0 90:137.0 98:120.0 102:7.0 107:26.0 110:297.0 113:49.0 117:58.0 124:55.0 125:8.0 126:261.0 127:2.0 128:34.0 129:891.0 131:35.0 133:141.0 138:7.0 140:71.0 142:116.0 145:75.0 148:32.0 149:482.0 151:11.0 152:222.0 154:25.0 158:718.0 159:142.0 160:39.0 169:19.0 170:69.0 171:14.0 172:38.0 174:165.0 175:3.0 183:151.0 184:20.0 185:61.0 197:21.0 201:651.0 206:322.0 209:20.0 214:31.0 217:1312.0 21…		28	43	30	69	20	74	200	142	146	114	141	127	98	84	49	112	47	56	19	57	19	28	37	22	57	59	20	26	42	19	28	24	54	125	65	87	434	593	468	330	440	364	1838	1378
952511	612631	103	952511	87:129.0 88:20.0 89:656.0 97:4.0 99:11.0 100:192.0 101:615.0 102:592.0 103:6099.0 104:524.0 105:212.0 111:59.0 113:39.0 114:9.0 115:191.0 116:120.0 117:1109.0 118:117.0 119:189.0 121:11.0 126:28.0 129:1400.0 130:837.0 131:663.0 132:15.0 133:1762.0 134:216.0 135:106.0 141:3.0 142:70.0 143:311.0 145:152.0 146:3.0 147:3515.0 148:439.0 149:548.0 150:40.0 151:39.0 154:4.0 156:3.0 157:161.0 158:40.0 15…		482	530	344	477	320	597	642	650	638	531	867	732	7806	6092	3204	5405	5996	3606	271	385	259	540	471	500	936	747	637	347	792	170	460	448	271	250	469	306	220	108	482	591	237	429	682	506
349887	685244	204	349887	85:156.0 86:388.0 87:55.0 89:395.0 90:210.0 91:77.0 92:5.0 93:65.0 100:1040.0 101:590.0 102:1016.0 103:2307.0 104:356.0 105:224.0 106:5.0 107:158.0 109:94.0 110:249.0 112:10.0 113:234.0 114:203.0 116:162.0 117:2153.0 118:971.0 119:148.0 125:62.0 126:28.0 128:143.0 129:2256.0 130:842.0 131:706.0 132:489.0 133:1515.0 134:680.0 136:95.0 138:36.0 139:107.0 140:83.0 141:28.0 142:420.0 143:519.0 144:54…		64	379	136	148	189	58	249	221	268	333	149	225	188	593	183	168	701	622	386	444	770	1014	1128	357	572	766	601	498	494	656	52	736	305	119	943	303	1370	206	160	1043	1184	255	495	459
359713	731359	156	359713	86:171.0 93:8.0 100:33.0 101:10.0 116:93.0 126:28.0 128:19.0 129:478.0 136:26.0 140:60.0 141:26.0 142:85.0 143:81.0 147:85.0 155:5.0 156:4581.0 157:786.0 158:793.0 159:5.0 160:15.0 161:14.0 168:24.0 171:15.0 173:3.0 181:11.0 184:19.0 188:86.0 195:6.0 199:10.0 208:7.0 211:106.0 216:14.0 217:231.0 218:66.0 227:30.0 245:2.0 246:8.0 247:27.0 251:20.0 262:6.0 269:119.0 270:34.0 277:9.0 289:35.0 290:21…		201	117	131	82	158	133	48	87	70	43	26	51	82	66	63	62	48	29	54	30	61	36	27	29	78	79	55	50	62	60	1119	771	1499	1163	1558	1088	62	92	113	58	98	118	281	196
207729	716964	156	207729	85:21.0 86:5.0 87:4.0 91:2.0 92:9.0 93:5.0 94:3.0 97:11.0 98:22.0 99:7.0 100:16.0 101:21.0 102:13.0 103:6.0 107:1.0 108:8.0 109:3.0 111:6.0 114:1.0 115:25.0 116:12.0 117:46.0 120:3.0 123:1.0 124:1.0 127:9.0 128:7.0 129:3.0 130:12.0 136:2.0 138:11.0 140:17.0 141:4.0 142:78.0 143:22.0 144:4.0 145:2.0 146:7.0 147:14.0 151:1.0 153:11.0 155:9.0 156:1184.0 157:198.0 158:119.0 159:5.0 161:2.0 165:7.0 16…		596	271	378	245	315	198	138	57	52	19	48	35	130	18	34	100	70	25	110	147	143	105	139	154	92	83	103	72	89	49	1673	1464	2380	1671	2384	1914	48	59	60	76	43	50	37	26
235327	476936	155	235327	85:18.0 86:76.0 89:1799.0 90:10.0 91:1467.0 92:168.0 93:228.0 95:316.0 101:7376.0 102:250.0 103:286.0 105:420.0 106:456.0 107:530.0 109:1050.0 110:371.0 111:97.0 112:162.0 113:88.0 116:4810.0 117:5658.0 118:576.0 119:4.0 121:1544.0 122:183.0 123:2631.0 125:2546.0 127:414.0 129:1832.0 130:762.0 137:1518.0 138:1469.0 139:2373.0 140:638.0 141:536.0 142:69.0 143:1170.0 144:345.0 146:295.0 147:169.0 1…		366	209	198	922	377	598	511	4981	440	209	3987	224	401	1390	2917	10388	134	2915	12918	494	744	377	248	275	269	437	3364	708	294	267	193	2058	221	232	218	5461	148	989	262	346	379	2160	1514	238
952514	876068	183	952514	93:1.0 94:10.0 95:29.0 96:3.0 98:29.0 108:21.0 113:12.0 114:83.0 116:29.0 122:5.0 127:597.0 128:81.0 129:32.0 131:3.0 142:1.0 147:635.0 155:372.0 156:102.0 157:5.0 161:2.0 168:67.0 170:19.0 171:53.0 172:8.0 180:18.0 182:22.0 183:1239.0 184:176.0 185:72.0 186:3.0 187:35.0 193:37.0 196:42.0 198:1.0 207:6.0 210:4.0 215:22.0 225:4.0 229:1.0 243:1.0 255:2.0 272:4.0 273:70.0 285:2.0 286:33.0 298:7.0 30…		1259	401	477	126	472	491	815	1425	1415	1690	813	822	888	263	743	1185	456	591	1197	889	204	852	574	691	1408	1599	1585	557	1452	443	19	54	34	42	27	41	68	19	46	57	70	30	18	64
293097	531071	198	293097	89:206.0 90:7.0 95:197.0 97:185.0 98:19.0 99:118.0 100:100.0 103:119.0 107:667.0 108:440.0 109:1786.0 110:1145.0 111:291.0 112:88.0 114:46.0 117:1840.0 126:40.0 128:113.0 129:436.0 130:477.0 131:169.0 132:20.0 133:475.0 134:721.0 135:56.0 136:367.0 139:400.0 140:93.0 142:1.0 143:151.0 144:108.0 147:13372.0 148:1503.0 149:1356.0 150:45.0 151:78.0 154:682.0 155:508.0 156:188.0 157:1.0 162:14.0 167:…		70	89	35	316	20	137	164	1385	26	73	84	103	148	14	616	269	41	1305	235	154	102	65	97	44	70	84	1250	120	52	80	105	24	104	68	68	897	114	364	130	96	95	46	47	29
228249	742893	174	228249	85:20.0 86:26286.0 87:1325.0 88:1086.0 89:2245.0 91:1.0 93:6.0 94:1.0 95:15.0 96:6.0 97:44.0 98:265.0 99:949.0 100:14639.0 101:3471.0 102:2590.0 103:8055.0 104:826.0 108:120.0 109:7.0 112:55.0 113:402.0 114:2.0 115:225.0 116:1519.0 117:9188.0 118:702.0 119:234.0 121:85.0 123:3.0 124:18.0 125:5.0 127:511.0 129:4148.0 130:2832.0 131:3318.0 132:439.0 133:4211.0 134:893.0 135:3.0 137:1.0 141:74.0 142…		170	55	57	32	55	50	46	32	29	26	58	19	24	36	36	33	78	39	265	299	956	284	628	380	373	258	372	516	324	243	398	375	347	347	373	387	1351	1719	1834	1024	1679	2586	704	755
224843	592015	292	224843	85:2819.0 86:1726.0 87:4365.0 89:402.0 91:201.0 92:17.0 93:1.0 94:203.0 95:238.0 97:459.0 98:2720.0 99:1215.0 100:474.0 101:2138.0 102:1627.0 103:13964.0 104:1390.0 105:688.0 107:1040.0 108:1.0 109:85.0 110:24.0 111:221.0 112:323.0 113:723.0 114:417.0 116:405.0 117:4604.0 118:993.0 120:12.0 122:286.0 123:22.0 124:714.0 125:83.0 127:787.0 128:116.0 129:2274.0 130:2717.0 131:748.0 132:842.0 133:293…		1312	1544	1584	668	1150	692	1873	1747	1805	1459	1886	1833	8371	10259	6416	6321	9813	7339	1919	1764	2987	1907	2160	2286	2214	2080	2159	2730	1999	1707	3342	3712	2604	2681	3491	3062	5273	5652	5153	5156	6339	5339	6384	5564
269147	847973	331	269147	85:4003.0 86:637.0 87:5753.0 88:535.0 89:2115.0 90:161.0 91:4521.0 92:275.0 93:2121.0 94:414.0 95:3963.0 96:1339.0 97:3558.0 98:842.0 99:1595.0 100:1357.0 101:3303.0 102:280.0 103:10018.0 104:753.0 105:1508.0 106:114.0 107:1608.0 108:263.0 109:2590.0 110:600.0 111:1067.0 112:138.0 113:509.0 114:215.0 115:1345.0 116:2237.0 117:5784.0 118:507.0 119:701.0 120:49.0 121:1363.0 122:248.0 123:1987.0 124…		601	551	422	326	386	340	566	471	502	618	598	643	376	192	242	306	328	199	660	808	579	838	518	781	722	990	844	860	796	811	42	38	39	58	31	33	42	53	31	13	49	21	29	24
224551	501237	228	224551	85:291.0 86:256.0 88:22.0 89:452.0 91:277.0 93:47.0 94:61.0 96:7.0 97:265.0 98:267.0 100:230.0 104:57.0 105:21.0 106:116.0 107:293.0 108:386.0 109:238.0 110:1300.0 113:221.0 114:211.0 116:215.0 117:410.0 118:258.0 120:2.0 122:13.0 123:77.0 128:353.0 129:745.0 130:757.0 131:441.0 133:13.0 134:1351.0 136:287.0 138:37.0 140:100.0 142:3.0 143:401.0 144:182.0 145:96.0 148:21.0 149:76.0 151:8.0 153:5.0…		26	20	113	103	488	70	71	590	146	52	117	25	59	32	13	610	60	32	101	123	53	150	300	91	39	54	963	556	183	257	12	21	104	68	62	39	49	82	1270	35	59	75	1146	42
222169	975088	144	222169	85:126.0 86:76.0 89:207.0 90:315.0 91:646.0 93:130.0 94:191.0 95:382.0 97:395.0 98:1885.0 99:66.0 100:141.0 101:97.0 108:218.0 111:44.0 112:111.0 113:1.0 115:1182.0 116:5333.0 117:456.0 118:104.0 120:99.0 121:117.0 122:334.0 124:78.0 125:530.0 127:293.0 128:4265.0 129:534.0 130:559.0 131:9972.0 132:1150.0 133:360.0 136:209.0 141:120.0 142:256.0 143:87.0 144:4510.0 145:719.0 146:10.0 150:15.0 152:…		1189	749	581	5089	549	1183	431	4138	7597	4648	2135	632	1411	18985	726	4011	3614	2565	1642	6138	538	1023	1441	2231	1493	2449	2963	551	818	1267	274	452	5112	1153	845	497	440	2541	8861	4757	571	2104	1198	1282
952507	525883	137	952507	85:459.0 86:67.0 87:96.0 88:65.0 89:6.0 90:6.0 91:168.0 92:3.0 93:102.0 97:48.0 98:48.0 99:148.0 100:397.0 102:94.0 103:39.0 104:41.0 105:3.0 107:26.0 109:6.0 110:45.0 111:16.0 112:24.0 113:13.0 114:40.0 116:1248.0 117:241.0 118:92.0 122:438.0 123:70.0 124:2.0 126:51.0 127:124.0 128:93.0 129:47.0 130:516.0 131:123.0 132:77.0 133:47.0 134:47.0 135:30.0 136:27.0 137:2007.0 138:214.0 139:136.0 140:1…		818	1285	1911	400	1534	297	770	1400	503	1038	589	930	1175	592	1773	532	686	683	588	1051	125	900	1008	1209	1055	862	880	296	1391	205	3957	7277	7633	8867	9085	6230	504	1066	1929	3371	514	1522	6967	8978
270003	736904	217	270003	85:285.0 86:190.0 87:108.0 89:1156.0 90:261.0 91:205.0 92:208.0 93:119.0 98:490.0 100:51.0 101:119.0 103:4850.0 105:775.0 107:1420.0 109:203.0 111:491.0 114:565.0 115:35.0 116:106.0 117:2963.0 118:968.0 120:17.0 122:251.0 123:8.0 124:158.0 125:71.0 128:213.0 129:3146.0 130:1364.0 132:498.0 133:798.0 138:15.0 140:85.0 142:1272.0 143:163.0 144:379.0 145:338.0 147:1209.0 148:3824.0 151:94.0 152:43.0…		24	26	46	97	24	84	44	61	43	118	45	33	46	50	75	86	58	45	1004	1157	1592	934	1219	1263	619	944	705	1078	427	654	57	35	35	40	55	63	1194	1364	1547	1443	1928	1731	989	1501
223747	409802	211	223747	85:599.0 86:191.0 90:509.0 91:1061.0 92:323.0 93:579.0 94:1593.0 95:94.0 97:437.0 98:4094.0 101:767.0 103:1191.0 104:383.0 105:118.0 106:1651.0 107:1803.0 108:1871.0 109:446.0 110:4223.0 113:1439.0 114:627.0 115:250.0 116:65.0 117:2631.0 118:971.0 119:825.0 120:716.0 121:771.0 122:618.0 123:256.0 124:428.0 125:193.0 126:373.0 127:958.0 128:69.0 130:1410.0 132:1366.0 133:2651.0 134:3255.0 135:1172…		137	91	117	231	125	161	130	442	143	225	501	111	219	183	277	1592	102	236	2781	241	172	126	157	92	171	147	619	343	223	247	85	177	95	135	84	376	149	178	141	131	77	208	324	88
952547	1063108	146	952547	85:66.0 86:547.0 88:106.0 89:413.0 90:46.0 91:101.0 92:5.0 94:40.0 96:15.0 98:86.0 100:1840.0 101:209.0 102:128.0 103:805.0 104:17.0 106:60.0 110:19.0 112:54.0 114:186.0 115:754.0 116:319.0 117:1188.0 118:109.0 119:5.0 120:128.0 121:13.0 122:105.0 124:113.0 126:63.0 128:135.0 129:443.0 130:375.0 131:344.0 132:430.0 133:484.0 134:97.0 135:48.0 140:58.0 141:35.0 142:221.0 143:127.0 144:117.0 145:80…		280	290	313	117	305	63	297	235	255	189	238	222	53	75	39	77	60	49	419	614	868	565	856	745	166	418	295	713	113	243	998	1236	645	548	1014	1125	37	79	62	29	45	75	58	45
616706	949564	174	616706	85:528.0 86:4904.0 87:7.0 88:506.0 89:63.0 90:13.0 91:465.0 94:120.0 97:186.0 98:320.0 99:219.0 100:2699.0 101:118.0 102:646.0 104:53.0 105:16.0 106:17.0 110:123.0 111:108.0 112:515.0 113:216.0 114:379.0 115:203.0 116:409.0 117:357.0 118:122.0 119:42.0 120:565.0 123:55.0 124:6.0 125:39.0 126:203.0 127:346.0 128:580.0 130:618.0 131:695.0 132:200.0 133:274.0 134:25.0 135:134.0 136:33.0 137:1.0 140:…		726	377	545	240	533	246	146	101	96	159	96	63	141	127	60	102	92	38	214	214	158	136	169	252	317	107	149	82	190	44	1830	1338	2047	1376	1907	2133	96	114	51	123	116	70	75	70
227389	964105	271	227389	85:79.0 89:377.0 99:108.0 100:266.0 101:647.0 103:734.0 105:35.0 108:1.0 111:23.0 116:162.0 117:1668.0 122:39.0 127:101.0 129:1248.0 131:273.0 133:711.0 143:323.0 145:102.0 147:2352.0 149:107.0 157:723.0 158:73.0 160:873.0 161:661.0 162:14.0 163:460.0 165:90.0 166:128.0 169:153.0 170:23.0 182:36.0 184:88.0 187:62.0 189:1048.0 190:205.0 191:891.0 192:278.0 193:149.0 194:304.0 195:125.0 204:857.0 2…		16	21	34	66	24	21	177	206	121	158	186	156	162	153	238	160	170	189	598	496	1147	543	701	624	614	613	637	830	474	627	34	67	40	54	48	70	1532	1726	1572	1471	1930	1641	1609	1520
213253	280269	86	213253	85:713.0 86:95162.0 87:8219.0 88:764.0 89:262.0 90:170.0 91:383.0 92:92.0 96:898.0 97:112.0 98:75.0 99:420.0 100:957.0 101:126.0 102:1170.0 103:4861.0 104:1481.0 105:545.0 106:132.0 110:13.0 111:23.0 113:16.0 114:187.0 115:110.0 116:111.0 117:583.0 118:299.0 121:17.0 125:70.0 126:65.0 127:339.0 128:868.0 129:1724.0 130:2723.0 131:1244.0 132:495.0 142:1103.0 143:253.0 144:412.0 146:4014.0 147:10.0…		57950	46106	30989	26403	25567	32990	9434	5223	6439	5626	6738	6059	8769	3408	3159	5214	3879	3185	12496	18371	6885	14580	17835	22714	8298	3913	4552	4831	7153	4551	93016	65948	98067	102494	146689	73115	2653	3060	2499	3904	3794	2833	3529	2732
952785	888391	174	952785	86:420.0 89:48.0 97:20.0 98:36.0 100:233.0 102:41.0 103:293.0 108:13.0 113:3.0 114:54.0 116:18.0 117:37.0 128:27.0 129:99.0 130:72.0 131:72.0 133:12.0 134:26.0 144:13.0 145:3.0 155:3.0 156:17.0 157:9.0 172:3.0 173:38.0 174:1462.0 175:349.0 176:119.0 181:51.0 186:2.0 195:9.0 200:3.0 204:20.0 205:3.0 208:43.0 211:43.0 217:15.0 218:78.0 219:28.0 228:3.0 247:25.0 254:5.0 260:27.0 263:1.0 281:10.0 282…		435	381	412	202	372	229	63	20	40	67	43	94	33	36	31	55	21	28	184	159	180	113	152	175	87	57	26	15	75	48	1227	1049	1162	1149	1414	1136	36	29	39	58	46	27	35	16
324627	611572	312	324627	85:600.0 86:1842.0 87:421.0 88:1074.0 89:255.0 90:228.0 91:264.0 92:2172.0 93:1314.0 94:479.0 95:1337.0 96:184.0 97:1068.0 98:126.0 99:999.0 100:9537.0 101:1404.0 102:716.0 103:1015.0 104:629.0 105:332.0 106:767.0 107:1029.0 108:78.0 109:1033.0 110:822.0 111:122.0 112:54.0 113:321.0 114:548.0 115:1839.0 116:968.0 117:919.0 119:233.0 120:2699.0 121:555.0 122:588.0 123:1321.0 124:586.0 125:219.0 12…		1002	1155	1012	982	658	1077	1264	1284	1396	1504	1993	1478	887	677	497	882	662	456	691	608	593	763	671	535	1068	1054	775	859	1053	895	159	196	181	268	249	270	60	107	45	51	70	78	73	57
359512	793998	174	359512	86:667.0 100:320.0 101:22.0 110:33.0 113:11.0 114:109.0 116:435.0 129:123.0 130:152.0 133:54.0 140:10.0 144:49.0 156:70.0 157:50.0 159:14.0 168:11.0 172:96.0 174:3676.0 175:748.0 176:662.0 177:137.0 178:44.0 179:109.0 180:42.0 182:11.0 185:1.0 186:106.0 189:6.0 190:41.0 192:43.0 193:48.0 199:7.0 207:31.0 208:29.0 211:19.0 217:12.0 218:10.0 221:3.0 229:3.0 230:37.0 232:19.0 241:59.0 242:13.0 249:7…		939	1111	1083	704	859	665	248	233	315	135	183	353	308	112	109	154	201	82	237	265	435	234	292	357	246	184	153	161	196	247	2851	2631	3200	2724	5245	2901	113	121	123	73	129	124	152	85
241658	857305	174	241658	86:2444.0 88:25.0 95:1.0 98:13.0 100:1385.0 101:45.0 102:378.0 108:11.0 114:124.0 116:300.0 128:351.0 129:95.0 130:200.0 131:148.0 132:95.0 139:77.0 142:250.0 143:43.0 144:90.0 154:45.0 156:837.0 157:16.0 158:102.0 160:55.0 170:45.0 172:252.0 174:9849.0 175:1582.0 176:807.0 181:118.0 183:110.0 187:36.0 188:152.0 200:21.0 201:10.0 202:15.0 209:188.0 213:32.0 218:88.0 227:16.0 228:17.0 229:6.0 231:…		481	382	313	134	384	234	34	31	51	22	74	28	61	0	19	15	20	38	219	193	140	182	210	201	162	45	86	72	125	69	951	992	932	808	1221	931	19	49	30	78	18	19	31	20
952549	238048	89	952549	86:80.0 88:214.0 89:3715.0 90:267.0 91:64.0 92:45.0 93:76.0 95:19.0 98:797.0 99:156.0 100:811.0 101:174.0 106:23.0 107:193.0 108:63.0 109:21.0 110:323.0 113:45.0 114:61.0 115:127.0 116:99.0 117:244.0 118:49.0 120:21.0 126:27.0 127:118.0 130:202.0 131:73.0 134:231.0 135:18.0 136:48.0 142:42.0 146:43.0 150:5.0 174:15.0 184:101.0 188:7.0 201:96.0 202:5.0 203:14.0 209:3.0 227:10.0 239:7.0 243:1.0 249…		1988	2990	1925	805	1867	1017	2472	1678	1659	1255	1727	2743	1379	2097	2483	1312	2602	2586	1156	1233	1660	1851	1404	2254	1643	1469	1020	1596	1231	1582	8803	9853	8001	8645	11677	7450	4348	4753	3996	5324	6994	4725	10910	8150
952546	1046169	146	952546	85:132.0 86:567.0 87:146.0 88:14.0 89:265.0 90:11.0 91:106.0 92:12.0 94:25.0 96:101.0 98:114.0 99:67.0 100:1854.0 101:300.0 102:127.0 103:815.0 104:15.0 105:21.0 106:69.0 113:70.0 114:212.0 115:658.0 116:289.0 117:1071.0 118:73.0 119:19.0 120:77.0 122:34.0 124:221.0 126:81.0 128:48.0 129:491.0 130:289.0 131:367.0 132:420.0 133:267.0 134:22.0 140:62.0 142:200.0 143:118.0 144:96.0 145:99.0 146:2937…		413	327	454	180	368	104	431	298	427	308	270	299	15	35	30	17	37	25	582	678	798	587	1022	887	585	558	509	690	426	229	1233	1775	1149	815	1540	1738	91	55	80	328	286	145	36	18
240551	763602	174	240551	85:436.0 86:3557.0 91:5.0 99:339.0 100:1689.0 102:280.0 103:182.0 104:14.0 112:368.0 113:42.0 116:25.0 124:16.0 125:67.0 128:84.0 131:6.0 133:40.0 139:73.0 140:332.0 142:365.0 144:21.0 145:3.0 146:217.0 154:183.0 156:4.0 157:208.0 158:31.0 160:408.0 161:70.0 164:2.0 167:4.0 168:41.0 172:393.0 174:10539.0 175:1665.0 176:470.0 181:1.0 182:65.0 186:3.0 188:23.0 195:6.0 199:8.0 202:93.0 207:19.0 211:…		748	137	174	129	322	70	46	29	0	78	26	47	131	20	42	32	16	24	192	192	97	148	161	203	220	65	72	65	209	46	2043	2000	1916	2355	1897	2378	41	53	100	140	34	56	86	20
357163	539588	290	357163	86:212.0 89:2356.0 90:219.0 98:501.0 100:480.0 107:1.0 109:10.0 110:30.0 118:32.0 123:2.0 126:43.0 133:1425.0 134:294.0 137:1.0 140:60.0 144:9.0 147:3052.0 148:569.0 155:37.0 163:313.0 166:1.0 184:67.0 186:26.0 200:329.0 203:93.0 204:13.0 205:924.0 206:66.0 212:27.0 213:45.0 214:182.0 215:19.0 217:1035.0 218:212.0 219:2.0 224:29.0 228:59.0 229:177.0 230:94.0 231:608.0 232:5.0 233:12.0 240:4.0 243…		327	425	314	248	318	263	381	362	310	303	339	360	4358	4976	2995	2981	4303	3723	98	121	126	175	163	123	137	73	99	95	171	61	1147	1231	894	907	1274	1024	168	231	189	194	227	177	1677	1496
202676	644191	242	202676	85:144.0 86:35.0 87:138.0 88:16.0 89:1051.0 90:87.0 91:75.0 93:70.0 94:42.0 95:842.0 96:284.0 97:50.0 98:59.0 99:149.0 101:192.0 102:91.0 103:1452.0 104:73.0 105:35.0 107:75.0 109:115.0 110:18.0 112:8.0 114:107.0 116:311.0 117:262.0 122:3.0 123:212.0 124:76.0 125:1.0 126:18.0 127:166.0 128:82.0 129:156.0 130:106.0 131:171.0 133:424.0 134:12.0 135:35.0 137:19.0 138:2.0 141:8.0 142:75.0 143:2757.0 …		102	70	192	97	124	22	102	75	54	100	125	76	135	149	60	86	126	126	292	327	770	207	644	379	111	121	157	286	114	141	2779	3457	1549	1411	1574	2151	955	977	864	771	872	726	1006	1700
200547	726539	204	200547	85:2.0 86:12.0 87:12.0 88:3.0 89:289.0 91:18.0 95:3.0 96:1.0 99:22.0 100:159.0 101:22.0 102:17.0 103:63.0 104:5.0 105:25.0 107:12.0 113:15.0 114:2.0 115:3.0 116:7.0 117:60.0 118:7.0 124:1.0 128:1.0 129:124.0 131:32.0 132:11.0 133:59.0 134:35.0 135:1.0 139:2.0 145:2.0 146:3.0 147:408.0 148:61.0 149:13.0 150:3.0 151:3.0 152:2.0 153:11.0 157:57.0 158:2.0 163:7.0 164:1.0 166:1.0 168:3.0 169:16.0 172:…		22	51	6	85	50	75	20	17	39	28	24	14	11	28	18	17	20	38	293	248	851	134	553	115	123	111	230	544	88	384	83	44	51	129	56	104	548	734	696	240	398	570	310	262
952706	526937	217	952706	87:28.0 92:57.0 93:25.0 100:169.0 101:139.0 103:618.0 115:16.0 116:46.0 117:103.0 122:210.0 127:43.0 129:372.0 130:114.0 133:123.0 139:11.0 143:53.0 144:41.0 147:579.0 149:175.0 159:7.0 171:12.0 173:19.0 189:35.0 215:15.0 217:2338.0 218:364.0 219:157.0 230:6.0 302:13.0		73	71	67	43	74	46	210	248	172	298	276	252	262	313	412	278	273	357	33	51	38	38	16	59	202	15	37	40	130	24	347	262	378	337	307	334	828	1148	814	879	1139	725	2967	1378
200463	328930	211	200463	87:233.0 88:127.0 89:36.0 90:12.0 91:32.0 92:7.0 93:43.0 97:30.0 98:26.0 101:368.0 102:5.0 103:542.0 104:33.0 105:45.0 106:1.0 107:25.0 109:7.0 115:122.0 116:677.0 117:1597.0 118:143.0 119:186.0 121:23.0 123:26.0 129:7.0 133:759.0 134:56.0 135:235.0 137:184.0 138:4.0 139:1.0 144:26.0 151:11.0 153:2.0 155:86.0 162:2.0 165:16.0 167:35.0 168:1.0 181:237.0 182:23.0 183:67.0 185:2.0 193:2.0 195:18.0 1…		1927	2455	1722	1153	1430	1222	2509	2824	2843	3227	3791	2943	1912	1157	985	1909	1561	1139	1999	2207	1215	2367	1858	1716	3951	4160	4107	2869	4121	3671	124	281	171	142	220	175	532	647	623	628	738	691	233	123
486016	1248995	311	486016	85:334.0 91:126.0 93:169.0 94:157.0 95:1281.0 96:532.0 97:477.0 98:273.0 99:176.0 100:38.0 101:79.0 103:667.0 104:112.0 109:440.0 110:114.0 111:154.0 112:35.0 113:270.0 114:27.0 115:58.0 116:70.0 121:81.0 122:12.0 123:145.0 124:64.0 125:40.0 127:298.0 128:73.0 129:5144.0 130:629.0 131:23.0 135:22.0 137:49.0 138:32.0 139:12.0 142:388.0 143:74.0 152:5.0 155:468.0 156:76.0 157:157.0 163:18.0 165:12.…		3630	2488	2714	3992	2014	3913	3758	4345	7257	5754	4923	6214	5041	1968	3191	3945	3165	2692	5364	5149	2920	5596	4107	3558	5928	5101	6722	4736	5892	5648	15	35	17	64	42	51	41	38	49	21	27	108	49	29
790108	460097	148	790108	85:111.0 86:328.0 87:261.0 88:212.0 90:188.0 92:114.0 94:76.0 101:82.0 102:190.0 105:501.0 106:211.0 109:19.0 110:41.0 113:47.0 114:23.0 120:203.0 121:96.0 122:82.0 129:123.0 131:309.0 132:1715.0 134:184.0 137:23.0 138:27.0 139:27.0 141:43.0 142:28.0 146:882.0 147:982.0 148:7070.0 149:969.0 150:519.0 151:73.0 152:70.0 161:79.0 162:26.0 163:101.0 167:37.0 170:24.0 173:63.0 174:55.0 179:13.0 180:28…		1195	540	2264	465	2130	251	129	1043	380	262	217	270	1109	150	800	414	331	37	203	264	35	147	305	418	383	219	444	124	902	151	4952	9406	5659	8611	8192	7742	169	189	330	457	246	224	5367	3088
267723	787242	218	267723	85:129.0 86:204.0 87:555.0 91:151.0 93:132.0 94:114.0 99:317.0 100:7696.0 101:2013.0 102:799.0 103:980.0 104:442.0 105:294.0 106:23.0 107:529.0 108:106.0 112:157.0 113:350.0 114:521.0 115:2715.0 116:777.0 118:524.0 119:159.0 120:217.0 122:159.0 128:122.0 130:1538.0 131:1055.0 132:1224.0 133:1545.0 134:497.0 135:118.0 136:91.0 137:66.0 139:63.0 141:34.0 142:94.0 144:307.0 145:20.0 146:17401.0 147:…		103	57	42	122	44	60	395	388	374	418	292	333	396	341	338	355	515	473	120	122	186	79	137	119	308	592	352	419	281	214	139	123	104	125	150	74	644	1419	975	1329	954	1112	3619	4255
241319	722394	174	241319	86:6816.0 88:61.0 94:362.0 95:55.0 97:2108.0 98:627.0 99:649.0 100:6567.0 101:247.0 102:1505.0 103:1169.0 105:5.0 107:61.0 110:64.0 112:904.0 113:398.0 114:337.0 115:2864.0 119:29.0 120:13.0 121:41.0 122:1155.0 123:284.0 124:29.0 125:22.0 126:443.0 127:110.0 128:2591.0 129:276.0 130:1387.0 132:90.0 140:1039.0 141:128.0 142:1454.0 143:10.0 144:468.0 146:106.0 148:1.0 150:37.0 152:228.0 153:655.0 1…		460	111	158	377	310	349	183	219	120	130	194	86	397	178	205	221	179	152	261	366	457	126	465	225	188	98	177	202	238	206	2267	1791	2275	2184	1291	2302	56	68	88	91	23	88	87	33
917746	758669	174	917746	85:1311.0 86:28332.0 87:3384.0 88:1517.0 89:7412.0 90:531.0 91:187.0 92:82.0 95:54.0 97:64.0 98:298.0 99:619.0 100:20548.0 101:4858.0 102:4957.0 103:38977.0 104:3655.0 105:1624.0 106:144.0 107:169.0 110:40.0 111:501.0 112:283.0 113:727.0 114:830.0 115:1021.0 116:1657.0 117:14633.0 118:1362.0 119:1074.0 120:52.0 124:108.0 125:191.0 126:596.0 128:451.0 129:6853.0 130:3449.0 131:4685.0 132:964.0 133…		286	309	335	185	399	159	108	81	21	74	64	109	126	121	77	69	142	113	878	895	2010	730	1353	707	817	563	1010	1756	890	1704	1023	988	1008	996	1806	982	3279	4081	3773	1728	2876	4039	870	944
208557	294136	172	208557	85:592.0 86:1871.0 87:449.0 88:511.0 89:313.0 90:42.0 93:212.0 94:99.0 95:238.0 96:754.0 97:244.0 98:1335.0 99:1002.0 100:1063.0 101:644.0 102:708.0 103:37035.0 104:3162.0 105:2902.0 106:469.0 107:1477.0 108:130.0 109:200.0 110:476.0 112:46.0 113:339.0 114:252.0 115:503.0 116:476.0 117:865.0 118:260.0 119:571.0 120:33.0 121:2.0 122:1.0 124:141.0 125:76.0 126:865.0 127:448.0 128:244.0 129:578.0 13…		453	270	351	152	190	138	152	139	67	127	116	133	137	23	208	126	86	87	153	255	38	164	163	254	338	170	142	18	266	17	1211	768	1533	1006	1928	957	155	379	203	343	270	233	1029	807
542755	367299	180	542755	87:15.0 90:93.0 93:9.0 94:12.0 99:2.0 100:112.0 105:66.0 106:2167.0 107:168.0 108:97.0 109:109.0 110:278.0 111:24.0 124:55.0 127:199.0 134:346.0 136:2307.0 137:335.0 138:82.0 141:2.0 153:4.0 160:24.0 174:6.0 180:2614.0 181:320.0 182:83.0 184:207.0 185:68.0 195:62.0 196:4.0 234:5.0 245:17.0 251:5.0 264:10.0 321:1.0 377:16.0 379:4.0 390:15.0 397:1.0 411:1.0 424:3.0 442:1.0 443:3.0 459:3.0 475:11.0 …		472	317	413	319	418	277	209	181	229	145	169	445	134	145	272	138	187	190	253	232	528	217	276	264	182	203	189	178	121	142	2346	1821	2038	1761	2653	2096	25	70	69	35	125	90	58	96
223675	281046	145	223675	86:5927.0 87:80.0 89:132.0 90:460.0 91:1879.0 92:158.0 93:269.0 94:2.0 96:239.0 97:16.0 99:269.0 101:286.0 102:631.0 103:695.0 105:174.0 106:13.0 107:332.0 108:72.0 109:42.0 110:356.0 113:771.0 115:289.0 116:240.0 117:2247.0 118:58.0 119:314.0 120:6.0 128:551.0 129:755.0 131:884.0 132:241.0 133:3110.0 134:717.0 135:876.0 136:195.0 137:38.0 138:2.0 139:189.0 140:1942.0 141:897.0 142:471.0 143:1189…		387	440	383	353	343	253	1510	2037	1759	1417	1428	1545	1120	1078	904	1132	1228	884	409	581	387	528	463	538	5080	2066	1920	2053	3130	1347	1290	1225	1254	1392	1288	1099	12313	9422	7049	6757	12534	8311	3709	5446
200800	928899	217	200800	85:210.0 86:301.0 87:56.0 89:3223.0 90:208.0 93:82.0 94:196.0 95:101.0 96:169.0 97:69.0 98:272.0 99:189.0 100:816.0 101:972.0 102:657.0 103:47413.0 104:4420.0 105:2086.0 106:192.0 108:227.0 109:669.0 110:242.0 111:392.0 112:190.0 113:991.0 114:511.0 115:315.0 116:485.0 117:5323.0 118:622.0 119:520.0 120:63.0 121:62.0 122:36.0 123:82.0 124:83.0 125:218.0 126:282.0 127:1281.0 128:477.0 129:16898.0 …		190	249	260	135	306	162	43	48	45	49	47	54	51	25	22	44	23	43	153	156	195	152	123	208	137	85	54	132	135	69	1252	890	1227	895	693	1102	239	217	207	270	292	191	245	175
536211	489000	237	536211	85:523.0 86:1181.0 89:1373.0 90:12.0 91:151.0 92:139.0 93:464.0 94:186.0 95:362.0 96:25.0 97:178.0 98:109.0 99:172.0 100:2349.0 101:418.0 102:358.0 104:54.0 105:18.0 106:280.0 107:93.0 108:189.0 109:495.0 110:229.0 111:101.0 112:115.0 113:542.0 114:392.0 115:219.0 116:484.0 117:64.0 118:10.0 119:24.0 120:43.0 121:280.0 123:90.0 124:93.0 125:60.0 126:85.0 127:147.0 129:115.0 130:3795.0 131:639.0 1…		449	450	387	430	333	451	280	247	273	332	461	234	243	335	291	168	242	283	832	636	671	360	618	870	274	317	324	478	451	470	1868	2498	1712	2925	2158	1941	1434	1962	1975	1558	1922	1605	2712	2419
231850	878626	122	231850	85:10060.0 86:1385.0 90:204.0 91:6771.0 92:872.0 93:13489.0 94:14299.0 95:16475.0 96:31579.0 97:52830.0 98:15347.0 99:2276.0 100:918.0 101:100.0 105:2520.0 106:1628.0 107:6293.0 108:10909.0 109:7248.0 110:19597.0 111:18443.0 112:9468.0 113:1551.0 114:620.0 115:422.0 116:123.0 117:260.0 118:87.0 119:2703.0 120:2155.0 121:2739.0 122:44516.0 123:11305.0 124:12190.0 125:6951.0 126:3209.0 127:45.0 128…		120	99	78	604	50	369	103	275	661	536	299	142	144	1772	119	571	277	314	154	587	96	122	132	292	135	336	165	84	113	149	28	67	220	167	75	45	144	462	1681	987	169	418	295	644
241049	906403	179	241049	85:20.0 86:211.0 88:12.0 90:239.0 91:332.0 95:135.0 96:32.0 99:263.0 100:842.0 101:122.0 109:89.0 112:55.0 113:23.0 114:60.0 116:59.0 120:82.0 122:6.0 126:116.0 127:3.0 131:518.0 133:374.0 134:959.0 140:69.0 144:51.0 145:44.0 146:66.0 149:88.0 151:200.0 152:5.0 153:9.0 154:367.0 155:21.0 156:196.0 161:43.0 162:38.0 163:355.0 164:273.0 165:59.0 168:20.0 169:75.0 172:69.0 174:6.0 176:92.0 177:286.0…		1083	528	672	143	666	273	80	59	55	79	66	57	133	80	120	124	66	95	301	351	169	254	283	378	391	201	251	164	390	68	2323	2308	2163	2507	2712	2435	279	309	350	497	428	298	605	304
952566	522653	117	952566	85:1152.0 86:14.0 87:6.0 89:21.0 93:18.0 95:76.0 97:24.0 99:136.0 101:253.0 115:88.0 116:344.0 117:2860.0 118:274.0 119:80.0 129:585.0 130:148.0 131:274.0 132:79.0 143:39.0 146:1.0 147:578.0 148:91.0 149:171.0 155:38.0 157:79.0 158:89.0 159:625.0 160:18.0 169:24.0 175:147.0 187:211.0 189:21.0 204:343.0 205:8.0 217:12.0 248:9.0 404:1.0		141	188	158	92	149	130	250	190	249	356	365	407	124	49	130	57	156	93	582	633	337	317	449	520	3281	2850	2612	2153	3239	1314	376	239	406	355	394	308	787	907	864	912	1331	689	537	526
626391	468149	159	626391	85:164.0 86:44.0 101:463.0 102:109.0 103:526.0 110:1.0 113:16.0 116:70.0 117:745.0 127:8.0 128:161.0 129:130.0 130:90.0 131:89.0 133:41.0 134:23.0 147:920.0 148:170.0 149:77.0 155:41.0 159:2823.0 160:299.0 163:22.0 170:4.0 171:46.0 181:6.0 186:5.0 187:18.0 189:97.0 191:13.0 193:5.0 199:35.0 204:82.0 205:282.0 206:27.0 209:11.0 213:13.0 217:381.0 218:160.0 221:21.0 227:11.0 229:24.0 241:1.0 243:71…		769	415	882	693	1038	315	118	969	208	192	170	128	404	45	421	465	91	45	115	213	70	90	148	109	348	175	1212	89	746	54	607	485	491	537	544	721	40	133	76	62	111	124	320	127
221569	425557	156	221569	86:75.0 88:136.0 89:193.0 90:36.0 91:158.0 92:140.0 93:26.0 94:31.0 95:68.0 96:12.0 97:310.0 98:140.0 99:40.0 100:358.0 101:14.0 103:9.0 104:167.0 106:74.0 107:294.0 108:53.0 109:151.0 110:924.0 111:292.0 112:128.0 114:107.0 116:41.0 118:23.0 119:22.0 124:47.0 125:172.0 126:234.0 127:75.0 128:125.0 130:286.0 131:56.0 132:106.0 134:798.0 135:141.0 136:76.0 138:19.0 139:13.0 140:356.0 141:58.0 142:…		1026	913	618	1247	599	1065	738	980	772	1122	594	608	955	152	829	798	241	80	363	528	58	262	479	372	1199	664	931	153	1098	114	497	629	415	1279	676	634	72	51	64	78	18	68	935	416
237899	702712	174	237899	85:1357.0 86:26328.0 87:2559.0 88:902.0 91:335.0 94:211.0 95:261.0 97:110.0 98:1574.0 99:1394.0 100:14958.0 101:1960.0 102:2844.0 103:473.0 104:196.0 105:200.0 106:915.0 107:225.0 108:4250.0 109:434.0 111:136.0 112:1586.0 113:1155.0 114:740.0 115:585.0 116:1073.0 117:1406.0 118:1365.0 120:95.0 121:123.0 122:229.0 123:237.0 124:560.0 125:59.0 128:821.0 129:438.0 130:2605.0 131:1851.0 132:703.0 133…		379	210	449	203	312	185	45	46	46	44	58	42	68	67	55	49	28	68	304	327	787	208	526	272	273	176	296	394	354	250	3162	3209	3389	3426	2248	2489	1014	1187	1104	581	770	775	849	548
613590	785487	250	613590	86:243.0 87:934.0 88:113.0 89:138.0 90:124.0 91:486.0 95:206.0 96:130.0 97:51.0 98:126.0 99:31.0 100:537.0 101:158.0 102:421.0 103:226.0 105:5.0 106:732.0 107:1055.0 108:307.0 109:80.0 110:41.0 111:28.0 113:30.0 114:53.0 115:92.0 116:723.0 117:347.0 118:184.0 119:45.0 120:71.0 121:30.0 122:119.0 123:25.0 124:26.0 127:106.0 128:218.0 129:849.0 130:2647.0 131:1747.0 132:471.0 134:63.0 138:46.0 144:…		81	248	99	339	85	200	111	103	171	67	429	199	78	222	57	63	186	293	94	50	697	21	30	61	22	85	65	361	51	442	483	754	638	451	789	382	704	287	183	60	594	109	66	48
200509 carbohydrate	933479	217	200509	85:209.0 86:24.0 87:105.0 88:95.0 89:1135.0 90:53.0 92:9.0 94:7.0 95:3.0 96:1.0 97:32.0 98:19.0 99:81.0 100:142.0 101:435.0 102:119.0 103:5865.0 104:514.0 105:282.0 106:7.0 107:20.0 108:2.0 109:17.0 110:25.0 111:71.0 113:135.0 114:381.0 115:101.0 116:137.0 117:1443.0 118:92.0 119:119.0 120:1.0 121:7.0 122:3.0 124:13.0 125:11.0 126:20.0 127:23.0 128:73.0 129:1565.0 130:247.0 131:392.0 132:39.0 133…		270	459	397	186	393	320	71	103	43	62	51	43	126	86	72	32	48	39	216	176	272	213	189	199	185	124	85	180	176	83	1550	1222	1733	1267	998	1514	255	257	243	321	257	204	253	172
213961	897509	91	213961	85:3.0 86:13.0 88:13.0 89:34.0 90:3.0 91:1981.0 92:349.0 93:833.0 94:184.0 95:258.0 96:10.0 97:8.0 98:4.0 100:5.0 101:42.0 102:8.0 103:184.0 104:77.0 105:563.0 106:389.0 107:199.0 108:287.0 109:71.0 110:7.0 111:2.0 114:7.0 115:90.0 116:186.0 117:895.0 118:151.0 119:436.0 120:107.0 121:67.0 122:17.0 123:22.0 124:3.0 127:4.0 128:46.0 129:283.0 130:86.0 131:393.0 132:176.0 133:194.0 134:52.0 135:32.…		1042	1109	1011	567	772	629	987	1143	918	834	978	925	713	243	398	703	722	450	1139	1145	680	1162	931	887	1114	1321	1129	925	1160	1051	68	144	89	79	90	66	40	75	88	88	79	96	57	56
309790	426803	169	309790	85:4466.0 86:3278.0 87:1885.0 88:657.0 89:31124.0 90:2424.0 91:5034.0 92:130.0 93:13214.0 94:29703.0 95:6237.0 96:405.0 97:495.0 98:702.0 99:2437.0 103:729.0 104:136.0 105:394.0 106:637.0 107:7170.0 108:1269.0 109:17448.0 110:11160.0 111:16044.0 112:2634.0 113:3929.0 114:283.0 115:572.0 116:794.0 118:75.0 119:738.0 121:8289.0 122:140.0 123:717.0 125:881.0 126:871.0 127:77.0 131:1524.0 132:173.0 1…		59	108	80	34	106	74	151	95	96	47	42	73	79	91	130	125	109	170	459	438	600	365	451	438	384	452	446	494	362	410	511	518	556	430	349	478	878	1824	911	1362	1878	995	1362	1498
952505	313206	103	952505	85:788.0 86:1476.0 87:936.0 88:968.0 89:9651.0 90:805.0 91:471.0 92:10.0 93:99.0 94:71.0 95:2.0 96:47.0 98:306.0 99:547.0 100:9415.0 101:4139.0 102:3998.0 103:16843.0 104:1651.0 105:4993.0 106:509.0 107:158.0 112:344.0 113:219.0 114:1357.0 115:1228.0 116:601.0 117:6045.0 118:671.0 119:937.0 120:61.0 121:21.0 123:4.0 126:209.0 127:220.0 128:550.0 129:439.0 130:194.0 131:1774.0 132:437.0 133:10626.…		1586	1811	2467	1567	2416	1301	11376	8503	9030	7275	8797	9109	13143	8194	14881	10081	16590	13708	2266	2706	3217	2942	3245	3335	10594	6999	4395	8823	8127	3451	6220	6425	6603	6945	7200	5923	17784	11981	11472	14082	20554	17660	53337	49352
208766	405555	89	208766	85:126.0 86:165.0 87:6.0 88:21.0 89:1845.0 90:165.0 91:291.0 92:556.0 93:125.0 94:73.0 95:19.0 96:167.0 97:193.0 98:163.0 99:65.0 100:112.0 101:6.0 102:61.0 103:2.0 104:23.0 105:133.0 106:7.0 107:55.0 108:316.0 109:244.0 110:211.0 111:138.0 112:214.0 113:127.0 114:74.0 115:10.0 118:6.0 119:12.0 120:1.0 121:2.0 122:15.0 123:234.0 124:94.0 125:31.0 126:46.0 127:14.0 128:16.0 130:50.0 132:38.0 133:9…		237	364	298	191	326	132	284	273	247	183	438	376	137	268	229	186	335	250	371	396	759	366	598	540	434	308	352	411	274	372	2044	1884	1757	1596	2086	1816	1355	1258	1206	1405	1705	1326	2580	1827
952710	726623	288	952710	86:138.0 88:19.0 89:1450.0 90:84.0 99:146.0 100:772.0 101:314.0 102:121.0 103:459.0 104:142.0 105:33.0 107:121.0 112:15.0 113:10.0 114:11.0 115:17.0 116:140.0 117:1402.0 118:109.0 119:528.0 129:178.0 130:114.0 131:96.0 132:86.0 133:251.0 134:186.0 143:399.0 144:43.0 146:15.0 147:2523.0 148:335.0 149:112.0 157:76.0 160:10.0 171:27.0 172:22.0 173:415.0 174:18.0 184:23.0 185:15.0 189:168.0 191:147.0…		137	154	123	128	105	63	64	8	87	40	58	119	61	149	87	26	109	127	203	143	349	155	198	215	124	59	155	170	103	74	1586	1472	1234	1284	1610	1159	906	865	783	999	1165	846	1716	1472
308129	598921	218	308129	85:8.0 86:603.0 90:539.0 91:2431.0 92:124.0 98:122.0 100:7876.0 101:1204.0 102:217.0 106:553.0 107:91.0 114:128.0 115:2189.0 116:342.0 118:161.0 125:1.0 126:56.0 128:61.0 130:766.0 131:142.0 132:1014.0 135:6.0 137:1.0 140:38.0 144:22.0 146:4811.0 147:2167.0 148:2003.0 149:167.0 150:22.0 152:2.0 160:45.0 163:154.0 165:33.0 172:135.0 174:371.0 179:48.0 182:2.0 184:223.0 188:196.0 193:5.0 195:6.0 20…		7133	638	775	376	548	345	755	908	617	530	716	688	5454	6628	3762	4094	6171	4867	501	495	700	544	717	606	615	495	1242	568	1440	404	9368	2395	2948	5138	1246	7715	1016	1265	1057	1208	1475	1105	15334	10246
324152	324798	156	324152	85:1813.0 86:7041.0 88:1385.0 89:13847.0 90:804.0 92:527.0 93:370.0 94:1989.0 95:414.0 96:409.0 97:790.0 98:1915.0 99:1527.0 100:16294.0 101:9453.0 102:1577.0 106:239.0 107:1931.0 108:518.0 109:141.0 110:2382.0 111:180.0 113:99.0 115:501.0 116:616.0 117:2023.0 118:1196.0 122:34.0 124:177.0 125:580.0 126:530.0 128:331.0 129:2414.0 130:5140.0 131:2187.0 132:871.0 133:1920.0 134:12545.0 135:1845.0 1…		5303	5070	4916	1435	4001	1048	5047	3880	4252	2918	3052	3428	4543	3198	2445	3641	4206	2730	1474	1563	2311	1776	1891	1753	2247	2018	1973	2367	2455	1284	260	247	231	128	358	436	824	895	689	724	938	868	25	31
952709	743358	230	952709	85:70.0 86:328.0 87:131.0 88:67.0 89:3533.0 90:381.0 91:226.0 95:21.0 98:54.0 99:252.0 100:1045.0 101:640.0 102:387.0 103:4557.0 104:494.0 105:363.0 106:1.0 107:94.0 108:12.0 109:51.0 111:39.0 112:99.0 113:110.0 114:350.0 115:251.0 116:446.0 117:1717.0 118:160.0 119:219.0 120:106.0 121:50.0 122:21.0 123:38.0 124:60.0 125:21.0 126:231.0 127:109.0 128:210.0 129:817.0 130:254.0 131:598.0 132:214.0 1…		140	229	225	46	176	41	105	79	75	69	56	113	25	211	172	20	131	200	269	347	800	304	519	633	231	122	159	361	176	96	3059	3378	2126	2011	3914	2421	1669	1708	1555	2121	2411	1664	2715	2585
200567	943399	217	200567	85:19.0 87:9.0 88:16.0 89:32.0 90:2.0 91:16.0 93:4.0 96:12.0 97:14.0 99:8.0 100:28.0 101:124.0 102:17.0 103:547.0 104:23.0 105:59.0 107:7.0 108:6.0 109:21.0 110:2.0 111:5.0 112:2.0 113:2.0 114:8.0 115:27.0 116:34.0 117:220.0 119:16.0 122:1.0 124:7.0 126:7.0 127:13.0 128:2.0 129:436.0 130:29.0 131:108.0 132:5.0 133:199.0 134:46.0 135:4.0 137:6.0 139:7.0 140:12.0 141:13.0 142:14.0 143:78.0 144:21.0…		214	232	256	188	301	154	71	50	36	119	199	43	70	61	26	21	74	38	152	226	196	189	159	132	210	309	162	291	140	149	1020	761	1064	715	593	998	207	267	262	310	327	237	270	155
228983	466444	160	228983	86:891.0 87:50.0 88:1287.0 89:177.0 90:136.0 94:213.0 96:866.0 97:442.0 98:617.0 101:505.0 102:28.0 103:831.0 104:335.0 106:212.0 109:288.0 110:594.0 111:166.0 114:356.0 115:79.0 116:308.0 117:191.0 118:673.0 119:27.0 120:4.0 121:43.0 123:215.0 126:449.0 127:6.0 128:121.0 129:975.0 132:22.0 133:1766.0 134:566.0 135:15.0 137:342.0 140:113.0 141:6.0 142:262.0 143:121.0 144:79.0 145:103.0 148:698.0 …		389	309	693	348	751	340	404	980	723	266	528	323	1061	375	1346	1063	485	99	385	563	110	177	275	407	353	197	896	235	1092	108	1477	1611	1128	1249	1416	1214	126	111	161	123	104	153	1325	606
218951	686095	187	218951	85:244.0 86:293.0 87:150.0 88:169.0 89:2174.0 90:169.0 91:195.0 94:52.0 95:69.0 96:60.0 97:180.0 98:129.0 99:279.0 100:810.0 101:1035.0 102:208.0 103:2253.0 104:162.0 105:273.0 106:65.0 108:124.0 109:36.0 110:201.0 111:137.0 112:262.0 113:101.0 114:594.0 115:357.0 116:165.0 117:2481.0 118:254.0 119:331.0 120:73.0 121:7.0 124:19.0 125:18.0 126:140.0 127:107.0 128:163.0 129:1209.0 130:334.0 131:127…		55	44	19	69	17	43	314	603	526	912	1262	646	112	810	1083	1170	1591	887	1588	1496	834	2347	1286	1491	3557	3381	3217	2000	2976	3833	61	55	80	103	54	62	431	570	465	612	809	556	1199	1124
208759	392319	167	208759	85:224.0 86:296.0 87:9.0 88:41.0 89:1912.0 90:131.0 91:232.0 92:557.0 93:338.0 94:165.0 95:30.0 96:257.0 97:408.0 98:310.0 99:147.0 100:254.0 101:54.0 102:95.0 103:12.0 104:7.0 105:98.0 106:15.0 107:95.0 108:498.0 109:539.0 110:476.0 111:224.0 112:886.0 113:217.0 114:190.0 115:26.0 116:1.0 118:5.0 121:1.0 122:11.0 123:393.0 124:168.0 125:33.0 126:91.0 127:48.0 128:49.0 130:39.0 132:10.0 133:145.0…		189	132	187	97	151	103	126	256	206	128	169	213	154	215	201	116	167	222	211	273	497	262	353	263	150	135	215	310	157	187	1241	1234	987	1032	1309	1083	728	792	748	699	849	692	1076	986
930406	760479	129	930406	85:333.0 87:221.0 88:109.0 89:2704.0 90:202.0 91:50.0 92:21.0 99:196.0 100:475.0 102:125.0 103:6737.0 104:625.0 105:626.0 106:57.0 108:36.0 109:37.0 111:38.0 113:181.0 114:2048.0 115:454.0 116:263.0 117:1646.0 118:256.0 119:368.0 125:31.0 127:72.0 128:28.0 129:20053.0 130:2240.0 131:1473.0 132:122.0 133:2168.0 134:336.0 135:72.0 140:17.0 142:240.0 143:499.0 144:64.0 145:79.0 146:85.0 147:9530.0 1…		167	178	231	149	147	150	371	349	293	405	394	384	503	515	693	490	892	596	605	558	668	556	435	589	1014	1526	1247	1694	1685	1091	207	156	198	210	233	197	457	1059	1313	1426	1187	1047	3938	4818
314770	700265	220	314770	85:107.0 86:452.0 89:2406.0 91:183.0 93:9.0 94:148.0 98:232.0 99:231.0 100:1912.0 101:452.0 102:611.0 103:2032.0 105:49.0 108:294.0 109:114.0 112:2.0 113:241.0 114:93.0 116:174.0 117:884.0 118:33.0 124:2.0 128:64.0 129:2126.0 130:259.0 131:117.0 132:627.0 133:1240.0 134:330.0 135:161.0 136:33.0 137:30.0 142:60.0 143:680.0 144:7.0 145:359.0 146:291.0 147:2187.0 148:1166.0 149:475.0 150:64.0 152:1.…		34	32	28	51	20	31	79	144	85	149	185	81	17	122	166	169	171	173	4728	5000	13614	3800	7884	4010	2585	2909	3584	6891	1776	5108	91	103	146	31	41	122	7991	9231	9954	4442	7311	8462	4106	4825
616465	224686	183	616465	85:526.0 86:420.0 87:632.0 88:1255.0 89:11062.0 90:770.0 91:2721.0 92:244.0 93:644.0 94:163.0 95:325.0 96:103.0 97:2.0 98:4.0 99:54.0 100:649.0 101:615.0 102:477.0 103:440.0 104:49.0 105:18995.0 106:2171.0 107:16828.0 108:1356.0 109:1483.0 110:6329.0 111:55.0 113:72.0 114:49.0 115:371.0 116:164.0 117:14807.0 118:1492.0 119:890.0 120:45.0 121:4129.0 122:584.0 123:4119.0 124:219.0 125:485.0 126:709…		502	542	409	916	283	834	1106	1084	1388	1460	1568	1095	1349	1172	1245	1621	1231	1248	1024	1066	713	1178	849	1028	2261	2195	1996	1654	2369	2435	61	99	115	282	153	181	278	323	264	253	271	301	244	192
649088	572623	218	649088	85:874.0 86:251.0 87:2720.0 89:529.0 90:162.0 91:179.0 92:234.0 93:24.0 95:62.0 100:9019.0 101:971.0 102:155.0 104:395.0 112:201.0 114:617.0 119:154.0 124:25.0 126:162.0 128:355.0 130:165.0 132:26.0 135:100.0 144:393.0 149:265.0 153:22.0 159:20.0 160:145.0 161:1802.0 162:235.0 167:37.0 169:13.0 170:137.0 172:286.0 174:95.0 175:89.0 176:43.0 177:629.0 178:91.0 182:63.0 183:42.0 184:142.0 186:90.0 …		77	70	72	154	47	137	128	215	149	234	165	301	292	431	262	343	519	254	61	87	113	85	115	96	260	131	65	302	251	118	422	323	481	433	482	414	618	690	658	637	1054	739	697	897
199239	773115	211	199239	85:30.0 86:4.0 88:3.0 90:9.0 91:186.0 92:43.0 93:10.0 97:10.0 98:5.0 99:31.0 100:7.0 101:33.0 102:1.0 103:15.0 106:4.0 107:5.0 109:149.0 111:83.0 112:4.0 113:92.0 114:7.0 115:52.0 116:48.0 118:3.0 119:53.0 120:6.0 121:14.0 123:4.0 124:6.0 125:6.0 126:4.0 127:62.0 128:3.0 129:541.0 130:40.0 131:140.0 132:6.0 133:645.0 134:54.0 135:106.0 136:1.0 137:61.0 138:8.0 139:27.0 140:16.0 141:25.0 142:49.0 …		412	470	317	339	277	403	1498	1676	1408	1707	972	1397	996	276	1243	1603	648	741	483	528	261	731	434	534	2665	2398	1973	620	2386	830	20	30	26	33	32	19	28	32	44	66	29	54	60	17
227606	422445	174	227606	85:357.0 86:5044.0 87:162.0 88:339.0 89:2.0 90:194.0 92:1.0 94:20.0 95:18.0 99:89.0 100:2475.0 101:337.0 102:47.0 103:455.0 106:217.0 107:230.0 114:573.0 116:265.0 117:419.0 118:102.0 124:11.0 127:96.0 128:190.0 129:385.0 130:939.0 132:173.0 142:29.0 144:73.0 147:14.0 152:1.0 155:2.0 157:2.0 158:7.0 160:173.0 172:191.0 173:17.0 174:6734.0 175:1042.0 176:411.0 184:150.0 185:2.0 186:18.0 187:98.0 1…		1897	1740	2053	587	1750	376	1529	1391	1542	803	790	1190	1644	1882	1424	1299	1946	1693	868	923	1049	1031	1209	1330	1566	1055	1073	1089	1802	166	625	830	544	479	934	882	1444	2058	1552	1862	2070	2270	185	191
216428	505415	223	216428	85:214.0 86:24.0 91:566.0 92:31.0 93:250.0 94:32.0 95:117.0 97:120.0 99:28.0 100:19.0 101:44.0 102:7.0 103:130.0 105:468.0 106:28.0 107:263.0 108:40.0 109:139.0 110:14.0 111:23.0 112:11.0 115:161.0 117:1974.0 118:167.0 119:169.0 121:97.0 122:2.0 123:294.0 124:9.0 125:180.0 127:30.0 129:68.0 130:34.0 131:477.0 132:19.0 133:792.0 134:57.0 135:121.0 136:10.0 137:34.0 138:1.0 139:59.0 140:109.0 141:2…		117	267	116	762	260	933	654	168	455	580	307	277	116	167	227	261	135	145	130	197	103	197	331	367	247	189	251	118	375	699	269	512	354	297	234	117	712	174	357	210	3840	1012	1124	269
268448	642811	303	268448	85:5407.0 86:3503.0 87:4544.0 88:3701.0 89:92158.0 90:7645.0 91:3255.0 92:422.0 93:128.0 94:373.0 95:366.0 96:394.0 97:242.0 98:2251.0 99:2886.0 100:29892.0 101:13460.0 102:5789.0 103:213176.0 104:20554.0 105:15530.0 106:1412.0 107:330.0 108:76.0 109:169.0 110:725.0 111:1330.0 112:1695.0 113:3842.0 114:15811.0 115:6057.0 116:4416.0 117:77555.0 118:7820.0 119:9447.0 120:841.0 121:405.0 122:35.0 12…		1309	1374	926	2893	921	673	3398	3260	3095	4080	4661	3383	3469	3117	3420	4605	3313	3067	1415	1153	1880	1226	956	617	4190	3274	2881	1939	4029	3839	782	697	920	448	856	815	544	433	387	543	192	402	405	350
303952	469328	159	303952	85:519.0 86:2197.0 87:1111.0 88:781.0 89:3300.0 90:473.0 92:136.0 98:255.0 99:352.0 100:2977.0 101:5423.0 102:3934.0 103:3128.0 104:52.0 106:22.0 110:2020.0 111:161.0 112:92.0 113:812.0 114:118.0 115:573.0 116:1147.0 117:6290.0 118:297.0 127:211.0 128:2521.0 129:2197.0 130:2382.0 131:1183.0 132:370.0 133:2547.0 134:793.0 135:269.0 136:348.0 138:24.0 139:57.0 141:863.0 142:502.0 143:729.0 144:1464…		675	415	1039	691	1232	315	118	713	208	255	315	195	404	45	421	465	146	35	146	206	205	137	158	146	455	418	936	312	715	374	709	679	644	706	482	677	255	161	137	249	348	330	430	456
369589	914459	246	369589	85:474.0 86:244.0 88:54.0 89:5510.0 90:723.0 91:578.0 92:93.0 93:68.0 94:121.0 95:168.0 96:1285.0 97:233.0 98:620.0 99:1029.0 100:1225.0 101:2076.0 102:490.0 103:14284.0 104:1327.0 105:1065.0 106:309.0 107:119.0 108:218.0 109:128.0 110:63.0 111:367.0 112:669.0 113:583.0 114:1266.0 115:1322.0 116:5213.0 117:8465.0 118:1360.0 119:498.0 120:55.0 121:47.0 122:508.0 123:415.0 124:231.0 125:47.0 126:16…		190	141	182	125	148	113	72	53	21	61	77	30	16	40	38	34	50	15	83	85	82	80	106	254	111	77	69	75	84	13	433	416	528	401	453	502	64	112	100	114	148	163	63	73
952508	808355	218	952508	86:45.0 89:321.0 92:14.0 100:967.0 101:119.0 103:73.0 114:7.0 115:134.0 116:112.0 129:162.0 130:129.0 132:92.0 133:51.0 144:17.0 146:871.0 147:510.0 148:269.0 160:119.0 188:36.0 218:1472.0 219:182.0 220:103.0 232:20.0 288:35.0 300:3.0 315:37.0 328:112.0 329:18.0 404:24.0 451:67.0		105	51	127	48	66	147	407	424	267	188	182	390	2704	3022	1301	1298	2627	1355	243	181	200	178	325	410	434	306	243	446	246	186	391	666	544	2173	683	589	178	562	845	129	351	309	600	407
226062	387568	211	226062	85:636.0 86:2021.0 87:1482.0 88:639.0 90:53.0 91:325.0 93:55.0 96:10.0 97:16.0 98:339.0 101:507.0 102:267.0 103:604.0 104:279.0 105:528.0 106:378.0 107:662.0 108:309.0 109:385.0 110:2337.0 115:1343.0 116:304.0 117:279.0 119:831.0 120:452.0 121:545.0 122:51.0 123:501.0 124:69.0 125:108.0 128:6.0 131:2091.0 132:330.0 133:6764.0 134:2733.0 135:3478.0 136:429.0 137:1579.0 138:236.0 139:186.0 141:2.0 …		2191	2233	1896	4787	1590	4357	3886	5060	4336	5613	7300	4265	6299	4748	6106	7131	4229	4200	4139	4505	3375	3956	4140	3147	9254	7337	8702	6953	10025	10205	485	1007	560	1197	438	663	1188	1373	1262	1350	1695	1361	2492	1762
214537	881434	105	214537	91:10.0 96:2.0 97:8.0 105:1196.0 106:34.0 109:6.0 117:6.0 127:12.0 129:4.0 135:4.0 142:2.0 149:597.0 150:38.0 161:3.0 164:1.0 169:5.0 171:2.0 191:1.0 193:6.0 195:1.0 207:3.0 208:24.0 217:8.0 218:1.0 220:2.0 245:2.0 247:2.0 257:2.0 261:3.0 265:1.0 266:1.0 270:1.0 271:1.0 281:8.0 286:1.0 289:2.0 314:2.0 319:3.0 321:4.0 341:1.0 353:1.0 355:8.0 362:1.0 367:1.0 380:2.0 401:2.0 427:2.0 448:1.0 449:4.0 …		270	443	355	611	292	1154	700	575	713	847	1023	741	2721	2221	2370	2789	1878	2127	741	736	635	879	632	638	2073	2126	2179	2082	2231	3434	192	240	306	354	280	165	339	365	337	233	376	255	615	608
616805	902913	108	616805	85:1936.0 86:1166.0 87:575.0 88:366.0 89:1706.0 90:333.0 91:45422.0 92:10569.0 93:25524.0 94:10230.0 95:10866.0 96:1562.0 97:2113.0 98:842.0 99:1150.0 100:439.0 101:981.0 102:422.0 103:2851.0 104:2398.0 105:19842.0 106:6810.0 107:8920.0 108:9126.0 109:3514.0 110:591.0 111:873.0 112:249.0 113:381.0 114:105.0 115:3047.0 116:2528.0 117:18795.0 118:3236.0 119:16819.0 120:5152.0 121:4905.0 122:2056.0 …		145	134	174	139	121	178	225	170	204	189	182	191	122	58	78	116	138	49	264	261	138	107	160	148	235	193	230	194	241	199	44	53	28	58	36	37	43	40	26	34	31	38	33	31
302377	471118	245	302377	85:1014.0 86:1500.0 87:399.0 88:244.0 89:3017.0 90:515.0 91:93.0 97:2222.0 98:153.0 99:819.0 100:90.0 101:1223.0 102:468.0 103:3385.0 104:1719.0 105:2721.0 106:37.0 108:69.0 109:13.0 112:176.0 113:529.0 114:21.0 116:1950.0 117:5255.0 118:879.0 119:261.0 120:135.0 121:6.0 129:2383.0 130:342.0 131:2119.0 132:484.0 133:3154.0 135:282.0 137:8.0 141:297.0 144:469.0 145:281.0 146:172.0 147:7470.0 148:8…		283	582	439	222	403	296	1730	1537	1929	2838	2801	3773	266	438	465	274	1605	339	1209	1145	992	880	1067	1185	4399	3506	3159	5396	3708	3407	40	30	34	57	52	39	1776	1381	1046	1255	2155	1662	1495	1555
237138	809148	328	237138	85:5.0 86:766.0 88:349.0 91:86.0 93:437.0 95:109.0 97:263.0 98:205.0 100:223.0 101:384.0 105:117.0 111:45.0 112:167.0 114:78.0 116:252.0 117:345.0 118:36.0 123:13.0 128:90.0 129:174.0 130:1480.0 140:36.0 142:97.0 144:808.0 146:223.0 147:516.0 153:13.0 154:77.0 156:18.0 157:38.0 158:194.0 160:3458.0 161:441.0 162:76.0 166:6.0 168:32.0 169:61.0 170:45.0 172:42.0 174:418.0 175:38.0 176:48.0 182:97.0…		374	421	286	211	234	190	456	398	386	383	421	382	328	160	168	264	296	219	416	421	355	502	368	367	540	461	522	387	422	426	78	19	12	31	5	47	32	44	65	18	25	36	26	16
309642	227707	173	309642	85:2112.0 86:2692.0 87:3442.0 88:8635.0 89:4668.0 90:1118.0 91:984.0 92:108.0 93:600.0 95:1099.0 96:173.0 97:2311.0 98:2706.0 99:7026.0 100:544.0 101:10715.0 102:2112.0 103:7522.0 104:950.0 105:5433.0 106:414.0 107:326.0 108:86.0 110:781.0 111:133.0 113:1257.0 114:296.0 115:3235.0 116:24992.0 117:147321.0 118:15786.0 119:7780.0 120:368.0 126:71.0 128:382.0 129:32801.0 130:1978.0 131:68922.0 132:4…		436	630	1148	2017	1797	908	2852	2550	2766	773	793	771	1711	499	736	2713	571	450	913	1049	553	3072	3795	2367	696	3001	2450	2213	3192	3280	664	496	3064	794	1910	621	527	918	4642	1632	2661	2834	2627	1009
384904	672924	450	384904	86:230.0 87:2512.0 88:407.0 89:10596.0 90:712.0 91:69.0 98:179.0 99:383.0 100:2047.0 101:1195.0 102:1436.0 103:5132.0 104:435.0 108:20.0 109:5.0 113:333.0 114:613.0 116:661.0 117:12614.0 118:1143.0 119:1038.0 123:8.0 126:814.0 127:215.0 128:65.0 129:1340.0 130:1102.0 131:1696.0 132:698.0 133:6116.0 134:154.0 135:81.0 140:314.0 141:88.0 142:1092.0 143:4935.0 144:478.0 145:104.0 146:28.0 147:23343.…		40	30	56	28	28	53	32	28	39	54	55	32	21	49	58	16	49	32	80	50	163	21	137	91	25	70	69	60	50	33	320	546	379	438	340	517	1794	1819	1614	957	1547	1781	2657	2243
268711	597016	392	268711	85:143.0 86:589.0 87:18.0 88:82.0 89:9279.0 90:756.0 91:1.0 92:34.0 94:58.0 96:1.0 98:96.0 99:140.0 100:1856.0 103:2572.0 104:272.0 105:286.0 109:12.0 110:418.0 111:64.0 112:65.0 113:27.0 114:826.0 115:273.0 116:16.0 117:134.0 118:13.0 124:3.0 126:430.0 128:474.0 129:34.0 130:312.0 131:868.0 132:122.0 134:176.0 135:4.0 139:217.0 140:1032.0 141:176.0 142:275.0 145:473.0 146:56.0 147:2003.0 148:562…		220	212	83	300	182	342	558	509	454	405	512	604	421	361	360	479	456	342	183	201	180	249	156	158	383	307	301	229	212	213	25	11	29	37	35	38	60	133	91	131	157	115	31	18
771410	474257	186	771410	86:321.0 87:123.0 90:43.0 96:1635.0 97:162.0 98:1062.0 99:98.0 102:190.0 107:459.0 108:53.0 111:72.0 114:154.0 115:42.0 117:190.0 126:128.0 128:55.0 129:261.0 130:365.0 131:54.0 133:37.0 134:44.0 141:82.0 142:87.0 143:15.0 147:828.0 148:215.0 160:2.0 166:12.0 170:1096.0 171:109.0 172:43.0 175:258.0 176:32.0 184:342.0 186:6645.0 187:883.0 188:228.0 190:36.0 198:18.0 200:106.0 203:10.0 213:24.0 218…		221	139	243	200	251	176	164	369	204	234	194	222	163	121	439	394	193	261	233	220	348	281	393	300	528	279	239	348	450	198	153	217	176	204	247	134	751	644	611	714	1038	824	443	571
223597	1204498	297	223597	95:171.0 96:54.0 103:45.0 113:54.0 118:26.0 121:132.0 129:1581.0 130:88.0 142:10.0 162:17.0 165:14.0 166:4.0 177:26.0 178:51.0 187:8.0 192:44.0 193:207.0 194:99.0 195:12.0 197:76.0 207:906.0 208:257.0 209:213.0 211:32.0 218:11.0 222:7.0 224:1.0 235:17.0 238:10.0 239:140.0 240:63.0 241:1.0 247:37.0 249:122.0 251:25.0 252:42.0 255:4.0 257:30.0 258:2.0 263:2.0 264:1.0 265:185.0 266:2.0 267:176.0 268…		347	265	255	212	218	238	319	354	415	373	337	446	397	189	216	317	292	225	448	397	271	407	379	325	503	431	433	412	391	355	18	56	7	37	33	20	45	51	36	36	26	22	31	36
943948	691357	174	943948	85:52.0 86:302.0 100:252.0 103:30.0 172:26.0 173:12.0 174:1192.0 175:118.0 176:13.0 268:7.0 306:8.0 331:18.0 374:29.0		4126	2638	2867	1740	2792	1504	732	449	323	427	553	377	870	358	502	465	463	560	1816	1765	1813	1587	1777	1936	2150	952	1343	1021	2230	518	9263	9474	8670	9472	11254	9734	934	1352	1952	2394	1544	1094	3103	1660
400644	325288	159	400644	85:323.0 86:418.0 88:123.0 89:277.0 90:26.0 91:280.0 92:37.0 94:33.0 97:252.0 98:47.0 99:297.0 101:350.0 102:206.0 103:5924.0 104:704.0 105:389.0 106:33.0 107:156.0 108:2.0 109:92.0 110:46.0 111:47.0 112:21.0 113:64.0 115:483.0 116:119.0 117:3897.0 118:454.0 119:153.0 121:13.0 122:5.0 127:74.0 128:26.0 129:226.0 130:157.0 131:867.0 132:184.0 133:2186.0 134:157.0 138:13.0 140:43.0 143:808.0 144:11…		255	294	300	202	305	226	340	649	465	316	321	223	899	226	490	459	210	232	359	358	274	316	559	495	1777	517	528	405	1200	379	1071	934	1032	916	1040	793	3356	2219	2048	1358	3080	2050	933	1575
212260	509080	86	212260	85:60.0 86:3097.0 87:170.0 88:33.0 89:1046.0 90:133.0 91:57.0 95:7.0 96:282.0 97:11.0 98:44.0 99:92.0 100:371.0 101:160.0 102:113.0 103:1389.0 104:111.0 105:101.0 109:72.0 110:567.0 111:237.0 113:163.0 115:29.0 116:101.0 117:1129.0 118:109.0 119:63.0 123:21.0 124:21.0 125:4.0 126:4.0 127:24.0 128:111.0 130:36.0 131:171.0 133:376.0 134:25.0 135:8.0 137:52.0 140:26.0 141:31.0 142:7.0 144:28.0 147:5…		581	756	520	619	479	450	898	792	835	815	895	992	554	402	444	799	553	492	1043	1360	1501	939	1372	1136	868	1042	919	1650	690	1246	151	50	142	99	130	76	499	509	470	466	656	500	154	171
650811	1015965	147	650811	85:131.0 86:173.0 87:3477.0 88:304.0 89:818.0 90:48.0 91:41.0 93:137.0 95:471.0 97:173.0 99:68.0 100:398.0 101:807.0 102:419.0 103:2184.0 104:230.0 105:876.0 107:160.0 108:48.0 109:311.0 110:259.0 111:165.0 112:121.0 113:376.0 114:58.0 115:678.0 116:577.0 117:2584.0 118:230.0 119:480.0 120:20.0 122:89.0 123:221.0 124:43.0 125:2.0 126:153.0 128:36.0 129:1288.0 130:237.0 131:3965.0 132:746.0 133:16…		524	617	532	376	557	292	1175	1157	1309	1137	1344	1035	3411	3533	1900	2145	2874	2322	1701	1615	2605	1316	2318	2273	2150	2252	1591	2160	1566	1065	1374	1512	977	1013	1427	1300	2013	1853	2257	2838	3556	2666	171	369
218860	263349	218	218860	85:609.0 86:19335.0 87:9334.0 88:1167.0 90:34.0 91:338.0 92:27.0 93:202.0 94:27.0 95:111.0 96:224.0 97:460.0 98:784.0 99:606.0 100:11299.0 101:3034.0 102:1892.0 103:1404.0 104:178.0 105:723.0 106:129.0 107:220.0 108:92.0 109:299.0 111:284.0 112:298.0 113:485.0 114:2304.0 115:2914.0 116:2029.0 117:2696.0 118:627.0 119:570.0 120:70.0 121:8.0 122:2.0 124:79.0 127:811.0 128:181.0 129:578.0 130:1753.0…		1062	824	1084	1520	645	769	1230	696	994	1005	1555	1206	1302	990	1225	746	1111	1301	1845	1486	1320	1617	2164	1092	957	1052	1482	1713	2091	824	978	1476	1035	1776	636	1253	1275	670	1828	927	1449	1351	1054	1173
480264	414871	213	480264	85:335.0 86:709.0 87:31.0 88:316.0 89:4129.0 90:260.0 91:304.0 92:223.0 93:393.0 94:269.0 95:38.0 96:187.0 97:547.0 98:458.0 99:452.0 100:826.0 101:277.0 102:397.0 103:448.0 105:189.0 107:75.0 108:1043.0 109:1044.0 110:754.0 111:336.0 112:3099.0 113:467.0 114:651.0 115:159.0 116:543.0 117:40.0 123:616.0 124:766.0 128:163.0 129:188.0 130:330.0 131:891.0 132:491.0 133:291.0 135:89.0 137:112.0 138:2…		102	112	130	91	84	132	130	104	156	54	112	99	55	138	103	75	99	117	155	167	324	180	242	221	97	94	146	157	108	205	531	575	475	520	481	514	333	429	357	310	428	407	483	466
438070	772807	227	438070	85:54.0 87:143.0 89:204.0 91:56.0 92:2.0 93:35.0 95:78.0 98:86.0 99:239.0 100:228.0 101:690.0 103:582.0 105:126.0 106:14.0 107:84.0 109:1276.0 111:639.0 112:117.0 113:890.0 114:142.0 115:159.0 116:287.0 117:206.0 119:237.0 121:116.0 123:41.0 125:174.0 126:39.0 127:296.0 128:254.0 129:3764.0 130:433.0 131:1131.0 133:4198.0 134:609.0 135:614.0 137:475.0 138:20.0 139:120.0 140:60.0 141:220.0 142:491…		353	348	251	299	264	366	1308	1472	1269	1386	909	1116	971	246	1120	1293	457	645	354	466	253	572	291	420	2216	2033	1687	428	2085	699	29	40	12	22	35	27	11	29	23	34	25	57	41	33
295269	251431	107	295269	86:1732.0 87:759.0 88:1421.0 89:780.0 90:771.0 91:1383.0 92:218.0 93:1669.0 95:55.0 96:1261.0 98:140.0 100:363.0 101:57.0 103:168.0 104:584.0 105:971.0 106:2130.0 107:20261.0 108:1739.0 109:592.0 110:4316.0 111:255.0 114:155.0 116:535.0 117:402.0 118:2106.0 123:2852.0 124:97.0 125:456.0 126:2728.0 127:12057.0 128:285.0 130:16769.0 131:3029.0 134:17381.0 135:1278.0 136:873.0 142:13.0 143:650.0 146…		219	99	121	225	144	248	213	157	202	163	194	415	123	170	64	131	428	99	267	445	103	856	171	303	194	348	256	101	205	105	230	268	139	327	220	483	82	122	261	412	135	240	134	116
213198	308004	201	213198	85:231.0 86:453.0 87:185.0 88:111.0 89:1958.0 90:189.0 91:67.0 92:15.0 93:123.0 97:90.0 98:92.0 99:955.0 100:512.0 101:171.0 105:541.0 106:147.0 107:159.0 110:130.0 111:222.0 112:34.0 113:97.0 114:857.0 118:88.0 120:45.0 126:331.0 127:821.0 128:732.0 130:246.0 138:9.0 139:255.0 140:82.0 142:51.0 143:593.0 144:12.0 146:119.0 147:2185.0 148:553.0 149:1.0 154:40.0 155:388.0 156:82.0 157:10.0 158:35.…		674	655	667	194	626	239	404	407	401	279	331	434	565	744	378	383	646	543	422	375	582	448	425	382	517	413	374	464	507	328	79	155	60	57	156	136	476	492	395	447	593	521	116	72
620931	622334	160	620931	89:493.0 98:24.0 100:129.0 103:114.0 105:48.0 106:36.0 109:4.0 110:54.0 114:82.0 130:90.0 142:26.0 143:345.0 144:12.0 145:25.0 157:57.0 160:2975.0 161:329.0 162:107.0 174:37.0 176:2.0 187:9.0 200:56.0 205:49.0 207:1.0 215:77.0 216:2.0 221:6.0 242:11.0 246:1.0 274:53.0 284:36.0 290:14.0 301:30.0 313:20.0 337:13.0 358:5.0 360:9.0 364:47.0 365:23.0 402:29.0 403:2.0 406:2.0 408:4.0 417:2.0 423:4.0 46…		180	65	80	43	85	56	252	436	298	329	508	323	149	127	216	251	312	217	1757	2057	3681	1643	2192	1732	1605	1655	1585	2260	1111	2155	742	148	269	903	227	357	3456	3636	3280	3163	4276	3562	2054	2770
234551	286917	156	234551	85:3565.0 86:10447.0 87:450.0 89:648.0 91:1255.0 92:291.0 93:1391.0 94:4636.0 95:479.0 96:1201.0 97:292.0 98:39975.0 99:4664.0 100:162.0 101:884.0 103:1483.0 104:1030.0 105:193.0 107:5845.0 110:1873.0 112:114.0 114:825.0 115:2854.0 116:92.0 117:2456.0 119:349.0 120:546.0 122:47.0 124:302.0 126:1306.0 128:589.0 129:3745.0 130:1875.0 132:20.0 134:6503.0 139:1399.0 140:4.0 141:932.0 142:644.0 143:41…		3254	3014	3024	992	2432	836	3331	2416	2679	1860	2130	2288	2896	2198	1555	2333	2551	1840	892	955	1464	1241	1235	1174	1523	1322	1253	1431	1697	870	133	173	110	110	263	234	510	590	461	501	632	555	37	42
237447	694222	447	237447	85:79.0 86:39.0 87:328.0 89:191.0 90:352.0 91:62.0 94:8.0 95:17.0 96:192.0 97:257.0 98:326.0 99:647.0 100:2700.0 101:2418.0 102:1796.0 103:7206.0 104:1847.0 106:86.0 108:22.0 109:22.0 111:52.0 112:32.0 114:155.0 115:341.0 116:690.0 117:5717.0 119:1260.0 120:146.0 123:20.0 125:92.0 126:16.0 127:102.0 128:212.0 129:6629.0 130:1215.0 131:3206.0 132:130.0 133:5925.0 134:668.0 135:345.0 136:85.0 137:4…		351	304	380	229	374	156	328	383	414	254	368	488	345	463	93	169	388	186	280	196	764	273	391	330	324	271	333	316	220	35	134	187	86	62	112	95	614	649	737	641	1090	948	243	234
214421	877979	105	214421	85:14.0 86:2.0 87:9.0 90:3.0 91:3.0 94:4.0 96:11.0 97:4.0 100:25.0 101:27.0 103:26.0 105:1611.0 106:83.0 107:1.0 108:1.0 114:3.0 117:5.0 120:17.0 123:3.0 124:1.0 127:4.0 128:3.0 129:72.0 133:23.0 136:1.0 137:2.0 138:1.0 143:6.0 146:1.0 147:16.0 148:5.0 149:19.0 160:7.0 163:512.0 164:38.0 165:7.0 168:2.0 169:3.0 175:2.0 176:2.0 177:14.0 179:58.0 180:8.0 194:4.0 201:2.0 206:62.0 207:92.0 208:31.0 2…		448	597	380	825	449	2005	890	917	1184	1149	1245	949	2206	1830	1994	2571	1744	1646	985	969	721	1006	836	807	1968	2211	2086	1670	2089	2252	510	641	477	586	459	400	521	583	531	520	747	686	1376	914
219169	565903	186	219169	85:392.0 86:364.0 87:160.0 88:111.0 89:4130.0 90:378.0 91:181.0 93:56.0 94:26.0 96:47.0 98:115.0 99:215.0 100:507.0 101:1076.0 102:740.0 103:2746.0 104:328.0 105:243.0 106:100.0 109:47.0 110:300.0 111:73.0 112:133.0 113:298.0 114:344.0 115:508.0 116:359.0 117:4901.0 118:602.0 119:469.0 126:187.0 128:661.0 129:1025.0 130:269.0 131:786.0 132:295.0 133:2479.0 134:387.0 135:169.0 136:56.0 137:8.0 139…		92	109	70	69	89	77	111	133	159	104	199	151	700	822	368	451	887	534	263	223	427	257	259	213	170	179	215	256	206	235	80	73	114	65	171	102	421	434	410	434	560	334	276	172
225906 disaccharide	958328	437	225906	89:2372.0 98:191.0 99:290.0 100:489.0 101:2456.0 102:852.0 103:9490.0 104:786.0 105:1127.0 109:48.0 110:10.0 111:56.0 112:86.0 113:158.0 114:342.0 116:958.0 117:3454.0 121:6.0 129:5272.0 130:961.0 131:756.0 133:3589.0 134:878.0 140:11.0 141:534.0 142:555.0 143:1337.0 144:192.0 145:235.0 147:10608.0 148:1987.0 149:569.0 151:36.0 155:318.0 156:103.0 157:1312.0 158:265.0 159:165.0 160:3771.0 161:910…		53	101	93	108	98	55	19	14	28	31	29	32	36	19	29	42	23	42	69	59	84	71	58	65	69	56	45	60	75	31	390	241	373	291	225	287	125	54	54	63	62	51	81	62
226074	338461	169	226074	85:725.0 86:968.0 89:2160.0 91:2799.0 92:154.0 93:447.0 94:235.0 95:4.0 97:4.0 104:74.0 105:381.0 107:4430.0 108:38.0 109:395.0 110:605.0 113:240.0 114:634.0 117:909.0 118:183.0 120:300.0 121:839.0 122:144.0 123:993.0 124:82.0 125:12.0 126:362.0 131:209.0 132:420.0 134:1280.0 136:250.0 137:1296.0 138:242.0 139:3539.0 140:574.0 141:22.0 142:473.0 143:609.0 144:136.0 145:2.0 146:139.0 147:492.0 149…		1325	1517	1032	2199	864	2299	2547	2300	2703	2982	3871	2467	2832	2391	2497	3311	2746	2301	2329	2440	1623	2816	2338	2397	5051	4499	4071	3362	4815	5272	221	334	306	867	364	338	595	729	526	584	679	556	666	599
483342	706083	91	483342	85:160.0 86:39.0 87:60.0 89:371.0 90:53.0 91:6062.0 92:470.0 93:113.0 95:283.0 97:191.0 98:86.0 99:89.0 100:173.0 102:437.0 105:1030.0 106:31.0 107:1829.0 108:998.0 109:153.0 110:32.0 111:14.0 112:23.0 113:26.0 115:229.0 117:327.0 118:64.0 119:2920.0 120:329.0 121:379.0 122:20.0 124:145.0 125:28.0 129:194.0 130:35.0 131:72.0 133:187.0 134:4080.0 135:2513.0 136:150.0 152:154.0 153:14.0 154:1.0 155…		625	781	882	988	643	1381	909	1085	2105	905	1012	1334	520	1957	692	1292	736	472	630	983	1713	1087	845	1188	1854	1980	1322	2167	1213	2523	1165	971	1300	1657	2139	1191	1608	1015	538	839	2159	2132	1118	741
374804	575463	186	374804	88:2.0 89:10266.0 90:1223.0 91:255.0 93:36.0 94:217.0 95:15.0 101:819.0 102:303.0 103:7975.0 104:760.0 105:704.0 107:1106.0 108:31.0 109:147.0 110:23.0 112:140.0 114:570.0 115:426.0 116:113.0 117:15294.0 118:1043.0 119:626.0 122:37.0 124:11.0 127:965.0 128:385.0 131:2324.0 132:241.0 133:6554.0 138:12.0 140:203.0 143:12.0 144:84.0 145:221.0 146:2.0 147:20646.0 148:5371.0 149:2431.0 150:62.0 152:27…		186	164	146	165	150	108	313	201	302	229	357	285	1192	1318	800	817	1239	933	411	425	764	384	524	357	337	365	331	457	307	498	167	176	152	207	196	212	836	880	850	724	990	653	471	376
505914	983758	217	505914	89:54.0 90:38.0 96:101.0 97:206.0 100:12.0 101:264.0 103:4076.0 104:185.0 109:182.0 111:13.0 112:20.0 113:64.0 114:18.0 116:42.0 117:1392.0 118:46.0 119:9.0 121:147.0 125:28.0 127:63.0 129:2600.0 130:232.0 131:388.0 133:704.0 135:98.0 136:39.0 141:101.0 142:45.0 143:625.0 144:82.0 145:146.0 147:3452.0 148:560.0 149:441.0 150:39.0 151:73.0 153:47.0 155:342.0 156:101.0 157:513.0 158:54.0 160:28.0 1…		27	37	15	25	15	38	47	72	35	51	47	33	23	53	79	27	49	49	303	266	824	236	467	383	199	213	201	418	144	264	72	65	56	97	52	80	601	441	389	367	531	573	395	358
771388	332433	174	771388	85:671.0 86:49.0 87:623.0 88:166.0 89:3914.0 90:268.0 91:161.0 93:4.0 97:84.0 98:153.0 99:782.0 100:1192.0 101:1081.0 102:599.0 103:4027.0 104:351.0 105:1212.0 107:99.0 108:24.0 110:1517.0 111:13.0 113:126.0 114:2851.0 115:537.0 116:199.0 117:1029.0 118:4.0 119:432.0 126:16.0 128:300.0 130:154.0 131:851.0 132:311.0 133:3165.0 134:648.0 135:134.0 136:13.0 137:3.0 139:12.0 141:4.0 142:891.0 143:96.…		27	47	52	38	28	68	76	28	40	85	112	130	80	121	57	37	132	76	29	52	41	41	35	24	105	88	81	46	82	83	57	80	72	62	55	58	189	281	158	92	125	159	420	507
223342	288023	156	223342	85:328.0 92:6.0 93:384.0 94:484.0 95:20.0 97:193.0 98:718.0 99:355.0 101:254.0 103:130.0 104:11.0 106:77.0 107:115.0 108:1.0 109:71.0 110:4.0 111:53.0 113:11.0 115:1003.0 118:46.0 120:27.0 125:17.0 126:200.0 129:491.0 130:456.0 131:840.0 132:15.0 133:681.0 135:19.0 136:1.0 139:51.0 141:129.0 145:4.0 147:5429.0 148:1129.0 149:800.0 150:137.0 153:4.0 156:6405.0 157:575.0 158:47.0 159:146.0 160:29.0…		3243	3143	2932	968	2468	836	3323	2308	2719	1921	2050	2302	2921	2180	1535	2360	2452	1737	899	997	1409	1158	1254	1139	1397	1348	1213	1462	1623	823	133	173	110	110	263	234	490	590	376	453	656	562	37	42
228383	911519	129	228383	87:7.0 88:524.0 89:1044.0 90:90.0 91:64049.0 92:4406.0 99:50.0 101:198.0 102:932.0 103:2429.0 104:74.0 105:11461.0 106:986.0 113:89.0 114:2.0 115:4083.0 116:284.0 126:199.0 127:2816.0 128:9458.0 129:34498.0 130:3652.0 134:4.0 138:89.0 139:480.0 141:204.0 147:74.0 148:27.0 150:45.0 151:134.0 152:1159.0 153:270.0 155:7.0 156:1.0 158:38.0 161:15.0 164:260.0 165:2201.0 166:380.0 167:20.0 169:3.0 171:…		405	468	258	924	366	453	804	773	430	684	924	493	536	320	393	559	422	436	395	374	307	451	259	899	682	534	465	498	404	683	260	387	211	185	232	210	177	101	96	117	109	127	38	29
308185	483444	261	308185	85:2456.0 86:4879.0 87:7719.0 88:2665.0 89:1458.0 90:120.0 91:259.0 92:18.0 93:101.0 94:687.0 95:350.0 96:1157.0 97:937.0 98:63880.0 99:26268.0 100:45042.0 101:15850.0 102:5481.0 103:1835.0 104:787.0 105:651.0 106:1.0 107:105.0 108:155.0 109:277.0 110:1351.0 111:363.0 112:1122.0 113:33793.0 114:7172.0 115:15052.0 116:38951.0 117:170174.0 118:20106.0 119:9818.0 120:643.0 121:316.0 122:194.0 123:26…		62	53	88	74	41	38	125	56	91	95	188	155	65	75	42	45	65	11	151	118	98	176	228	143	145	109	160	151	191	123	78	51	83	49	109	97	49	50	51	70	68	89	42	30
480263	482641	161	480263	85:2055.0 86:2167.0 87:351.0 88:507.0 89:4620.0 90:400.0 91:206.0 93:57.0 95:17.0 98:297.0 99:1788.0 100:1992.0 101:954.0 102:760.0 103:258.0 104:393.0 105:19.0 106:90.0 107:130.0 108:60.0 111:1000.0 112:51.0 113:939.0 114:877.0 115:419.0 116:1944.0 117:717.0 118:298.0 120:104.0 124:180.0 127:18.0 128:206.0 129:148.0 130:6061.0 131:1802.0 132:1182.0 141:789.0 142:194.0 143:120.0 144:259.0 146:143…		131	195	182	71	135	92	156	138	138	130	209	251	151	112	161	109	128	130	246	92	408	211	310	286	192	170	181	265	170	197	863	998	272	909	809	832	550	569	513	567	660	525	953	715
228528	629517	244	228528	85:4983.0 86:2525.0 87:2940.0 88:1156.0 89:58247.0 90:4805.0 91:3400.0 92:358.0 93:898.0 94:226.0 95:224.0 97:2258.0 98:2557.0 99:3314.0 100:8235.0 101:12106.0 102:4980.0 103:138284.0 104:13086.0 105:11983.0 106:2042.0 107:1839.0 109:34.0 111:3194.0 112:1410.0 113:3268.0 114:2284.0 115:4789.0 116:5732.0 117:51260.0 118:5822.0 119:6878.0 120:710.0 121:706.0 122:37.0 123:101.0 124:634.0 125:359.0 1…		28	31	11	49	23	56	42	26	49	26	75	57	26	68	59	19	28	47	225	101	423	257	241	278	180	66	102	97	117	356	106	83	86	105	193	95	368	269	207	205	691	486	143	454
237537	548535	346	237537	85:11163.0 86:12663.0 87:2115.0 88:4945.0 89:34585.0 90:3154.0 91:616.0 92:2498.0 93:1188.0 94:1938.0 95:1627.0 96:2877.0 97:2305.0 98:35071.0 99:4832.0 100:21984.0 101:6640.0 102:12617.0 103:54635.0 104:5513.0 105:4718.0 106:304.0 107:1462.0 108:437.0 109:1781.0 110:5715.0 111:2909.0 112:3684.0 113:2900.0 114:49288.0 115:13322.0 116:9193.0 117:11664.0 118:1713.0 119:1131.0 120:492.0 121:411.0 12…		105	108	78	89	51	85	139	139	128	100	254	166	106	75	95	149	112	89	100	134	198	150	153	127	145	142	136	191	134	241	20	27	34	29	17	19	74	59	47	75	94	85	50	8
235410	200548	130	235410	85:23107.0 87:907.0 88:1344.0 91:12036.0 92:1309.0 93:4907.0 94:498.0 95:17857.0 96:20990.0 97:85949.0 98:14357.0 99:548.0 100:2519.0 101:1734.0 102:6334.0 104:853.0 105:2023.0 106:914.0 107:41778.0 108:2420.0 109:4360.0 110:16826.0 111:27661.0 112:1306.0 113:2073.0 116:24296.0 117:3538.0 118:1044.0 119:1382.0 123:344.0 124:315.0 125:12138.0 126:2328.0 127:11361.0 128:3790.0 129:92.0 130:106416.0…		389	311	420	1024	471	670	7587	305	642	3334	1030	394	424	740	2768	664	657	214	884	1454	635	715	781	582	418	681	841	506	801	775	437	787	580	881	569	2054	617	539	629	381	839	737	646	488
237348	336902	89	237348	85:473.0 87:530.0 88:486.0 89:31433.0 90:2666.0 91:1661.0 93:205.0 98:729.0 99:989.0 100:5425.0 101:211.0 102:1475.0 103:1423.0 106:418.0 107:736.0 108:181.0 109:410.0 114:7043.0 115:915.0 119:1450.0 120:31.0 121:7.0 122:63.0 123:42.0 125:89.0 128:14.0 133:69.0 134:640.0 139:42.0 141:500.0 142:591.0 143:287.0 151:13.0 155:1061.0 156:78.0 157:96.0 158:52.0 169:734.0 170:1400.0 171:862.0 196:1.0 19…		2422	2908	2757	981	2172	1250	3108	2264	2746	1793	2366	2537	2096	2083	1690	1948	2649	1959	1815	1912	2829	2608	2501	2895	2673	2520	2177	2623	2504	2100	1711	2068	1220	1218	2169	1551	1612	1913	1696	1593	2027	1895	614	709
408731	397310	97	408731	85:1205.0 86:491.0 87:1740.0 88:107.0 89:51.0 90:17.0 92:6.0 95:774.0 96:449.0 97:13904.0 98:1185.0 99:467.0 100:163.0 103:246.0 104:5.0 106:5.0 108:56.0 109:2986.0 110:450.0 111:2737.0 112:292.0 113:1060.0 114:814.0 115:10737.0 116:786.0 118:39.0 125:5.0 127:6891.0 128:2047.0 129:3476.0 130:179.0 131:347.0 133:3.0 141:3.0 144:10.0 145:9046.0 146:811.0 148:21.0 149:2.0 150:1.0 157:37.0 161:2.0 16…		385	686	420	1851	894	3668	844	1096	1405	623	875	802	464	560	521	2413	1168	382	485	489	325	673	751	654	861	726	1190	457	852	1129	975	1345	1198	780	729	631	231	908	700	587	859	1191	2589	603
952705	494275	117	952705	85:2786.0 86:155.0 87:413.0 89:83.0 90:9.0 91:6.0 92:38.0 97:92.0 98:212.0 99:731.0 100:254.0 101:267.0 102:23.0 110:40.0 111:97.0 112:139.0 113:378.0 114:84.0 115:52.0 116:33.0 117:4433.0 118:437.0 119:317.0 120:36.0 123:36.0 125:31.0 126:102.0 127:183.0 128:21.0 129:29.0 130:131.0 131:46.0 133:11.0 134:34.0 136:4.0 141:80.0 142:209.0 143:23.0 147:197.0 153:9.0 155:131.0 158:3.0 167:13.0 168:17.…		3898	2088	2435	2102	1388	767	1446	1057	1500	3111	5440	1275	776	1419	985	1141	2449	2271	2096	2190	3489	3215	909	521	2283	3317	1020	555	1272	3266	249	1541	650	265	2099	1190	3494	1127	872	3244	1830	1772	4720	2576
637005	918005	236	637005	86:198.0 97:174.0 124:27.0 142:164.0 164:23.0 165:86.0 171:56.0 184:58.0 192:517.0 208:233.0 230:661.0 231:216.0 236:915.0 237:108.0 244:108.0 245:394.0 257:99.0 274:66.0		751	740	697	368	636	362	768	787	792	593	866	889	663	486	416	435	547	386	769	723	739	727	776	685	1292	1215	1221	1366	1061	934	156	192	126	121	145	155	33	58	33	28	35	24	30	19
626350	433662	155	626350	85:86.0 86:137.0 87:113.0 88:18.0 91:15.0 92:14.0 94:1.0 99:19.0 100:191.0 101:216.0 102:22.0 103:187.0 104:13.0 106:1.0 107:53.0 108:1.0 109:4.0 110:3.0 111:27.0 114:604.0 116:148.0 117:1113.0 118:88.0 119:42.0 121:142.0 123:308.0 125:77.0 127:102.0 129:109.0 130:278.0 131:164.0 133:212.0 134:54.0 137:33.0 138:245.0 139:178.0 140:72.0 145:54.0 147:740.0 148:220.0 149:118.0 153:146.0 154:82.0 155…		380	502	370	704	301	776	698	729	869	889	1182	856	929	757	757	1002	882	775	713	762	589	899	751	708	1575	1501	1387	1310	1652	1666	112	145	178	250	171	136	292	272	281	243	357	271	356	242
234565	374480	240	234565	87:176.0 88:30.0 92:675.0 94:188.0 96:637.0 100:1108.0 107:2851.0 108:32.0 109:160.0 110:525.0 111:225.0 113:404.0 114:359.0 120:1.0 121:1.0 122:136.0 123:3.0 127:107.0 129:10.0 130:23.0 131:104.0 134:1446.0 137:150.0 143:3.0 146:98.0 147:1014.0 148:16.0 149:383.0 150:247.0 151:74.0 152:1243.0 153:194.0 154:392.0 155:168.0 156:253.0 158:1.0 160:4.0 163:14.0 166:953.0 167:465.0 168:535.0 169:37.0 …		118	166	115	85	92	123	118	139	138	146	138	137	142	162	124	100	119	168	136	172	248	135	195	165	107	122	106	213	108	173	467	547	392	511	523	520	349	366	330	290	427	299	471	398
201862	1134655	441	201862	85:39.0 86:32.0 87:92.0 88:175.0 89:624.0 90:232.0 91:10610.0 92:1499.0 93:665.0 94:84.0 95:401.0 96:139.0 97:43.0 98:27.0 99:35.0 100:1.0 101:132.0 102:335.0 103:2032.0 104:869.0 105:5259.0 106:551.0 107:1858.0 108:191.0 109:317.0 110:24.0 111:31.0 113:66.0 114:58.0 115:2929.0 116:1304.0 117:4143.0 118:677.0 119:3833.0 120:443.0 121:1385.0 122:134.0 123:134.0 125:10.0 126:131.0 127:543.0 128:146…		399	670	261	1007	157	1103	411	393	461	570	233	480	264	247	251	368	373	129	350	263	162	552	255	431	692	725	403	60	319	579	299	307	330	490	376	440	120	43	31	289	369	263	213	253
428311	471511	85	428311	85:6447.0 86:345.0 87:14.0 89:34.0 93:50.0 97:98.0 98:19.0 99:1945.0 101:272.0 103:1234.0 104:25.0 105:4.0 107:93.0 110:119.0 111:308.0 112:235.0 113:952.0 114:64.0 116:410.0 117:879.0 118:117.0 125:52.0 126:185.0 127:525.0 128:24.0 129:232.0 131:19.0 133:138.0 134:231.0 135:8.0 141:75.0 145:47.0 146:26.0 147:1676.0 148:120.0 149:233.0 154:28.0 155:258.0 161:59.0 168:20.0 169:110.0 184:35.0 189:3…		2873	4897	1823	5986	59161	6993	5391	1943	2631	4569	4989	4685	3319	2465	3228	3281	4030	5021	3354	3503	2664	5140	3618	4481	6063	5553	5161	4906	4515	7668	4093	5292	3507	5813	5293	3685	3888	4682	3887	5127	6802	5691	6440	5309
952625	676791	229	952625	85:301.0 86:1331.0 87:793.0 88:530.0 89:13269.0 90:1323.0 91:722.0 92:124.0 93:202.0 94:193.0 95:213.0 96:346.0 97:201.0 98:619.0 99:572.0 100:2828.0 101:2456.0 102:835.0 103:7787.0 104:980.0 105:704.0 106:139.0 107:198.0 108:9.0 109:70.0 110:135.0 111:312.0 112:571.0 113:499.0 114:624.0 115:667.0 116:772.0 117:6158.0 118:656.0 119:1605.0 120:165.0 121:74.0 122:72.0 123:285.0 124:144.0 125:295.0 …		97	173	180	42	176	63	150	47	99	132	120	141	160	761	528	97	221	556	1559	1568	3692	1352	2124	1788	861	1115	1124	2025	587	1338	3287	4366	2565	3158	4113	3921	3776	3415	2611	2829	3678	2873	3604	3529
919085	442983	189	919085	85:25972.0 86:18584.0 87:35975.0 88:6224.0 89:2608.0 90:1680.0 91:671.0 92:117.0 93:285.0 94:97.0 95:289.0 96:1852.0 97:4458.0 98:4328.0 99:174991.0 100:111387.0 101:28918.0 102:16650.0 103:11037.0 104:2202.0 105:4054.0 106:467.0 107:329.0 109:185.0 111:11792.0 112:2126.0 113:11843.0 114:11804.0 115:24978.0 116:21958.0 117:32237.0 118:10972.0 119:4961.0 120:725.0 121:349.0 122:148.0 123:232.0 124…		126	148	146	42	78	65	108	70	85	80	138	86	119	179	120	104	171	143	43	114	248	142	178	158	85	105	108	195	91	110	197	218	109	99	168	168	320	365	412	396	465	324	301	229
200624	421877	373	200624	87:6.0 88:3.0 89:18.0 90:25.0 91:453.0 93:16.0 97:32.0 98:1.0 99:10.0 100:35.0 101:27.0 103:496.0 105:57.0 106:32.0 107:192.0 108:61.0 110:233.0 111:13.0 112:18.0 113:19.0 115:37.0 116:44.0 117:81.0 119:6.0 121:4.0 122:3.0 123:2.0 126:62.0 127:63.0 129:7.0 130:342.0 131:89.0 132:87.0 133:218.0 134:413.0 135:155.0 136:34.0 137:35.0 139:18.0 140:4.0 141:32.0 143:3.0 147:879.0 148:40.0 152:2.0 156:3…		193	273	459	360	316	251	227	359	201	279	300	166	462	120	383	480	157	153	301	234	103	188	201	159	326	195	451	327	405	195	341	410	166	549	314	385	274	417	269	335	179	276	737	441
199609	1246841	129	199609	85:398.0 86:47.0 87:56.0 88:35.0 89:40.0 90:1.0 91:112.0 92:40.0 93:205.0 94:142.0 95:1412.0 96:566.0 97:544.0 98:353.0 99:197.0 100:71.0 101:129.0 102:22.0 103:800.0 104:71.0 105:34.0 106:9.0 107:80.0 108:74.0 109:510.0 110:118.0 111:206.0 112:70.0 113:258.0 114:45.0 115:142.0 116:103.0 117:65.0 118:19.0 119:13.0 120:21.0 121:85.0 122:39.0 123:161.0 124:82.0 125:75.0 126:34.0 127:344.0 128:76.0 …		4851	3517	3814	6002	2825	5832	5326	6366	10493	7862	6748	9039	6816	2927	4478	5917	4785	3800	7485	6903	4104	8225	6004	5046	8247	7299	9356	6608	8587	7867	36	67	21	32	45	66	24	73	61	42	54	136	65	60
200949	708774	129	200949	85:16.0 86:82.0 87:16.0 89:105.0 91:1.0 95:19.0 97:28.0 99:37.0 100:112.0 101:144.0 102:550.0 103:418.0 104:60.0 106:8.0 108:10.0 110:6.0 111:19.0 113:18.0 114:2.0 115:54.0 116:8.0 117:306.0 118:12.0 119:42.0 126:6.0 128:1.0 129:846.0 130:239.0 131:251.0 132:64.0 133:391.0 135:1.0 136:2.0 139:8.0 141:4.0 142:32.0 143:216.0 145:23.0 146:13.0 147:1538.0 148:190.0 149:234.0 150:13.0 151:5.0 153:19.0…		224	164	163	189	148	268	58	98	98	56	93	76	169	91	115	176	80	76	150	305	665	285	544	357	145	75	44	487	130	92	112	127	118	160	97	131	675	1276	1096	760	511	668	1245	844
924918	877834	218	924918	90:86.0 91:182.0 92:34.0 96:58.0 98:184.0 100:3892.0 101:291.0 102:280.0 103:170.0 107:40.0 108:32.0 113:163.0 114:325.0 115:1053.0 116:663.0 117:227.0 119:64.0 120:86.0 121:71.0 122:43.0 123:40.0 124:17.0 125:44.0 128:39.0 129:59.0 130:310.0 132:341.0 134:32.0 135:78.0 136:28.0 138:37.0 142:56.0 143:27.0 144:99.0 145:106.0 146:1396.0 147:958.0 148:229.0 149:221.0 150:86.0 152:40.0 158:19.0 159:4…		615	457	479	91	489	318	746	1093	1068	812	750	1244	608	462	458	499	432	298	968	543	539	523	511	611	912	801	1443	860	923	174	786	1173	896	502	1115	679	802	1447	1715	1635	3477	2097	1577	1075
225854	625828	160	225854	85:1320.0 86:2066.0 87:705.0 88:757.0 89:11511.0 90:559.0 91:831.0 92:76.0 94:296.0 95:133.0 96:10.0 98:976.0 99:1609.0 100:2351.0 101:2969.0 102:1852.0 103:3842.0 104:235.0 105:4855.0 106:236.0 107:98.0 108:214.0 109:99.0 110:1049.0 111:860.0 112:962.0 113:1832.0 114:1982.0 115:2667.0 116:1345.0 117:1441.0 118:650.0 119:924.0 120:72.0 123:186.0 126:644.0 128:872.0 129:6809.0 130:2250.0 131:3318.…		115	109	83	54	67	58	28	95	72	49	87	62	45	31	39	40	48	45	408	461	578	515	388	367	452	385	289	316	245	829	70	42	24	71	74	76	1215	524	448	842	1092	862	326	559
231709	411642	240	231709	86:364.0 87:821.0 88:761.0 94:67.0 98:1364.0 99:4655.0 100:2365.0 101:1800.0 102:3319.0 103:2247.0 106:85.0 110:996.0 111:314.0 112:37.0 113:258.0 114:53.0 117:165.0 120:68.0 123:30.0 124:229.0 126:348.0 128:1391.0 129:1420.0 130:258.0 133:469.0 134:756.0 136:534.0 137:66.0 138:236.0 139:1067.0 140:903.0 141:32.0 143:2460.0 144:1245.0 146:306.0 150:433.0 151:376.0 152:252.0 154:271.0 155:1271.0 1…		354	323	283	305	278	299	288	232	283	301	332	325	221	308	244	186	270	305	358	396	556	331	428	367	244	262	254	413	248	361	829	1035	723	916	920	960	588	572	506	598	765	580	823	733
218724	612448	89	218724	85:271.0 86:128.0 87:374.0 88:99.0 89:3817.0 90:333.0 91:200.0 98:197.0 99:338.0 100:368.0 101:1492.0 102:238.0 103:942.0 104:90.0 105:81.0 108:5.0 110:109.0 111:70.0 112:69.0 113:331.0 114:203.0 115:282.0 116:451.0 117:1864.0 118:219.0 119:134.0 120:13.0 121:33.0 126:214.0 127:149.0 128:93.0 129:2129.0 130:369.0 131:481.0 132:73.0 133:791.0 134:153.0 135:78.0 139:12.0 140:205.0 141:255.0 142:120…		392	740	454	656	456	1419	848	974	1073	538	824	1358	1626	1043	557	855	860	535	444	534	421	745	921	874	925	797	686	1114	614	577	594	537	440	1324	791	983	989	868	706	680	1090	1248	2331	1701
285340	454255	160	285340	85:61.0 86:5630.0 87:2218.0 88:3024.0 89:1849.0 91:238.0 94:873.0 95:25.0 96:2523.0 98:124.0 99:218.0 100:3733.0 101:2254.0 102:10605.0 103:19088.0 104:1991.0 105:344.0 106:70.0 107:125.0 108:203.0 111:114.0 112:627.0 113:1251.0 114:1000.0 115:1081.0 116:5308.0 117:3785.0 118:346.0 119:187.0 120:78.0 122:333.0 123:46.0 124:147.0 126:308.0 128:1126.0 129:567.0 130:621.0 131:1488.0 132:24053.0 133:…		316	374	294	197	324	255	589	451	581	352	577	626	407	438	316	351	487	340	570	623	859	663	729	698	631	574	585	793	430	582	1057	1174	851	783	1008	758	1009	1145	1174	1148	1566	1152	668	653
309837	708109	217	309837	85:1219.0 86:841.0 87:3345.0 89:1252.0 90:71.0 97:306.0 99:524.0 101:1410.0 102:378.0 103:8984.0 104:579.0 108:223.0 109:223.0 110:197.0 111:1129.0 112:241.0 113:364.0 114:3.0 116:943.0 117:16804.0 118:1791.0 119:1659.0 121:231.0 123:332.0 127:815.0 129:11211.0 130:1026.0 131:5382.0 132:535.0 133:8906.0 134:1591.0 137:16.0 138:148.0 139:348.0 140:5.0 141:31.0 142:548.0 143:3718.0 144:271.0 145:20…		213	23	384	51	23	62	29	53	42	69	169	460	209	297	313	237	112	115	672	541	1507	275	1322	206	321	230	212	1183	348	308	40	64	55	185	49	58	2151	3344	2576	1697	2041	2611	3638	2580
944148	606223	143	944148	95:43.0 105:33.0 121:18.0 143:462.0 144:147.0		1812	1942	1507	2300	1025	3412	1569	1488	2132	2306	3052	2920	2874	2816	2012	2575	1272	1297	2158	2778	2668	1702	1053	1184	6111	1936	1881	2524	3845	2019	7962	5668	7180	3237	4266	4199	1400	1978	3025	4280	3025	3424	7972	2498
225262	861804	359	225262	88:7.0 91:1259.0 92:159.0 103:1145.0 104:159.0 105:8314.0 106:763.0 107:64.0 114:6.0 115:24.0 117:5.0 121:200.0 127:475.0 128:131.0 134:379.0 135:2306.0 136:144.0 139:83.0 141:18.0 142:4.0 147:576.0 148:14.0 152:257.0 153:103.0 161:11.0 163:8.0 164:146.0 165:857.0 166:188.0 167:132.0 177:106.0 178:462.0 179:426.0 180:32.0 181:173.0 182:67.0 188:1.0 189:17.0 190:51.0 191:163.0 193:48.0 194:72.0 19…		316	345	412	360	237	379	391	167	246	479	1121	337	370	395	303	338	260	526	409	580	303	403	472	251	449	430	244	601	533	432	139	410	310	1063	332	358	422	567	493	336	279	332	168	332
233289 carbohydrate	982584	271	233289	85:1271.0 86:466.0 87:682.0 88:582.0 89:9246.0 90:447.0 92:1.0 96:4.0 97:706.0 99:1230.0 100:2704.0 101:7765.0 102:2129.0 103:20800.0 104:1771.0 105:3741.0 107:255.0 108:21.0 109:997.0 110:205.0 111:965.0 112:207.0 113:1615.0 114:990.0 115:1760.0 116:3919.0 117:18714.0 118:1574.0 119:929.0 120:281.0 121:378.0 124:114.0 125:310.0 126:279.0 127:264.0 128:303.0 129:15508.0 130:2566.0 131:4683.0 132:…		22	15	16	37	40	32	45	29	25	36	59	57	20	26	57	23	29	26	88	74	169	77	93	119	52	61	51	70	36	55	66	72	53	71	78	44	69	101	104	81	121	122	123	98
228608	622194	160	228608	85:1606.0 86:3978.0 87:2116.0 88:1852.0 89:12301.0 90:1615.0 91:2280.0 92:1053.0 93:5610.0 94:263.0 95:2342.0 97:1155.0 98:1599.0 99:3930.0 100:4912.0 101:3947.0 102:1221.0 103:8872.0 104:903.0 105:9972.0 106:905.0 107:4759.0 108:760.0 110:2742.0 112:534.0 113:408.0 114:4021.0 115:2724.0 116:3204.0 117:5543.0 118:631.0 119:903.0 120:463.0 123:386.0 124:494.0 125:348.0 126:647.0 127:1598.0 128:177…		126	65	64	46	128	56	252	407	298	329	508	323	149	127	216	251	312	217	1809	2031	3624	1697	2317	1793	1525	1684	1550	2203	1112	2224	897	257	438	806	389	283	3399	3589	3393	3180	4217	3572	2049	2776
268399	330456	229	268399	86:110.0 88:3950.0 91:369.0 92:27.0 97:27.0 98:67.0 99:189.0 100:115.0 107:1340.0 110:3465.0 111:50.0 120:53.0 123:2.0 129:406.0 134:2194.0 135:16.0 136:225.0 137:215.0 140:34.0 141:52.0 142:19.0 144:207.0 151:63.0 154:2.0 155:157.0 157:97.0 161:2.0 163:2.0 170:11.0 177:78.0 179:10.0 181:76.0 184:627.0 185:28.0 186:59.0 191:1015.0 192:152.0 193:392.0 194:7.0 195:196.0 196:19.0 197:81.0 198:37.0 1…		300	313	213	83	258	157	690	491	463	266	496	460	557	549	450	412	533	668	219	283	221	321	185	247	421	354	372	265	232	237	514	637	351	458	537	311	267	275	214	205	244	288	400	179
369621	413958	88	369621	85:226.0 86:1648.0 87:796.0 88:24033.0 89:877.0 90:1088.0 91:29.0 99:104.0 100:138.0 101:71.0 103:1585.0 107:110.0 110:66.0 112:53.0 116:638.0 117:725.0 128:3.0 129:777.0 130:86.0 134:196.0 143:1.0 144:1041.0 145:867.0 146:255.0 147:213.0 148:209.0 149:279.0 155:16.0 157:230.0 158:84.0 159:20.0 161:1370.0 162:327.0 163:40.0 172:563.0 174:62.0 185:38.0 190:285.0 191:631.0 192:18.0 205:841.0 206:88…		1871	3971	2108	1463	2082	2273	5616	3651	4948	3365	5466	5993	3383	5213	3770	4201	6289	7164	2231	2654	3960	3147	3498	3599	3898	3262	3216	4614	2997	1141	6970	7723	5751	3472	6822	5001	2947	3192	3201	3362	4792	3672	5717	6117
199562	605731	217	199562	85:1368.0 86:1839.0 87:1084.0 88:647.0 89:37045.0 90:3042.0 91:1752.0 92:250.0 93:238.0 94:161.0 95:271.0 96:1063.0 97:226.0 98:1065.0 99:1102.0 100:2849.0 101:8069.0 102:1258.0 103:10114.0 104:1061.0 105:2914.0 106:324.0 107:308.0 108:190.0 109:136.0 110:2094.0 111:387.0 112:1104.0 113:1034.0 114:1982.0 115:1917.0 116:2860.0 117:8532.0 118:1047.0 119:1455.0 120:230.0 121:270.0 122:93.0 123:79.0 …		343	414	330	325	293	350	590	689	576	613	569	500	412	320	341	367	410	312	511	597	511	397	574	548	833	652	511	832	833	305	70	33	48	46	21	26	251	298	154	229	295	207	169	153
199433	668961	244	199433	85:228.0 86:98.0 89:1735.0 90:85.0 91:1295.0 92:545.0 93:38.0 94:41.0 95:58.0 96:45.0 97:143.0 98:200.0 99:91.0 100:189.0 101:436.0 102:85.0 103:2062.0 104:184.0 105:212.0 106:132.0 107:29.0 108:47.0 109:109.0 110:125.0 111:170.0 112:52.0 113:65.0 114:31.0 115:90.0 116:169.0 117:2661.0 118:280.0 119:170.0 120:16.0 122:14.0 123:2.0 124:20.0 125:20.0 126:475.0 127:608.0 128:96.0 129:427.0 130:105.0…		4334	4167	4129	1096	3454	1479	2514	2604	2597	2250	2290	2768	2383	4469	3828	1686	3104	5277	4956	5456	8213	4119	6586	5786	4558	3017	4294	5548	4731	6291	30082	33523	29800	39911	33101	32838	21149	22637	19011	16276	23058	17191	30783	26739
218591	403371	100	218591	85:999.0 86:7008.0 87:918.0 88:972.0 89:351.0 90:5.0 91:339.0 92:586.0 93:705.0 94:127.0 95:265.0 96:94.0 99:23.0 100:30173.0 101:3802.0 102:16862.0 103:1756.0 104:579.0 105:28.0 108:213.0 110:310.0 111:68.0 112:245.0 113:480.0 114:3429.0 115:348.0 116:1200.0 117:472.0 118:67.0 119:24.0 120:98.0 122:266.0 123:305.0 124:154.0 126:334.0 127:4.0 128:873.0 129:110.0 130:464.0 131:421.0 132:85.0 133:1…		130	121	192	211	193	231	279	242	354	179	475	295	235	364	98	208	355	209	317	219	317	162	358	147	153	117	180	495	194	338	358	459	330	319	365	322	206	230	292	143	206	155	324	238
915772	273477	152	915772	86:133.0 89:711.0 91:1.0 92:22.0 94:30.0 98:15.0 99:38.0 100:5710.0 101:297.0 102:68.0 104:138.0 106:4.0 110:34.0 117:2.0 119:46.0 122:118.0 132:4.0 136:106.0 146:40.0 147:67.0 150:220.0 151:46.0 152:2112.0 153:286.0 154:57.0 167:608.0 168:73.0 171:77.0 172:8.0 174:62.0 184:104.0 189:3.0 190:21.0 202:2.0 205:1.0 206:4.0 228:14.0 235:1.0 246:5.0 272:4.0 273:9.0 286:2.0 290:11.0 302:8.0 306:2.0 320…		358	378	394	279	262	303	309	302	323	348	493	377	329	367	360	266	353	357	478	525	751	439	564	477	310	279	373	534	434	574	1411	1623	1263	1568	1638	1334	1151	1239	1119	930	1243	997	1487	1132
952626	691308	128	952626	85:512.0 86:2269.0 87:375.0 88:71.0 89:89.0 90:38.0 91:39.0 92:122.0 93:90.0 94:226.0 95:195.0 96:157.0 97:122.0 98:6.0 99:56.0 100:643.0 101:324.0 102:171.0 104:96.0 105:32.0 106:47.0 108:96.0 109:133.0 110:1967.0 111:281.0 112:145.0 113:30.0 114:80.0 115:8.0 118:81.0 122:43.0 123:40.0 124:65.0 125:49.0 126:123.0 127:105.0 128:3312.0 129:1084.0 130:548.0 131:29.0 134:132.0 136:39.0 137:20.0 138:…		375	1490	615	496	887	800	1332	966	1442	939	1732	1349	1138	2161	512	884	2265	1633	1661	1429	1439	2574	785	2091	1178	1400	876	1681	739	1157	1020	2691	2011	1554	3252	1330	3116	2331	2104	2358	4190	2174	714	1283
223935	721581	174	223935	86:483.0 92:15.0 95:77.0 98:202.0 99:26.0 100:541.0 101:66.0 108:5.0 110:150.0 114:136.0 115:101.0 127:45.0 128:176.0 129:38.0 131:121.0 140:44.0 147:1076.0 154:22.0 155:117.0 156:69.0 157:100.0 160:18.0 166:10.0 168:35.0 173:43.0 174:3005.0 175:408.0 176:143.0 183:81.0 184:104.0 186:14.0 188:19.0 194:2.0 203:288.0 204:98.0 207:85.0 208:96.0 216:32.0 217:32.0 226:32.0 228:13.0 230:108.0 249:17.0 …		460	111	158	377	345	349	183	219	120	130	194	86	388	178	205	221	179	152	261	366	480	126	403	225	188	98	177	202	238	206	2325	1895	2277	2162	1317	2313	56	68	88	91	23	88	87	33
212323	539923	160	212323	85:252.0 86:377.0 87:168.0 88:205.0 89:3932.0 90:320.0 91:274.0 92:28.0 93:21.0 94:17.0 95:165.0 97:153.0 98:158.0 99:75.0 100:744.0 101:783.0 102:512.0 103:2357.0 104:229.0 105:1448.0 106:98.0 107:60.0 108:13.0 109:25.0 110:40.0 111:112.0 112:132.0 113:65.0 114:396.0 115:193.0 116:513.0 117:2035.0 118:244.0 119:204.0 120:30.0 121:31.0 123:4.0 125:21.0 126:187.0 127:44.0 128:493.0 129:319.0 130:4…		375	351	296	342	224	238	546	694	473	383	528	627	353	201	439	347	237	298	715	795	1051	810	757	615	792	668	474	823	318	784	1516	862	1500	1532	1479	1336	321	362	281	299	431	336	50	96
214543	874072	105	214543	85:39.0 87:9.0 88:6.0 91:77.0 92:11.0 95:27.0 97:2.0 98:19.0 99:13.0 100:35.0 101:44.0 103:87.0 104:325.0 105:11935.0 106:817.0 107:53.0 109:6.0 111:11.0 115:21.0 120:42.0 121:45.0 122:22.0 123:26.0 125:2.0 129:1075.0 130:58.0 131:128.0 132:7.0 133:4.0 135:25.0 136:2.0 145:12.0 147:59.0 148:9.0 150:7.0 151:6.0 153:1.0 157:10.0 160:3.0 163:3106.0 164:258.0 165:13.0 176:2.0 178:6.0 180:4.0 191:9.0 …		580	583	421	847	364	937	703	775	765	1041	1894	862	1723	1421	1585	1847	1271	1419	685	768	605	884	850	705	1501	1484	1388	1870	1829	2083	354	438	648	881	574	638	533	1021	817	598	706	486	651	703
204344	246354	147	204344	86:308.0 87:101.0 88:30.0 89:47.0 90:3.0 91:6.0 92:4.0 94:7.0 99:46.0 100:172.0 101:45.0 102:40.0 103:28.0 105:5.0 108:4.0 110:8.0 113:22.0 114:3.0 115:74.0 117:193.0 118:2.0 119:41.0 125:24.0 128:183.0 129:12.0 130:40.0 131:202.0 132:62.0 133:110.0 134:12.0 137:18.0 142:6.0 143:28.0 144:17.0 146:21.0 147:3162.0 148:481.0 149:247.0 150:17.0 151:5.0 152:1.0 154:3.0 155:20.0 156:13.0 160:2.0 165:1.…		117546	94325	144477	176489	85406	88259	147055	116010	132686	132357	192052	153757	163324	119029	146611	124477	130659	144629	211306	184284	161585	216606	268883	135045	104591	129528	194053	217506	248344	102945	131165	186545	133584	242442	99033	171202	176419	101592	212362	118571	199892	183703	134476	145427
331041	552074	173	331041	85:350.0 86:560.0 87:299.0 88:37.0 89:2900.0 90:263.0 91:164.0 94:22.0 95:49.0 97:2.0 99:19.0 101:766.0 102:15.0 103:8164.0 104:457.0 105:321.0 108:9.0 110:95.0 112:15.0 113:6.0 114:1757.0 115:418.0 117:10625.0 118:702.0 119:687.0 121:1.0 123:89.0 128:298.0 129:1020.0 131:1359.0 132:230.0 133:1989.0 135:8.0 136:4.0 140:19.0 142:1163.0 144:66.0 145:340.0 147:15235.0 148:1900.0 149:1906.0 150:171.0…		150	163	156	154	147	149	330	289	348	275	347	344	715	829	688	645	840	657	169	182	234	147	236	195	481	328	347	309	453	256	401	365	392	469	395	387	1405	1009	1041	1016	1562	1178	2068	1652
370112	948458	361	370112	89:1218.0 90:106.0 100:138.0 101:348.0 102:158.0 103:2676.0 104:149.0 105:432.0 108:46.0 109:51.0 113:135.0 114:87.0 115:143.0 116:121.0 117:2333.0 118:76.0 119:66.0 127:8.0 128:25.0 129:2179.0 130:247.0 132:30.0 133:895.0 134:133.0 137:110.0 139:94.0 140:21.0 142:39.0 143:353.0 144:83.0 145:40.0 147:4194.0 148:768.0 149:225.0 150:38.0 155:220.0 156:34.0 157:382.0 158:25.0 160:923.0 161:115.0 162…	C00208	1277	4272	2173	1176	2552	2070	3168	2714	2362	2946	3290	2457	550	2654	1718	2666	2023	1375	3995	3891	3205	3486	3621	1120	992	4265	3638	4075	2789	4489	5198	4633	6315	3921	476	6691	124	104	91	176	145	62	90	74
213135	693592	447	213135	85:199.0 87:134.0 88:3.0 90:43.0 91:887.0 92:150.0 93:102.0 95:106.0 96:13.0 97:48.0 98:143.0 99:500.0 100:330.0 101:233.0 102:57.0 105:113.0 106:79.0 107:4.0 108:57.0 109:23.0 111:91.0 112:81.0 113:122.0 114:74.0 115:151.0 118:91.0 119:128.0 120:1.0 121:50.0 123:40.0 124:32.0 125:41.0 126:69.0 127:173.0 128:104.0 131:812.0 132:53.0 133:1207.0 134:326.0 135:297.0 137:12.0 139:66.0 141:39.0 142:84…		351	304	337	229	387	156	328	401	414	254	368	436	345	408	93	169	394	186	280	196	758	273	391	330	324	271	333	335	220	35	134	187	86	62	112	95	636	638	794	642	1044	966	243	234
790089	225841	140	790089	85:3460.0 86:1904.0 87:73.0 99:439.0 101:190.0 105:199.0 110:1596.0 114:2306.0 115:279.0 122:850.0 125:2552.0 128:295.0 131:44.0 137:25.0 138:460.0 140:11970.0 148:164.0 154:1288.0 155:6820.0 156:674.0 165:29.0 167:19.0 177:101.0 202:230.0 211:17.0 224:13.0 236:30.0 243:18.0 261:25.0 284:17.0 289:41.0 321:7.0 339:24.0 395:25.0 397:10.0 411:26.0 424:29.0 451:30.0 463:27.0 474:34.0 489:37.0 497:24.0		4408	4801	3146	7495	2733	8851	3566	2158	2354	4514	3405	4529	2727	1765	3007	1997	1734	2682	3889	4109	3085	4163	3567	3797	4965	4431	3098	1978	4541	2090	3906	5374	4160	8413	4496	4748	4145	4900	4036	3838	4298	4338	2937	2366
271416	593932	197	271416	86:87.0 89:378.0 90:155.0 91:328.0 98:4.0 99:213.0 106:147.0 112:75.0 115:785.0 125:65.0 126:323.0 127:499.0 128:818.0 129:346.0 139:250.0 140:23.0 141:1495.0 142:31.0 150:60.0 151:384.0 152:1218.0 153:2268.0 154:836.0 155:4489.0 156:508.0 163:2.0 165:1058.0 166:204.0 167:298.0 168:93.0 169:597.0 170:132.0 178:1.0 179:120.0 181:199.0 182:50.0 189:10.0 197:5220.0 198:849.0 212:2109.0 213:300.0 214…		422	339	237	842	318	699	470	574	712	369	641	748	572	679	554	842	690	211	380	626	320	406	388	579	492	451	661	517	343	597	359	314	573	755	361	295	415	531	684	762	918	763	576	650
202178	642502	275	202178	85:2730.0 86:397.0 87:709.0 88:657.0 89:11201.0 90:981.0 91:642.0 92:15.0 93:68.0 94:74.0 95:284.0 96:166.0 97:412.0 98:190.0 99:1505.0 100:695.0 101:2543.0 102:1463.0 103:21628.0 104:2755.0 105:1822.0 106:199.0 107:114.0 108:37.0 109:51.0 110:216.0 111:801.0 112:60.0 113:1733.0 114:937.0 115:743.0 116:3576.0 117:9008.0 118:1089.0 119:1172.0 120:87.0 121:69.0 122:4.0 123:31.0 124:45.0 125:38.0 12…		894	1098	1032	196	952	313	737	554	660	425	561	584	464	625	434	413	757	492	587	556	1100	805	871	1095	624	547	623	714	724	307	1493	1581	1069	859	1310	1389	627	815	746	725	967	1000	318	350
446955	705213	217	446955	85:996.0 86:126.0 89:503.0 91:17.0 95:29.0 96:279.0 97:319.0 98:43.0 99:470.0 100:409.0 101:781.0 102:68.0 103:10138.0 104:841.0 105:273.0 109:58.0 111:553.0 112:167.0 113:251.0 115:168.0 117:3429.0 118:97.0 119:267.0 124:90.0 125:217.0 127:62.0 128:77.0 129:841.0 131:703.0 132:165.0 133:1962.0 134:341.0 135:181.0 138:27.0 139:30.0 141:104.0 143:1402.0 144:141.0 145:180.0 147:14637.0 148:2204.0 1…		974	976	1039	604	758	444	556	490	513	400	642	767	380	499	222	244	570	312	971	1098	1976	1260	1218	1145	417	480	500	1101	422	684	482	455	331	279	400	305	664	611	708	670	644	544	1081	354
226070	641056	273	226070	85:1272.0 86:1269.0 87:645.0 89:6212.0 91:44.0 94:107.0 95:17.0 96:31.0 97:229.0 99:911.0 100:1942.0 101:3832.0 102:1340.0 103:22058.0 104:2147.0 105:3837.0 106:713.0 108:69.0 111:834.0 112:759.0 113:1015.0 114:45.0 115:1333.0 116:692.0 117:4523.0 118:167.0 119:2991.0 120:418.0 121:400.0 122:236.0 123:74.0 124:183.0 125:144.0 126:538.0 127:420.0 128:560.0 129:13104.0 130:543.0 131:2109.0 132:811.…		190	247	175	354	196	419	527	206	188	280	406	612	673	227	245	334	529	427	502	468	267	573	402	398	1037	1057	891	551	1004	1023	413	329	504	254	138	430	113	168	175	168	168	222	411	309
305055	197786	130	305055	85:678.0 86:799.0 87:247.0 88:683.0 90:84.0 91:266.0 93:274.0 95:147.0 97:686.0 98:29.0 99:48.0 100:955.0 102:94.0 104:213.0 105:223.0 106:260.0 107:2873.0 108:455.0 109:261.0 110:1837.0 111:623.0 112:76.0 113:31.0 114:154.0 116:7.0 118:631.0 120:59.0 125:98.0 126:380.0 127:1670.0 130:6239.0 131:1396.0 132:106.0 134:6387.0 135:572.0 136:397.0 143:569.0 144:71.0 146:166.0 147:10856.0 148:1468.0 14…		367	311	294	1024	471	670	401	644	705	586	802	394	1518	900	315	602	657	214	526	930	309	715	301	582	418	681	784	354	651	432	437	787	580	373	508	1985	431	384	362	381	669	693	646	488
322652	594784	116	322652	86:39.0 87:716.0 88:636.0 89:367.0 91:78.0 99:90.0 100:49.0 101:2076.0 102:156.0 103:2933.0 104:270.0 105:69.0 107:11.0 108:42.0 110:1.0 115:88.0 116:3300.0 117:5963.0 118:733.0 119:180.0 120:29.0 121:2.0 126:75.0 128:171.0 129:34.0 130:295.0 131:32.0 133:20.0 134:134.0 138:6.0 141:180.0 145:142.0 146:50.0 147:598.0 149:2.0 151:60.0 152:203.0 153:288.0 154:118.0 155:745.0 161:680.0 162:34.0 164:5…		355	370	320	653	295	805	329	1278	421	503	925	384	490	652	408	586	683	842	1154	525	510	475	846	473	508	459	707	591	607	300	760	651	955	942	1446	1170	248	2121	772	536	412	396	561	483
231657	286430	187	231657	85:4137.0 86:2640.0 87:774.0 88:2861.0 89:2413.0 90:620.0 93:1415.0 94:1220.0 95:11260.0 96:1824.0 97:421.0 98:14633.0 99:2747.0 101:4297.0 102:630.0 105:5466.0 106:409.0 108:166.0 110:95.0 111:333.0 112:1569.0 113:631.0 114:410.0 115:818.0 116:7222.0 117:72887.0 118:6781.0 119:3190.0 121:24.0 122:11.0 123:18.0 124:630.0 125:234.0 126:558.0 127:924.0 128:771.0 129:22581.0 130:15088.0 131:26719.0 …		177	297	286	579	266	499	522	439	450	247	398	296	411	218	138	305	256	150	290	428	244	418	731	357	252	334	613	473	549	554	233	191	264	308	289	166	286	256	859	156	294	423	674	212
211945	609032	86	211945	85:29.0 86:1451.0 87:100.0 88:26.0 92:3.0 96:11.0 100:271.0 102:24.0 103:129.0 105:20.0 107:19.0 111:3.0 112:24.0 113:13.0 116:191.0 117:121.0 118:24.0 125:1.0 126:117.0 127:20.0 128:88.0 129:796.0 130:94.0 135:17.0 146:5.0 147:637.0 148:50.0 149:111.0 155:79.0 156:2.0 158:104.0 159:10.0 160:6.0 162:2.0 165:3.0 172:44.0 173:9.0 174:3.0 186:4.0 187:1.0 188:65.0 197:5.0 200:4.0 201:25.0 202:6.0 205…		1015	787	942	396	709	610	650	408	485	481	710	1284	1367	957	529	972	1323	620	600	477	252	361	528	795	96	267	324	342	272	174	911	874	726	921	896	802	214	402	404	394	283	382	1027	858
269774	618274	307	269774	85:1611.0 86:3333.0 87:562.0 89:7613.0 90:660.0 91:316.0 94:66.0 95:305.0 98:880.0 99:621.0 100:3025.0 101:1894.0 102:1370.0 103:45253.0 104:4274.0 105:3996.0 106:199.0 109:96.0 111:112.0 112:448.0 113:4298.0 114:843.0 115:723.0 116:827.0 117:5934.0 118:13.0 119:628.0 120:45.0 123:90.0 125:250.0 126:341.0 127:4215.0 128:1058.0 129:3626.0 131:2286.0 132:289.0 133:5764.0 134:61.0 136:113.0 138:33.0…		53	101	49	31	54	36	93	120	66	61	104	87	68	87	48	82	69	59	111	113	159	102	146	91	162	27	86	121	59	75	51	47	84	25	74	32	155	170	122	173	222	142	133	105
512505	781944	117	512505	86:15.0 95:217.0 96:24.0 97:131.0 98:172.0 99:90.0 101:17.0 105:84.0 109:17.0 111:32.0 116:127.0 117:3174.0 118:262.0 119:70.0 120:44.0 121:16.0 127:46.0 129:1395.0 130:129.0 131:322.0 132:1141.0 133:250.0 134:3.0 143:16.0 145:665.0 146:78.0 159:28.0 167:5.0 171:74.0 174:3.0 185:44.0 187:4.0 189:10.0 195:7.0 201:85.0 208:20.0 215:4.0 255:12.0 262:45.0 275:2.0 312:3.0 314:24.0 325:2.0 331:15.0 339…		1108	1053	807	1276	717	3176	820	1091	816	742	1128	869	1392	657	935	1008	537	451	1007	2329	756	1903	2855	918	1110	760	2137	2317	1709	678	450	380	339	787	377	339	251	577	685	212	468	381	690	450
212002	602884	116	212002	85:16.0 87:36.0 88:20.0 89:1757.0 90:101.0 92:11.0 93:27.0 94:49.0 95:50.0 97:25.0 98:13.0 99:16.0 101:1265.0 102:291.0 103:544.0 104:43.0 105:152.0 107:32.0 108:81.0 109:40.0 110:115.0 112:129.0 113:151.0 116:2194.0 117:334.0 118:130.0 119:113.0 120:51.0 121:8.0 122:32.0 123:39.0 124:63.0 125:41.0 126:303.0 127:38.0 129:52.0 130:13.0 131:440.0 132:31.0 133:6985.0 134:728.0 135:153.0 136:84.0 137…		1248	1755	1104	1521	1121	1420	3014	2988	2609	1991	2777	3095	1204	733	1081	1444	1243	1115	1609	1587	1748	2100	1715	1233	2803	2777	2156	1935	1731	1490	265	337	293	222	535	253	624	706	614	936	1285	849	952	762
952786	540940	117	952786	85:90.0 86:145.0 87:64.0 88:39.0 89:2225.0 90:193.0 91:136.0 92:13.0 93:6.0 98:527.0 99:147.0 100:80.0 101:679.0 102:3.0 103:676.0 104:22.0 105:123.0 107:39.0 110:13.0 111:4.0 114:177.0 115:181.0 116:139.0 117:2503.0 118:194.0 119:146.0 126:267.0 129:81.0 130:57.0 131:425.0 132:2.0 133:2737.0 134:271.0 135:135.0 138:11.0 140:31.0 141:19.0 142:72.0 147:4377.0 148:652.0 149:220.0 154:12.0 156:38.0 …		1092	1312	1172	958	1015	851	1577	1384	1332	1255	1431	1441	8338	9310	6059	6602	8987	7569	1234	1379	1606	1352	1378	1108	907	1299	1012	1399	1321	105	2542	2701	1955	2273	2808	2342	873	1040	960	991	1240	946	3723	3084
228143	673081	187	228143	86:985.0 87:23376.0 88:5544.0 89:20363.0 90:963.0 91:635.0 92:630.0 93:3002.0 94:932.0 95:1382.0 96:2427.0 97:3160.0 98:4245.0 99:176.0 100:3516.0 101:3617.0 103:5684.0 104:1914.0 105:120.0 106:3101.0 107:2432.0 108:1036.0 110:3246.0 111:880.0 112:524.0 113:620.0 114:4794.0 116:608.0 117:13567.0 118:3368.0 119:2852.0 120:4.0 121:671.0 122:646.0 123:426.0 124:1064.0 125:225.0 126:388.0 127:2158.0 …		148	230	174	120	122	87	178	302	303	457	765	324	52	473	509	571	842	512	854	769	767	963	820	802	1491	1657	1767	1117	1549	2090	643	734	420	616	683	593	922	532	449	648	892	698	963	796
300139	457148	85	300139	85:41265.0 86:2702.0 91:399.0 92:98.0 93:78.0 94:55.0 95:246.0 97:1138.0 98:1469.0 99:8111.0 100:589.0 104:20.0 107:654.0 109:112.0 110:377.0 111:129.0 112:70.0 113:4052.0 114:184.0 116:55.0 118:188.0 120:123.0 121:12.0 123:25.0 124:581.0 125:1400.0 126:759.0 127:2533.0 128:242.0 130:247.0 131:403.0 134:120.0 136:66.0 138:57.0 139:186.0 140:470.0 141:1356.0 142:99.0 143:58.0 144:56.0 146:108.0 15…		885	1469	713	1832	956	2243	1423	1316	1305	1393	1648	1398	958	961	969	1408	1111	820	913	931	736	1383	961	1190	1501	1549	1354	1155	1167	2140	1188	1186	1234	1600	1567	1066	841	1234	1083	1264	1639	1422	1705	965
234579	378003	315	234579	89:1510.0 90:1305.0 91:226.0 93:625.0 94:133.0 103:2278.0 104:191.0 106:144.0 107:387.0 109:231.0 110:2231.0 112:477.0 113:84.0 114:4886.0 117:585.0 119:992.0 123:647.0 126:1047.0 128:182.0 132:544.0 133:1668.0 134:726.0 137:311.0 139:149.0 140:7149.0 141:419.0 142:91.0 144:249.0 145:2976.0 146:242.0 147:3445.0 151:240.0 153:24.0 159:272.0 161:31.0 164:21.0 166:104.0 167:172.0 168:148.0 169:4.0 1…		666	586	501	523	623	465	649	1088	498	609	559	499	882	639	884	808	531	592	939	619	790	631	755	642	544	528	1142	795	949	719	719	782	256	870	566	748	767	715	815	452	697	570	740	372
218694	440414	117	218694	85:169.0 86:10.0 91:55.0 101:181.0 102:19.0 107:197.0 115:306.0 117:2901.0 118:204.0 119:90.0 130:230.0 131:97.0 133:389.0 136:14.0 143:4.0 147:1197.0 148:133.0 149:234.0 150:29.0 157:359.0 158:46.0 159:24.0 175:9.0 221:11.0 247:58.0 248:98.0 320:95.0 322:18.0 327:4.0		1299	1623	1765	713	1120	634	1990	1386	1476	883	1470	1703	1921	3172	2318	2021	3679	3312	1497	1777	2728	1938	2054	2058	1992	1979	1493	2507	1353	1270	1904	2000	1294	1078	1831	1672	3486	4219	3489	3669	4439	3816	13011	14314
203786	252533	85	203786	85:198382.0 86:12796.0 87:34.0 88:32.0 89:430.0 90:180.0 91:8927.0 93:707.0 94:261.0 96:2680.0 97:5387.0 98:42194.0 99:37735.0 100:2412.0 101:61.0 102:339.0 103:1452.0 104:927.0 105:11123.0 106:1143.0 107:36.0 108:95.0 109:959.0 110:184.0 112:16643.0 113:23430.0 114:1944.0 115:1829.0 116:57.0 117:1865.0 118:523.0 119:21165.0 120:3959.0 121:245.0 122:81.0 123:2083.0 124:545.0 125:948.0 126:6590.0 …		1193	1835	884	2895	1002	2901	1933	1724	1825	1741	1846	2347	1270	1328	1027	1702	1681	1134	1383	1341	1023	1810	1211	1428	1888	2153	1624	1176	1552	2891	1469	1895	1292	2049	1727	1405	1192	1364	1157	1612	2075	1716	1601	1381
270407	411993	240	270407	88:329.0 90:56.0 91:133.0 92:114.0 93:79.0 94:37.0 100:533.0 101:1.0 102:4.0 104:7.0 107:414.0 108:115.0 110:627.0 114:69.0 118:4.0 119:1.0 120:10.0 121:4.0 128:9.0 130:1255.0 131:45.0 132:1.0 134:789.0 135:8.0 139:6.0 140:72.0 144:27.0 146:81.0 148:228.0 150:3.0 154:1.0 157:31.0 166:1.0 167:1.0 168:147.0 169:24.0 177:32.0 184:325.0 185:188.0 186:57.0 194:25.0 195:3.0 196:60.0 199:92.0 207:14.0 2…		354	323	283	305	278	299	288	232	283	301	332	325	221	308	244	186	270	305	358	396	536	331	455	329	244	262	254	431	248	361	904	1070	751	945	986	960	631	639	574	518	686	587	886	769
201042	298036	132	201042	86:79.0 87:6.0 88:13.0 89:425.0 90:29.0 91:59.0 93:7.0 94:1.0 95:6.0 96:12.0 98:11.0 99:8.0 100:16.0 101:8.0 102:25.0 103:43.0 104:160.0 105:3.0 107:1.0 109:3.0 111:5.0 112:2.0 113:18.0 114:2.0 115:25.0 116:79.0 117:2.0 118:1.0 123:6.0 124:1.0 125:1.0 128:8.0 130:15.0 131:23.0 132:808.0 133:60.0 134:14.0 137:14.0 138:5.0 143:3.0 144:3.0 145:2.0 149:1.0 154:2.0 156:8.0 168:1.0 169:4.0 171:3.0 174:…		2766	2378	2452	2839	1991	2273	3464	3596	3815	4284	5500	3859	3289	2976	3214	3334	2641	2566	2578	3097	2592	2517	2675	2426	3599	3384	3190	3508	4306	3015	2660	3049	2100	3884	3019	2639	4377	5272	4705	4082	5240	4829	4328	3079
200616	815370	217	200616	87:13.0 88:54.0 89:207.0 90:82.0 91:94.0 92:148.0 93:11.0 95:33.0 97:20.0 99:117.0 100:49.0 101:247.0 102:35.0 103:2975.0 104:286.0 105:134.0 106:76.0 107:82.0 108:9.0 109:4.0 110:8.0 111:73.0 112:16.0 113:52.0 114:23.0 115:40.0 116:110.0 117:576.0 118:20.0 119:16.0 120:11.0 125:13.0 126:28.0 127:86.0 128:27.0 129:780.0 130:154.0 131:283.0 132:49.0 133:392.0 134:99.0 135:74.0 136:28.0 137:17.0 13…		291	260	264	188	278	154	211	162	161	131	111	242	463	606	287	257	528	466	248	175	336	245	271	256	497	338	514	398	473	223	722	658	696	758	825	641	676	704	620	811	911	724	690	745
800226	199298	97	800226	85:6295.0 87:3089.0 90:917.0 91:4793.0 92:12132.0 93:5237.0 94:1423.0 95:8541.0 97:142355.0 98:15117.0 102:2083.0 104:587.0 106:727.0 107:2768.0 108:448.0 109:1610.0 110:2086.0 115:2505.0 117:4177.0 119:4656.0 123:1193.0 125:5455.0 126:2550.0 127:4504.0 128:613.0 132:1061.0 133:9319.0 136:279.0 137:345.0 138:171.0 139:405.0 146:1265.0 147:13733.0 148:1752.0 149:1593.0 150:558.0 152:277.0 154:1348…		6161	8126	5296	11543	4956	13312	8274	6591	7656	9841	11934	9377	5600	7333	6269	7382	6954	6179	7105	6884	6062	8203	6881	6979	9442	8317	6922	6509	8299	9133	5726	7657	6308	10758	7718	7720	7195	10822	6306	6423	8853	7032	7047	6120
217816	298887	132	217816	85:267.0 89:3336.0 90:1205.0 91:104.0 92:308.0 93:58.0 94:8.0 96:14.0 97:237.0 99:427.0 102:1073.0 103:499.0 104:702.0 105:91.0 106:897.0 108:245.0 116:383.0 117:197.0 118:151.0 119:637.0 120:55.0 124:19.0 126:2248.0 127:660.0 128:404.0 129:1275.0 132:4829.0 133:1283.0 134:880.0 138:92.0 139:263.0 143:326.0 144:7130.0 145:739.0 146:179.0 147:426.0 148:519.0 150:36.0 151:47.0 153:111.0 155:122.0 1…		2766	2378	2452	2839	1930	2273	3464	3596	3815	4276	5500	3736	3292	2881	3214	3334	2641	2566	2578	3001	2592	2517	2753	2625	3599	3384	3190	3444	4324	3015	2660	3049	2100	3884	3019	2639	4377	5191	4705	4068	5240	4926	4328	3079
206526	248541	85	206526	85:1794.0 86:71.0 87:1.0 88:2.0 90:2.0 91:3.0 92:21.0 93:4.0 94:4.0 95:27.0 97:32.0 98:147.0 99:138.0 100:32.0 102:1.0 103:10.0 104:10.0 105:15.0 106:4.0 107:12.0 108:4.0 110:24.0 111:6.0 112:74.0 113:249.0 114:4.0 115:3.0 116:86.0 117:13.0 118:10.0 119:2.0 120:1.0 121:4.0 122:2.0 123:7.0 124:13.0 125:6.0 126:55.0 127:204.0 128:14.0 130:3.0 131:1.0 132:9.0 133:3.0 134:27.0 135:1.0 136:2.0 137:3.0…		3842	6441	2967	9235	3034	10574	6753	5855	7017	5748	6807	7206	4013	4101	4123	6465	5510	3647	4014	4073	3248	6758	3855	5524	7576	7091	6090	4004	4742	10098	5140	5594	4942	6561	6594	4472	3868	4212	3741	5209	6834	5646	5933	5007
300129	371476	85	300129	85:31879.0 86:1888.0 88:206.0 91:22.0 96:1589.0 97:3025.0 98:1303.0 99:6585.0 100:23.0 101:90.0 106:433.0 107:128.0 108:403.0 109:58.0 111:62.0 112:795.0 113:2290.0 114:187.0 115:143.0 116:23.0 118:52.0 126:347.0 127:1207.0 128:52.0 129:89.0 131:287.0 132:57.0 134:1770.0 135:283.0 138:7.0 140:663.0 141:2364.0 142:318.0 143:29.0 144:29.0 146:93.0 148:821.0 154:173.0 155:1436.0 156:148.0 158:5.0 16…		1459	2036	947	2456	1438	2670	1860	1425	2221	1839	2130	1939	1443	1422	1002	1996	1475	1022	1319	1243	1015	1888	1273	1442	2229	1864	1839	1163	1620	2299	1543	1918	1576	2475	2184	1625	1104	1376	1378	1853	2043	1426	1941	1854
232017	571888	197	232017	86:4216.0 87:1715.0 88:1389.0 89:8881.0 90:918.0 91:2248.0 92:357.0 93:1421.0 94:1263.0 95:313.0 96:4986.0 97:2461.0 99:914.0 100:5615.0 101:1873.0 102:27310.0 104:876.0 108:63.0 109:37.0 110:880.0 111:2783.0 112:1848.0 113:766.0 114:531.0 115:3032.0 116:1639.0 117:6873.0 118:1704.0 119:37.0 120:12.0 121:257.0 122:2128.0 123:494.0 124:569.0 125:2267.0 126:651.0 127:928.0 128:6250.0 129:874.0 130:…		264	250	296	565	211	552	306	382	431	301	467	529	394	391	368	561	512	160	282	409	252	341	343	408	481	439	420	358	275	497	350	316	416	624	307	309	321	369	468	563	578	568	368	405
701048	840947	159	701048	85:295.0 95:7.0 99:107.0 110:11.0 113:9.0 123:18.0 129:123.0 135:4.0 143:5.0 144:17.0 157:161.0 158:14.0 159:2106.0 160:212.0 161:39.0 186:1.0 238:13.0 242:20.0 243:5.0 269:1.0 299:21.0 304:19.0 319:19.0 353:20.0 364:11.0 367:168.0 368:45.0 372:9.0 377:13.0 388:9.0 397:15.0 475:2.0 483:5.0 500:6.0		473	612	331	767	363	791	506	437	507	552	720	566	378	419	348	453	348	276	438	526	403	608	461	465	630	500	513	475	497	786	426	574	443	710	606	471	389	424	396	602	612	456	532	505
199596	246426	85	199596	85:23022.0 86:1166.0 89:53.0 91:38.0 92:26.0 94:12.0 95:19.0 98:4618.0 99:4120.0 100:151.0 101:56.0 102:55.0 105:14.0 107:182.0 108:2.0 109:54.0 110:108.0 112:1849.0 113:2524.0 114:164.0 115:265.0 117:699.0 118:122.0 119:9.0 120:7.0 121:132.0 122:1.0 123:19.0 125:40.0 126:711.0 127:1373.0 128:136.0 129:15.0 130:249.0 131:31.0 132:131.0 133:20.0 134:219.0 135:39.0 137:17.0 141:34.0 143:27.0 144:3.…		3842	6441	2967	9235	3154	10574	6753	5855	7017	5472	6637	7206	4013	4101	3922	6465	5509	3506	4014	4073	3248	6757	3855	5524	7576	7234	6090	4004	4793	10306	5140	5594	4942	6561	6542	4472	3868	4100	3741	5209	6508	5646	5933	5007
381922	316331	199	381922	85:504.0 93:65.0 95:760.0 96:330.0 98:236.0 99:532.0 102:85.0 106:2.0 107:94.0 109:2418.0 110:160.0 111:174.0 112:23.0 113:542.0 114:41.0 118:2.0 120:3.0 122:127.0 123:140.0 124:1260.0 125:1305.0 126:167.0 127:50.0 128:2292.0 129:99.0 137:41.0 139:102.0 155:498.0 156:38.0 157:642.0 161:80.0 169:311.0 170:433.0 171:1092.0 172:123.0 178:88.0 179:6.0 180:1.0 181:8.0 183:565.0 184:82.0 185:29.0 193:7…		580	689	492	891	449	923	731	636	584	738	883	726	630	591	632	880	631	560	579	736	522	914	481	624	711	894	696	451	611	618	524	714	453	785	730	743	682	547	603	625	672	617	723	661
229105	297744	100	229105	85:17074.0 86:655197.0 87:56222.0 88:22074.0 89:2002.0 90:498.0 91:8.0 92:178.0 94:13.0 95:683.0 96:930.0 97:1286.0 98:4302.0 99:12092.0 100:366044.0 101:38853.0 102:27610.0 103:7097.0 104:1790.0 105:234.0 109:259.0 111:1327.0 112:4464.0 113:13617.0 114:18153.0 115:11769.0 116:33054.0 117:42025.0 118:7420.0 119:2558.0 120:504.0 121:114.0 122:159.0 124:553.0 125:294.0 126:4388.0 127:1683.0 128:113…		1127	1065	1199	3067	541	3108	1510	1380	1679	606	3370	1301	1216	1572	1081	1937	1835	1278	1364	2667	1707	1139	1319	485	604	1066	1568	623	2381	2255	1787	2217	1624	3350	1396	1648	1864	3127	2239	1069	1752	2594	1863	2431
217810	290565	154	217810	87:258.0 92:11.0 95:3.0 96:4.0 97:198.0 98:4935.0 99:471.0 106:52.0 108:68.0 109:1.0 110:3195.0 111:65.0 114:44.0 116:222.0 118:89.0 122:5.0 125:12.0 126:694.0 127:303.0 130:88.0 131:46.0 134:270.0 139:380.0 140:48.0 144:384.0 145:99.0 147:3461.0 148:442.0 149:205.0 152:8.0 154:3459.0 155:119.0 158:224.0 159:50.0 163:4.0 164:3.0 167:6.0 171:20.0 177:2.0 182:22.0 189:29.0 195:14.0 200:126.0 201:8.…		596	509	465	905	201	684	590	433	641	981	1165	603	686	723	597	732	601	817	680	766	944	822	861	417	1000	706	735	914	944	1764	232	444	319	1028	586	484	760	760	628	566	535	667	563	578
212586	909266	85	212586	85:2366.0 86:133.0 95:2.0 96:13.0 97:449.0 98:148.0 99:789.0 100:38.0 103:63.0 110:40.0 111:134.0 112:78.0 113:408.0 114:13.0 117:3.0 124:13.0 125:74.0 126:80.0 127:114.0 129:103.0 137:14.0 140:11.0 141:133.0 147:212.0 154:62.0 155:104.0 167:5.0 168:7.0 169:63.0 183:59.0 197:14.0 205:6.0 211:7.0 217:172.0 218:7.0 225:2.0 226:9.0 227:9.0 239:4.0 240:7.0 242:7.0 243:6.0 245:6.0 254:10.0 259:20.0 28…		3968	4205	3320	6671	2965	8003	4298	4418	4960	5556	6663	4947	4258	3825	3971	4368	3860	3585	4259	4133	3550	4346	3823	3689	5131	4352	4413	4038	4948	5528	3442	4640	4020	6415	4357	3932	4007	4491	4110	3861	4978	4109	4442	3540
221574	354121	85	221574	85:4005.0 86:527.0 87:52.0 88:73.0 89:56.0 90:4.0 91:162.0 92:36.0 93:46.0 95:8.0 98:96.0 99:634.0 100:747.0 102:133.0 103:241.0 104:277.0 105:19.0 106:119.0 108:112.0 109:52.0 111:82.0 112:112.0 113:356.0 114:14.0 118:33.0 119:31.0 125:8.0 126:118.0 127:348.0 128:9.0 129:1.0 130:96.0 131:1.0 132:273.0 133:72.0 134:43.0 135:61.0 141:1.0 142:8.0 144:3.0 146:112.0 148:14.0 149:7.0 151:2.0 152:28.0 …		6656	10010	5084	13146	5358	15445	10059	10239	12105	8889	10235	10484	7457	7612	7229	10093	8076	5664	6167	5939	5570	10284	5972	7809	11846	10894	9598	6389	6864	14353	8893	11403	6963	11574	12273	9897	8924	9419	7862	10280	13973	10510	10901	9986
228250	294624	154	228250	85:503.0 88:1201.0 92:1527.0 96:93.0 97:917.0 98:218.0 99:5081.0 105:101.0 106:350.0 107:1043.0 108:1147.0 109:330.0 110:85444.0 111:4642.0 112:100.0 113:25.0 115:936.0 120:48.0 122:101.0 123:302.0 125:369.0 127:2077.0 128:82.0 133:11.0 134:760.0 135:1.0 136:196.0 137:289.0 138:545.0 139:487.0 140:366.0 141:252.0 142:995.0 143:394.0 147:2030.0 152:544.0 153:397.0 154:102232.0 155:6135.0 156:131.0…		489	457	402	722	178	730	515	378	378	807	1058	595	495	608	597	623	403	554	620	660	691	582	696	376	768	456	473	925	558	1068	326	511	355	1034	568	501	668	828	609	377	528	552	481	508
945025	633968	143	945025	85:765.0 86:604.0 87:565.0 88:188.0 89:7782.0 90:361.0 91:468.0 93:160.0 95:167.0 97:366.0 98:236.0 99:520.0 100:3494.0 101:2160.0 102:1013.0 103:5687.0 104:338.0 105:492.0 107:110.0 111:409.0 113:757.0 115:673.0 116:3687.0 117:6304.0 118:567.0 119:320.0 120:119.0 121:12.0 126:163.0 127:625.0 128:121.0 129:2911.0 131:693.0 132:843.0 133:2774.0 134:332.0 135:283.0 140:50.0 141:409.0 142:187.0 143:…		4905	6196	6611	1621	5951	2027	3168	2462	3224	2079	2022	3931	2315	9631	4089	1259	4467	7036	11373	12248	29928	9512	17781	16828	6295	3128	5246	12287	5378	2940	111636	123481	103461	89176	107631	90627	77816	81675	70543	78266	104420	85065	137639	106040
199613	203602	97	199613	85:539.0 86:64.0 87:6.0 88:16.0 89:34.0 90:15.0 91:62.0 93:27.0 94:2.0 95:391.0 96:1482.0 97:6400.0 98:539.0 99:2.0 100:115.0 101:3.0 102:14.0 103:5.0 105:365.0 106:20.0 107:158.0 108:11.0 110:9.0 111:94.0 113:13.0 114:38.0 115:171.0 116:10.0 117:257.0 118:66.0 119:55.0 120:88.0 123:144.0 124:2.0 125:98.0 126:25.0 127:58.0 128:7.0 129:1.0 130:256.0 131:55.0 134:229.0 135:10.0 136:6.0 138:19.0 139…		4423	6168	4060	8904	3766	10150	6144	4953	5544	6947	9191	7282	4479	5000	4751	5631	5304	4412	5256	5067	4666	6136	4992	5148	6697	6366	5250	4897	6243	6879	4382	5912	4827	7972	5868	4687	5684	5748	4606	5137	6610	5158	5474	3780
204157	451314	103	204157	85:124.0 86:431.0 87:94.0 88:118.0 89:1468.0 90:121.0 91:52.0 92:24.0 93:9.0 94:12.0 95:9.0 96:7.0 97:34.0 98:60.0 99:45.0 100:416.0 101:296.0 102:151.0 103:2884.0 104:251.0 105:286.0 106:32.0 107:6.0 109:5.0 110:7.0 111:14.0 112:30.0 113:36.0 114:246.0 115:122.0 116:162.0 117:904.0 118:97.0 119:111.0 120:25.0 121:10.0 122:5.0 125:12.0 126:51.0 127:12.0 128:382.0 129:107.0 130:232.0 131:380.0 132…		5894	8081	5679	4844	4965	4788	8232	7190	8024	6340	10214	9688	5969	4810	4896	6053	6602	5166	6440	6821	8884	7630	7907	6868	6059	7216	6378	8209	4297	9026	3759	3728	2730	2847	3666	2971	5398	6689	6612	5141	7302	6098	5160	4582
210403	940468	85	210403	85:1429.0 86:36.0 92:7.0 95:3.0 96:42.0 97:199.0 98:59.0 99:340.0 100:7.0 103:33.0 104:1.0 110:13.0 111:97.0 112:22.0 113:176.0 114:5.0 124:7.0 125:17.0 126:22.0 127:154.0 128:3.0 133:9.0 138:9.0 139:7.0 140:12.0 141:48.0 148:1.0 154:11.0 155:34.0 160:5.0 163:3.0 168:9.0 169:17.0 177:3.0 181:5.0 182:11.0 183:12.0 184:1.0 188:1.0 191:1.0 193:3.0 194:1.0 197:19.0 204:3.0 209:1.0 211:5.0 212:6.0 217…		1123	1276	841	2009	939	2261	1261	1192	1301	1417	1971	1434	1118	1210	1140	1286	1139	1056	1299	1231	1058	1303	1006	1028	1464	1264	1278	1104	1411	1678	1064	1124	1163	1544	1297	1183	1078	1331	1255	1045	1362	1248	1166	978
565026	327625	228	565026	85:596.0 87:6038.0 88:440.0 89:2341.0 90:583.0 91:408.0 93:13.0 94:34.0 98:178.0 101:366.0 102:603.0 103:1209.0 104:388.0 105:144.0 106:261.0 107:141.0 108:356.0 109:66.0 110:13302.0 113:910.0 115:1947.0 116:317.0 117:410.0 118:428.0 119:260.0 120:72.0 121:39.0 122:126.0 126:10.0 129:637.0 131:323.0 132:944.0 133:1058.0 134:2438.0 135:110.0 136:2988.0 137:394.0 140:355.0 141:58.0 142:95.0 143:370…		124	119	103	169	97	226	220	309	247	233	363	181	118	118	228	340	151	199	145	160	90	195	131	155	266	265	244	165	377	170	33	80	59	99	74	124	219	272	202	176	229	212	208	190
770151	572443	85	770151	85:48342.0 86:2843.0 87:465.0 92:163.0 93:195.0 95:454.0 96:1268.0 97:5392.0 98:3901.0 99:12617.0 100:1796.0 108:121.0 110:592.0 111:1742.0 112:2625.0 113:5668.0 114:657.0 121:73.0 122:40.0 123:56.0 125:865.0 126:1710.0 127:3244.0 138:121.0 139:300.0 140:873.0 141:1852.0 142:222.0 154:571.0 155:1179.0 167:89.0 168:489.0 169:581.0 172:88.0 173:143.0 182:434.0 183:385.0 184:91.0 196:157.0 198:99.0 …		2250	2951	1811	4163	2335	4757	3119	2717	3238	3342	3683	3240	2390	2339	2411	3249	2490	1962	2304	2198	1787	2793	2279	2599	3562	3140	2791	2595	2593	4088	2558	3051	2313	3982	3644	2539	2385	3044	2126	2718	3907	3137	3358	2894
238320	855550	187	238320	85:175.0 86:83.0 88:39.0 91:1018.0 92:24.0 95:1141.0 97:1855.0 99:21.0 101:264.0 103:1639.0 104:171.0 109:528.0 111:588.0 112:13.0 113:1.0 115:49.0 116:10.0 117:2099.0 122:16.0 123:294.0 126:4.0 129:2281.0 130:166.0 131:6081.0 132:1396.0 137:14.0 144:40.0 145:247.0 149:419.0 150:3.0 152:21.0 153:1.0 157:118.0 163:123.0 164:35.0 172:48.0 180:4.0 184:109.0 185:76.0 186:11.0 187:3356.0 188:426.0 195…		908	996	686	1360	875	1667	1043	967	1120	1321	1537	1117	990	868	892	970	830	695	970	848	749	1017	921	816	1178	1085	952	913	1132	1363	736	1036	843	1331	995	942	814	987	782	1008	1143	917	1185	870
210891	265181	130	210891	85:353.0 86:517.0 87:1.0 89:50.0 91:289.0 92:72.0 96:16.0 98:23.0 99:21.0 100:58.0 102:178.0 111:52.0 112:13.0 114:90.0 116:29.0 117:302.0 118:16.0 119:447.0 120:19.0 121:2.0 126:10.0 128:11.0 130:2132.0 131:310.0 132:59.0 134:152.0 142:9.0 144:529.0 145:58.0 146:68.0 158:12.0 159:25.0 161:1.0 174:1014.0 175:110.0 176:26.0 179:4.0 188:863.0 189:126.0 190:25.0 195:1.0 203:153.0 206:1.0 216:5.0 227…		11229	13067	9566	20366	8852	22431	14191	13227	15848	15533	22004	15291	12497	11916	11684	14600	12642	11972	12570	13430	10474	13814	13148	11868	15644	14091	14301	12468	16564	15963	10899	13774	11543	19904	12387	12445	12966	14086	12825	10455	15109	12883	13117	10642
199615	223938	85	199615	85:6722.0 86:407.0 87:3.0 88:59.0 90:1.0 93:67.0 95:266.0 96:62.0 97:139.0 98:33.0 99:1735.0 100:101.0 101:24.0 103:6.0 104:13.0 105:298.0 106:60.0 107:87.0 109:16.0 110:35.0 111:240.0 112:2667.0 113:1652.0 114:113.0 115:22.0 118:12.0 122:2.0 130:67.0 132:23.0 134:91.0 135:2.0 136:9.0 137:2.0 138:1.0 140:84.0 141:214.0 142:14.0 143:19.0 144:1.0 145:2.0 146:13.0 147:29.0 148:44.0 149:9.0 150:2.0 1…		1240	2367	1007	3076	894	3884	2449	2158	2506	2442	2405	2638	1727	1835	2601	2491	1741	1425	1344	1464	1126	2258	1285	1712	2856	2692	1884	1363	1853	3545	1452	1647	1460	1948	2195	1885	1218	1937	1408	2078	1998	2029	2370	1110
229153	204005	85	229153	85:316279.0 86:17769.0 89:3031.0 91:44149.0 92:5828.0 93:19137.0 94:4491.0 95:65208.0 96:9928.0 101:195.0 102:90.0 103:4497.0 104:553.0 105:4830.0 106:614.0 107:21063.0 108:1554.0 109:18065.0 110:12750.0 111:12209.0 112:7037.0 113:70.0 115:1229.0 116:355.0 117:918.0 118:1502.0 119:5837.0 120:738.0 121:338.0 123:2416.0 124:1383.0 125:6456.0 126:940.0 127:4657.0 130:6908.0 131:400.0 132:699.0 133:1…		7742	10237	6919	15233	6479	17237	10755	8209	9806	11623	15532	13270	7428	9031	8544	9676	8927	7783	9289	9596	7688	10918	8615	9243	12204	11356	8881	8524	11114	11541	7864	9848	8218	14038	10334	8292	9731	9950	8202	8787	11634	9200	9316	6949
286263	546724	130	286263	85:715.0 87:217.0 89:38.0 92:29.0 93:1646.0 94:148.0 95:531.0 97:104.0 98:1.0 99:52.0 100:57.0 101:1148.0 102:185.0 103:1911.0 104:212.0 105:46.0 107:13.0 108:39.0 109:311.0 110:489.0 111:548.0 112:85.0 113:289.0 114:5.0 115:2519.0 116:637.0 117:3215.0 118:345.0 119:164.0 120:88.0 125:17.0 127:323.0 128:40.0 129:1551.0 130:5698.0 131:2081.0 132:567.0 133:1821.0 134:328.0 135:391.0 136:35.0 137:51…		329	331	313	92	243	205	224	278	237	328	358	286	197	202	163	191	278	201	373	467	250	389	209	351	578	496	385	622	602	119	299	355	358	132	463	387	871	789	685	340	795	735	288	253
302344	642292	174	302344	85:2478.0 86:22051.0 87:2411.0 88:1123.0 89:75.0 90:102.0 91:327.0 92:2.0 93:61.0 94:196.0 95:478.0 96:452.0 98:2440.0 99:1737.0 100:14302.0 101:2051.0 102:3555.0 103:12602.0 104:1073.0 105:639.0 106:46.0 108:324.0 109:656.0 110:1134.0 111:22.0 112:451.0 113:796.0 114:1451.0 115:1914.0 116:2143.0 117:10418.0 118:963.0 119:633.0 120:233.0 122:4.0 123:165.0 124:723.0 126:3.0 127:13.0 128:1246.0 129…		937	838	1184	408	988	395	715	743	643	777	822	646	1145	922	1189	979	916	1235	2174	2408	5990	1901	2724	1654	2824	2394	2298	1989	3049	973	8338	21191	11467	5863	22158	14491	12601	3008	3272	3948	1896	2523	7827	5181
607692	855957	187	607692	85:123.0 87:23.0 91:636.0 93:59.0 95:821.0 97:1397.0 98:138.0 99:45.0 101:204.0 103:1439.0 104:29.0 105:54.0 107:3.0 109:421.0 110:22.0 111:337.0 113:26.0 115:74.0 117:1448.0 118:81.0 119:33.0 123:185.0 125:21.0 127:47.0 129:1576.0 130:216.0 131:4520.0 132:826.0 133:326.0 137:93.0 142:20.0 143:88.0 145:297.0 147:197.0 149:485.0 150:65.0 151:1.0 159:32.0 161:9.0 163:228.0 164:2.0 165:32.0 171:7.0 …		830	927	647	1520	867	1542	1019	1010	1263	1361	1574	1014	983	848	890	942	812	678	892	856	681	943	833	807	1163	1073	876	916	1140	1335	731	1081	727	1304	956	924	803	961	774	1003	1115	878	1152	902
214402 carbohydrate	974031	204	214402	85:730.0 86:78.0 87:405.0 88:128.0 89:2447.0 90:181.0 91:229.0 92:19.0 93:37.0 94:18.0 95:57.0 96:74.0 97:230.0 98:36.0 99:533.0 100:54.0 101:1237.0 102:235.0 103:10420.0 104:1031.0 105:584.0 106:30.0 107:33.0 108:1.0 109:410.0 110:1.0 111:336.0 112:44.0 113:418.0 114:68.0 115:381.0 116:933.0 117:1664.0 118:151.0 119:383.0 120:40.0 121:68.0 122:28.0 123:32.0 124:8.0 125:65.0 126:21.0 127:368.0 12…		107	71	119	83	82	51	86	40	71	65	82	109	57	79	34	40	35	61	130	148	195	124	183	154	139	165	147	156	136	111	239	193	163	175	223	227	149	176	196	242	123	127	47	115
215566	201527	114	215566	85:263.0 86:3752.0 87:391.0 88:137.0 89:19.0 90:5.0 91:188.0 92:46.0 93:139.0 94:19.0 95:213.0 96:62.0 99:27.0 100:2241.0 101:280.0 102:198.0 105:23.0 106:12.0 109:19.0 110:495.0 111:2286.0 112:228.0 113:208.0 114:3946.0 115:612.0 116:350.0 117:167.0 121:15.0 122:10.0 123:97.0 127:34.0 128:318.0 129:64.0 130:784.0 131:261.0 132:50.0 134:68.0 135:8.0 136:2.0 137:297.0 138:41.0 139:9.0 140:5.0 141:…		1040	1134	911	1721	734	1667	1270	711	1315	1451	1841	1288	913	1107	712	1099	990	979	1084	1172	1219	1284	1285	1017	1360	1143	1081	1156	1354	1477	932	1148	1010	1730	1221	1171	1357	1247	1051	1104	1280	1141	1062	850
629270	844751	85	629270	85:1872.0 86:158.0 88:65.0 93:71.0 97:118.0 99:628.0 107:38.0 111:158.0 113:273.0 114:39.0 121:59.0 126:97.0 128:33.0 139:25.0 140:28.0 141:45.0 155:126.0 168:37.0 169:64.0 204:18.0 214:14.0 218:45.0 228:14.0 393:20.0 405:14.0 449:19.0		2966	3623	2462	5210	2358	5858	3563	3472	3944	4605	5583	3969	3383	3184	2797	3688	2919	2873	3431	3263	2691	3597	3188	3062	3822	3797	3737	3386	3941	4452	2821	3758	3237	5351	3604	3321	3244	3523	3007	2951	4032	3303	3630	2922
316966	222408	112	316966	85:10648.0 86:13137.0 89:119.0 90:896.0 91:22817.0 92:2331.0 93:14663.0 94:1825.0 95:72065.0 96:9395.0 97:33391.0 98:6113.0 99:879.0 100:17981.0 101:2349.0 102:8253.0 103:9586.0 104:1140.0 105:745.0 106:916.0 107:54948.0 108:5643.0 109:15297.0 110:68091.0 111:84043.0 112:150041.0 113:7915.0 114:10269.0 116:1809.0 120:758.0 124:1131.0 126:5867.0 127:16224.0 128:63759.0 129:5572.0 130:86735.0 132:3…		586	591	433	714	353	1113	665	492	387	860	858	761	546	723	605	837	597	601	593	583	482	671	592	557	1039	647	716	508	793	929	566	580	633	777	788	578	626	660	479	650	725	563	550	461
790777	688042	128	790777	85:1313.0 86:2782.0 87:547.0 88:268.0 94:433.0 95:46.0 96:128.0 97:267.0 98:198.0 99:234.0 100:591.0 101:271.0 102:124.0 103:39.0 104:87.0 105:82.0 106:74.0 107:36.0 108:57.0 110:2650.0 112:63.0 113:141.0 114:93.0 117:585.0 118:77.0 119:66.0 120:48.0 121:49.0 122:40.0 124:135.0 125:59.0 126:240.0 127:174.0 128:5547.0 129:1810.0 130:165.0 131:1445.0 132:269.0 133:93.0 134:75.0 136:17.0 137:65.0 14…		966	4910	1821	1737	2534	3032	5007	3199	5612	3470	7222	5865	3993	8934	1782	3487	8151	7007	6405	4975	7209	9809	2604	6294	3933	4997	2905	6635	2590	5350	2270	7169	4949	4270	8217	3676	11248	8490	7371	7821	15517	7634	2002	3817
223836	202240	111	223836	85:394.0 86:287.0 87:337.0 89:176.0 91:2126.0 93:1341.0 94:613.0 95:9594.0 96:457.0 97:13763.0 98:1110.0 99:280.0 102:93.0 104:320.0 105:729.0 106:181.0 107:541.0 109:2713.0 110:7387.0 111:15896.0 112:5533.0 113:373.0 114:143.0 116:100.0 117:661.0 118:354.0 119:86.0 120:143.0 121:1.0 122:225.0 123:557.0 124:180.0 125:12016.0 126:1648.0 127:179.0 129:1398.0 130:1977.0 132:326.0 133:1418.0 134:903.…		2028	2822	1536	3935	1637	4631	2984	2465	2453	2946	3661	3079	1806	2427	2233	2599	2187	2145	2500	2266	2166	2753	2432	2372	3268	2798	2299	2313	2840	2977	1813	2637	2161	3812	2634	2197	2575	2416	2160	2206	3066	2194	2403	1715
815932	352487	85	815932	85:11332.0 86:577.0 97:209.0 98:294.0 99:2371.0 100:56.0 101:43.0 102:47.0 110:75.0 111:451.0 112:543.0 113:1487.0 125:122.0 126:473.0 127:1236.0 130:235.0 131:203.0 140:22.0 143:69.0 144:22.0 149:81.0 154:85.0 155:399.0 156:121.0 169:155.0 170:90.0 204:19.0 212:67.0 257:19.0 262:23.0 265:20.0 269:21.0 270:25.0 272:25.0 296:18.0 303:19.0 314:39.0 344:16.0 346:18.0 356:15.0 373:73.0 430:18.0 454:1…		6716	10159	5084	13680	5382	15649	10258	10251	12013	9011	10235	10484	7457	7660	7455	9410	8137	5600	6352	6190	4661	10342	6132	7809	12143	10316	9659	6560	7270	14585	9337	10237	7155	10218	12418	9826	8776	9207	7862	10280	13681	10437	12163	9949
944328	909803	85	944328	85:646.0 90:23.0 97:132.0 98:32.0 99:191.0 111:23.0 113:104.0 141:19.0 183:23.0 191:40.0 204:37.0 373:15.0		3902	4388	3248	6470	2860	7859	4417	4321	4960	5378	6439	5006	4370	3848	3939	4204	3720	3617	4043	4207	3642	4363	3662	3587	5032	4438	4363	4114	5007	5300	3363	4644	3943	6434	4165	4003	4095	4477	3921	3676	4745	3793	4376	3444
944230	573463	85	944230	85:905.0 96:41.0 99:266.0 100:42.0 103:138.0 112:63.0 113:208.0 141:39.0 217:27.0		2250	2890	1811	4228	2335	4427	3119	2641	2962	3152	3683	3189	2390	2519	2130	3034	2117	1747	2172	2164	1628	2617	2140	2362	3363	2909	2975	2401	2283	4545	2461	2779	2313	4121	3695	2513	2178	2950	2488	3070	3836	2871	3205	2755
216472	450763	191	216472	85:35.0 87:46.0 88:16.0 91:6.0 93:36.0 94:3.0 95:7.0 100:2.0 101:74.0 102:5.0 103:881.0 104:33.0 105:87.0 108:6.0 109:4.0 111:5.0 114:35.0 115:6.0 116:17.0 117:852.0 118:58.0 128:143.0 129:233.0 130:213.0 131:276.0 132:140.0 133:161.0 134:1.0 137:10.0 142:62.0 143:38.0 144:57.0 145:40.0 147:793.0 148:42.0 156:13.0 163:16.0 170:2.0 172:137.0 173:164.0 185:3.0 191:1334.0 192:178.0 193:45.0 201:4.0 …		994	1192	828	701	729	696	1269	1160	1256	948	1423	1420	930	790	668	798	964	810	988	993	1470	1194	1127	1101	909	1115	982	1314	694	1323	598	596	381	462	522	422	824	1059	1029	731	1163	788	700	609
322218	1024813	85	322218	85:8493.0 86:217.0 93:23.0 95:55.0 96:598.0 97:1695.0 98:526.0 99:2663.0 100:267.0 101:21.0 110:228.0 111:751.0 112:369.0 113:1514.0 114:118.0 118:19.0 124:143.0 125:311.0 126:66.0 127:822.0 128:36.0 129:33.0 135:118.0 137:10.0 138:46.0 139:145.0 140:167.0 141:543.0 142:7.0 143:95.0 145:53.0 147:30.0 152:22.0 153:90.0 154:42.0 155:419.0 157:23.0 161:14.0 164:44.0 165:68.0 166:10.0 167:49.0 168:19…		2090	2276	1816	4000	1749	4314	2417	2513	2704	2808	3739	2786	2379	2093	2297	2556	2208	1860	2036	2156	1831	2543	2229	2092	2589	2281	2611	2129	2743	3127	2099	2323	2247	3533	2128	2324	1980	2615	2406	2349	2701	2342	2557	1908
232918	292192	154	232918	92:390.0 97:726.0 98:1555.0 99:3532.0 104:41.0 107:1851.0 108:509.0 109:119.0 110:73105.0 111:3180.0 114:14.0 116:297.0 117:460.0 118:767.0 119:144.0 120:39.0 121:22.0 122:227.0 123:107.0 127:1636.0 130:11983.0 131:1097.0 133:130.0 134:3320.0 138:15.0 139:137.0 140:35.0 142:4816.0 144:2731.0 146:166.0 148:278.0 149:171.0 150:158.0 151:212.0 152:1267.0 153:145.0 154:80474.0 155:4993.0 158:665.0 16…		596	494	465	781	201	684	660	461	645	918	1280	657	749	792	562	777	638	835	738	849	944	891	822	475	896	762	682	937	955	1890	232	335	319	1034	548	484	760	828	564	583	595	667	580	520
211883	412683	99	211883	85:322.0 86:482.0 87:57.0 88:56.0 89:112.0 90:43.0 91:30.0 92:161.0 93:103.0 94:56.0 95:198.0 96:1224.0 97:1824.0 98:2079.0 99:19715.0 100:1781.0 101:222.0 102:397.0 103:98.0 104:22.0 105:7.0 106:18.0 108:32.0 109:42.0 110:481.0 111:260.0 112:123.0 113:171.0 114:528.0 115:114.0 116:195.0 117:43.0 118:12.0 119:69.0 120:35.0 121:89.0 122:28.0 123:17.0 124:307.0 125:135.0 126:830.0 127:303.0 128:188…		742	1059	807	1387	700	1603	1232	1163	1522	1130	1955	1215	996	1032	846	1457	1145	982	856	987	839	1183	1188	1003	1354	1099	1158	1371	1259	1483	1158	1367	1244	1893	1196	1209	1307	1541	1329	976	1293	1339	2147	1283
617507	1015542	156	617507	85:332.0 86:385.0 87:203.0 88:366.0 89:3618.0 90:280.0 91:2863.0 92:443.0 93:1067.0 94:381.0 95:841.0 96:1209.0 97:679.0 98:145.0 99:688.0 100:273.0 101:2286.0 102:375.0 103:10545.0 104:1104.0 105:3794.0 106:407.0 107:992.0 108:1095.0 109:1026.0 110:1161.0 111:762.0 112:113.0 113:808.0 114:601.0 115:1885.0 116:1682.0 117:6832.0 118:1328.0 119:1851.0 120:1174.0 121:1223.0 122:846.0 123:577.0 124:3…		36	38	66	55	24	91	71	57	84	62	47	114	178	169	75	101	165	128	87	81	128	108	123	124	102	99	84	107	92	68	77	71	104	49	91	90	56	100	90	179	156	161	25	31
236739	199520	111	236739	85:13793.0 86:298.0 87:428.0 88:439.0 91:9761.0 92:1170.0 93:4950.0 94:1376.0 95:22585.0 96:4623.0 97:48500.0 98:3631.0 99:277.0 101:128.0 103:284.0 104:20.0 105:223.0 106:191.0 108:350.0 109:7058.0 110:15813.0 111:60990.0 112:13089.0 113:849.0 117:52.0 118:98.0 119:1913.0 121:194.0 122:112.0 123:1039.0 124:509.0 125:22509.0 126:2424.0 127:237.0 129:95.0 132:218.0 133:1318.0 134:2296.0 135:761.0 …		1387	1708	1061	2276	1021	2831	1734	1344	1620	2016	2424	1929	1293	1534	1309	1525	1371	1252	1409	1302	1247	1602	1402	1336	1922	1605	1383	1378	1648	1891	1220	1301	1063	2266	1409	1417	1476	1530	1255	2204	1824	1353	2561	1236
285325	213967	97	285325	86:4290.0 87:278.0 88:6455.0 91:12258.0 92:1248.0 93:3821.0 94:373.0 95:14685.0 96:19203.0 97:1002931.0 98:71381.0 99:4393.0 101:2417.0 102:457.0 103:4956.0 104:618.0 105:16983.0 106:1771.0 107:10572.0 108:1431.0 109:3408.0 110:6595.0 111:18480.0 112:47576.0 113:2666.0 114:14261.0 115:5182.0 117:30137.0 118:14436.0 119:12112.0 120:934.0 121:152.0 122:79.0 123:656.0 124:870.0 125:2263.0 126:473.0 …		903	1098	673	1515	614	1509	1111	906	1026	1386	1556	1159	875	968	980	952	922	899	852	831	769	984	810	929	1267	1037	811	831	1088	1123	793	1048	775	1536	1021	1020	1365	1262	943	1282	1632	1046	1627	1282
231325	281182	142	231325	85:38156.0 86:1087907.0 87:100960.0 88:43233.0 89:5379.0 91:173.0 94:548.0 95:1565.0 96:1373.0 97:3479.0 98:3229.0 99:25414.0 100:522798.0 101:72764.0 102:69868.0 103:19062.0 104:6264.0 105:2782.0 108:533.0 111:2484.0 112:5921.0 113:28484.0 114:28927.0 115:27164.0 116:48701.0 117:63639.0 118:8605.0 119:7626.0 120:1852.0 121:790.0 122:217.0 124:1194.0 125:2104.0 126:11291.0 127:228.0 128:17864.0 1…		578	689	571	830	200	1506	1000	724	777	943	1136	887	720	706	649	754	548	671	689	1241	596	898	802	388	852	865	799	645	711	899	849	1149	1112	1315	921	1414	674	685	552	651	732	758	745	646
228885	250227	85	228885	85:1605677.0 86:112946.0 87:371.0 89:45.0 91:31372.0 92:3864.0 93:17292.0 94:4162.0 95:74078.0 96:12936.0 97:54720.0 98:6557.0 99:1241.0 102:530.0 103:486.0 105:2586.0 109:18132.0 110:2550.0 111:6952.0 112:624.0 114:801.0 115:2131.0 116:18093.0 117:1346.0 119:46.0 120:178.0 121:349.0 123:2233.0 124:889.0 125:1161.0 128:114.0 129:55.0 131:8806.0 132:755.0 133:33.0 137:806.0 138:338.0 139:1010.0 14…		1193	2048	1015	2697	1129	3408	2189	2149	2099	1801	2104	2463	1270	1328	1559	2704	1514	1012	1383	1341	1023	2138	1211	1825	2316	2088	1765	1176	1552	3111	1834	1908	1539	2029	2100	1549	1192	1377	1157	1612	2133	1716	3354	1585
212748	602572	129	212748	85:133.0 86:127.0 87:91.0 88:85.0 89:1600.0 90:74.0 91:50.0 95:27.0 98:56.0 99:36.0 100:2421.0 101:597.0 102:489.0 103:2007.0 104:125.0 105:352.0 106:5.0 107:113.0 112:121.0 113:63.0 114:207.0 115:109.0 116:708.0 117:2459.0 118:204.0 119:142.0 121:32.0 126:821.0 127:109.0 128:344.0 129:3701.0 130:503.0 131:607.0 132:97.0 133:1458.0 134:115.0 135:72.0 142:93.0 143:210.0 144:216.0 145:73.0 146:15.0…		521	660	557	550	532	521	296	392	899	865	970	1011	180	119	508	574	672	571	801	979	895	985	898	871	1889	1636	1421	1461	900	771	126	100	79	185	86	78	216	319	271	413	113	355	282	156
200850	493847	85	200850	85:1457.0 86:78.0 90:7.0 91:11.0 92:93.0 99:302.0 100:9.0 107:4.0 110:14.0 111:19.0 112:16.0 113:144.0 122:1.0 125:1.0 126:8.0 127:90.0 130:14.0 141:4.0 142:1.0 155:32.0 156:2.0 163:1.0 164:2.0 167:1.0 168:2.0 169:34.0 170:1.0 184:11.0 188:2.0 191:2.0 208:1.0 212:1.0 214:1.0 215:3.0 237:1.0 238:3.0 239:1.0 241:2.0 244:8.0 254:5.0 255:1.0 257:6.0 258:8.0 260:3.0 262:1.0 265:1.0 269:1.0 275:2.0 276…		2168	3582	1851	4631	2857	5569	3685	2983	3768	3329	4160	3492	2299	2358	2315	3493	2697	2111	2158	2057	1556	3308	2341	2746	3780	3323	3266	2742	2846	5443	2949	3907	2332	4256	4302	2635	2406	2820	2263	3038	4237	3575	4235	3019
239577	358777	85	239577	85:104734.0 86:8106.0 87:29.0 88:336.0 89:1699.0 90:105.0 91:164.0 92:245.0 96:88.0 97:1482.0 98:2946.0 99:16538.0 100:1637.0 101:886.0 102:114.0 103:366.0 106:67.0 107:1515.0 109:193.0 110:1679.0 111:1976.0 112:3501.0 113:9729.0 114:691.0 115:412.0 116:763.0 118:87.0 119:867.0 120:61.0 122:5.0 125:218.0 126:5024.0 127:9042.0 128:753.0 130:1615.0 131:948.0 132:734.0 133:817.0 134:277.0 137:2.0 14…		1247	1766	1264	2470	1401	2513	1636	1644	1863	1387	1715	1928	1178	1329	1232	1629	1444	1058	1240	1089	1041	1773	1157	1346	1623	1548	1467	1174	1244	2279	3174	3508	2317	3617	3712	3514	1557	1683	1570	1770	1497	1217	1530	1169
870305	200000	174	870305	86:15846.0 90:415.0 91:452.0 92:904.0 100:9470.0 109:732.0 110:5569.0 111:28155.0 112:3847.0 114:17903.0 126:340.0 127:1231.0 128:620.0 136:255.0 139:50.0 142:116.0 144:566.0 150:280.0 152:104.0 154:783.0 156:69.0 158:174.0 168:685.0 169:160.0 170:48.0 171:68.0 172:981.0 173:288.0 174:17349.0 182:38.0 183:131.0 184:50.0 188:3187.0 196:116.0 199:178.0 200:102.0 201:255.0 203:1652.0 204:428.0 206:3…		1075	1290	977	856	810	1858	1361	1052	1263	1535	1952	1497	1041	1209	1005	1195	1041	1047	1200	1269	1365	1365	1336	1159	928	1310	1151	1234	1562	1602	960	1020	1087	1755	1229	1290	1266	1339	1199	1102	1393	1325	1152	1086
200421	324479	100	200421	85:134.0 86:524.0 88:67.0 89:2786.0 90:210.0 91:203.0 92:23.0 93:72.0 94:7.0 95:33.0 96:19.0 98:82.0 99:23.0 100:2666.0 101:234.0 102:137.0 103:74.0 104:14.0 105:31.0 106:5.0 107:17.0 108:6.0 109:1.0 111:11.0 113:3.0 114:33.0 115:38.0 116:128.0 117:104.0 118:2.0 119:14.0 126:11.0 127:26.0 128:25.0 130:7.0 131:129.0 132:40.0 133:135.0 134:9.0 135:2.0 136:2.0 138:4.0 139:13.0 140:1.0 143:6.0 145:1.…		9242	12833	10344	6750	7962	14090	15544	12037	12145	11478	14425	14426	8087	6666	6092	7909	8080	6204	6519	6775	12036	7881	6755	6152	11221	11645	9012	9784	12216	10444	9889	12088	10124	14048	11193	2195	12396	13739	12391	11131	14479	11906	11769	7757
868482	716226	203	868482	85:84.0 88:59.0 91:220.0 94:34.0 103:119.0 110:288.0 113:58.0 115:235.0 119:33.0 120:37.0 135:45.0 136:33.0 140:171.0 141:74.0 142:85.0 143:114.0 147:916.0 152:51.0 153:66.0 161:44.0 162:54.0 177:71.0 184:95.0 189:15.0 203:805.0 207:56.0 217:79.0 219:195.0 232:48.0 234:26.0 264:22.0 291:9.0 298:15.0 303:12.0 335:68.0 360:43.0 402:30.0 417:92.0 418:30.0 423:15.0 473:39.0 480:19.0 487:16.0		896	1151	626	1193	688	1523	906	883	1128	1264	1531	1111	974	971	944	1106	917	815	1025	1030	1069	1114	940	1016	1313	1166	1099	1055	1218	1279	903	1212	1011	1571	1186	1133	1184	1178	1076	1108	1489	1124	1280	1032
222115	249620	85	222115	85:78308.0 86:6070.0 88:3708.0 89:252.0 90:189.0 91:1234.0 92:564.0 93:1452.0 94:49.0 95:586.0 96:405.0 97:2307.0 98:6380.0 99:6506.0 100:12960.0 103:977.0 105:1651.0 106:111.0 107:21067.0 108:1123.0 109:416.0 110:11507.0 111:523.0 112:4055.0 113:4632.0 115:598.0 116:13699.0 117:633.0 118:773.0 119:157.0 120:1112.0 121:935.0 125:195.0 126:4583.0 127:17952.0 128:367.0 130:13812.0 131:11762.0 132:3…		3498	6441	2967	9235	3154	10574	6753	5855	6777	5748	6807	7082	4013	3928	4123	6465	5509	3647	3890	4073	3248	6757	3855	5524	7576	7234	6090	4004	4793	10098	5140	5594	4942	6561	6542	4234	3868	4212	3662	5079	6834	1664	5933	5007
362074	474364	186	362074	85:54.0 86:91.0 87:85.0 88:32.0 96:43.0 98:84.0 99:595.0 100:1592.0 101:733.0 102:154.0 103:2186.0 104:66.0 107:3.0 108:30.0 111:90.0 112:77.0 114:53.0 116:3471.0 117:370.0 118:187.0 128:99.0 129:182.0 130:119.0 132:1210.0 133:239.0 134:49.0 142:71.0 143:234.0 144:1143.0 145:173.0 146:128.0 147:706.0 156:398.0 157:83.0 158:865.0 159:158.0 171:910.0 172:324.0 174:1101.0 175:70.0 183:14.0 184:191.0…		221	139	170	200	228	176	164	369	204	234	194	222	163	121	442	418	193	261	233	220	342	266	351	259	664	279	239	254	545	198	221	586	389	296	574	392	789	695	648	718	1038	842	541	653
211453	367899	85	211453	85:1292.0 86:83.0 88:6.0 89:9.0 90:2.0 92:12.0 93:8.0 96:11.0 97:115.0 98:114.0 99:138.0 100:22.0 106:9.0 109:5.0 110:4.0 111:7.0 112:36.0 113:51.0 118:1.0 120:2.0 121:1.0 122:1.0 124:1.0 126:28.0 127:42.0 130:1.0 131:2.0 132:6.0 134:28.0 136:2.0 140:6.0 141:25.0 143:1.0 144:2.0 145:3.0 147:8.0 148:10.0 149:4.0 155:2.0 157:1.0 159:2.0 161:1.0 162:2.0 166:1.0 167:1.0 168:3.0 171:1.0 174:26.0 175:5…		1412	1639	1404	2351	1120	2460	1527	1415	1659	1412	1616	1783	1054	1083	1013	1520	1376	998	915	1481	810	1840	981	1227	2002	2197	1589	1017	1496	2011	4229	4017	5200	4500	5173	3869	1260	1190	1333	1221	1497	1146	2054	1929
199204	590732	89	199204	85:183.0 86:515.0 87:583.0 88:181.0 89:12364.0 90:1061.0 91:683.0 92:192.0 93:54.0 94:16.0 96:132.0 97:45.0 98:246.0 99:209.0 100:424.0 101:1522.0 102:254.0 103:2530.0 104:244.0 105:1034.0 106:115.0 107:22.0 109:28.0 110:38.0 111:74.0 112:261.0 113:233.0 114:538.0 115:467.0 116:940.0 117:1361.0 118:182.0 119:353.0 120:35.0 121:118.0 122:6.0 123:4.0 124:72.0 125:33.0 126:674.0 127:222.0 128:218.0 …		523	547	407	784	490	559	976	1180	523	838	1046	1708	1679	1042	816	520	314	686	793	551	996	931	622	780	975	1076	811	445	953	922	854	1074	447	912	1458	1078	1923	1295	1162	1090	444	605	1005	1145
869526	209236	130	869526	87:921.0 89:165.0 91:1800.0 93:756.0 95:899.0 97:2474.0 99:31.0 100:742.0 101:341.0 102:1643.0 105:871.0 106:32.0 109:1135.0 110:728.0 114:904.0 116:2220.0 119:169.0 120:274.0 123:186.0 125:295.0 130:38533.0 131:4827.0 132:1241.0 139:21.0 151:32.0 168:400.0 172:2549.0 185:37.0 187:204.0 226:15.0 230:18.0 248:29.0 274:16.0 277:13.0 282:16.0 290:20.0 301:15.0 305:19.0 311:13.0 326:14.0 329:16.0 351…		967	430	574	1067	435	1010	519	605	1076	784	1086	940	1167	933	747	667	587	352	812	791	470	919	733	541	581	803	678	923	755	902	562	705	603	1030	627	2714	608	537	544	579	832	633	438	1584
309540	741287	117	309540	85:862.0 86:114.0 88:37.0 89:965.0 91:108.0 93:722.0 95:2787.0 96:258.0 97:2929.0 98:1690.0 99:1030.0 100:67.0 101:110.0 105:1168.0 107:543.0 108:2.0 109:930.0 110:136.0 111:1011.0 112:273.0 113:11.0 114:25.0 115:117.0 116:1879.0 117:37278.0 118:3193.0 119:1398.0 121:471.0 123:267.0 124:61.0 125:135.0 128:12.0 129:15249.0 130:1728.0 131:5718.0 132:13172.0 133:2127.0 134:353.0 135:140.0 138:71.0 1…		670	774	608	536	584	578	583	499	532	508	564	583	410	220	293	351	274	260	770	788	671	921	780	791	635	841	696	691	754	768	1711	2337	1449	798	2683	1580	1190	849	847	1561	1783	1288	1506	1649
919385	344890	205	919385	85:8925.0 87:15160.0 88:8565.0 89:31803.0 90:3606.0 91:8385.0 92:1023.0 93:2280.0 94:238.0 95:565.0 97:610.0 98:1574.0 99:2447.0 101:29908.0 103:133438.0 104:15808.0 105:21690.0 106:3363.0 107:7907.0 108:972.0 109:2043.0 110:373.0 111:428.0 113:3856.0 114:707.0 115:29065.0 116:12291.0 117:145987.0 118:16779.0 119:25492.0 120:3246.0 121:8952.0 122:1252.0 123:3741.0 124:211.0 126:733.0 127:1269.0 1…		221344	266173	205796	294498	216182	313055	85048	72677	80559	84970	108500	83570	83767	69820	69712	73680	61481	28293	191346	199110	151109	183103	127715	194128	251343	145760	129994	95656	222366	104647	613743	598852	589944	777775	515397	691518	202178	182475	198629	235496	243762	184778	119496	123198
826996	604736	89	826996	85:406.0 86:49.0 88:150.0 89:6741.0 90:109.0 91:264.0 98:167.0 100:76.0 101:1197.0 102:266.0 103:765.0 104:223.0 105:266.0 110:235.0 112:67.0 113:243.0 114:277.0 115:413.0 116:719.0 117:2022.0 118:255.0 119:69.0 124:39.0 125:25.0 126:531.0 127:242.0 128:345.0 130:274.0 131:1046.0 133:2831.0 134:330.0 136:27.0 140:227.0 144:70.0 145:851.0 146:89.0 147:5798.0 148:520.0 149:767.0 150:35.0 154:171.0 …		2487	3328	2570	3533	2451	3116	7050	7629	6141	6035	6491	6903	4120	3415	4703	5781	4659	4314	3878	4261	3386	4903	4048	3862	10530	8130	7289	6003	7987	1550	340	827	230	634	773	743	2302	2095	1804	2338	3187	2505	989	550
205700	630022	157	205700	85:114.0 86:113.0 87:81.0 88:59.0 89:1302.0 90:101.0 91:66.0 92:5.0 93:5.0 96:11.0 97:8.0 98:33.0 99:36.0 100:142.0 101:335.0 102:80.0 103:2503.0 104:212.0 105:340.0 106:54.0 109:2.0 110:10.0 111:29.0 112:107.0 113:37.0 114:192.0 115:137.0 116:182.0 117:1451.0 118:131.0 119:249.0 120:16.0 121:5.0 122:6.0 123:7.0 124:8.0 125:7.0 126:16.0 127:44.0 128:70.0 129:1182.0 130:575.0 131:311.0 132:95.0 13…		1458	865	810	551	787	99	200	191	269	394	610	134	115	385	309	43	611	1390	240	2017	3429	1404	1257	124	2169	2474	735	1882	1111	2218	2071	10192	3656	2395	16158	6799	10205	3387	2807	9120	3898	3270	2454	3970
419166	378848	100	419166	85:317.0 86:12414.0 87:223.0 88:654.0 89:29608.0 90:2680.0 91:1010.0 92:36.0 96:6.0 98:194.0 99:2824.0 100:20602.0 101:1681.0 102:1255.0 103:59.0 105:214.0 107:440.0 109:66.0 110:104.0 111:22.0 112:13.0 113:116.0 114:515.0 115:97.0 116:1597.0 117:495.0 119:138.0 121:75.0 122:51.0 123:46.0 126:236.0 127:24.0 128:33.0 129:68.0 131:219.0 132:134.0 133:369.0 134:136.0 136:5.0 138:78.0 141:56.0 142:20…		407	652	557	1266	399	1427	423	791	534	935	1385	1087	628	679	726	1017	831	670	760	837	612	601	737	384	1116	1081	810	544	912	1098	664	980	694	1124	720	889	571	739	597	749	972	488	803	614
211983	1014412	204	211983	85:12.0 89:13.0 90:9.0 91:12.0 93:42.0 94:44.0 95:52.0 96:21.0 97:2.0 98:12.0 101:15.0 103:340.0 104:10.0 105:41.0 106:46.0 107:67.0 108:63.0 109:77.0 111:1.0 112:1.0 113:3.0 115:1.0 116:2.0 117:106.0 119:9.0 120:116.0 121:141.0 122:59.0 123:62.0 124:13.0 125:1.0 126:140.0 127:7.0 129:171.0 131:25.0 132:12.0 133:53.0 134:88.0 135:9.0 136:16.0 137:16.0 138:27.0 140:1.0 142:1.0 145:5.0 146:15.0 147…		109	73	117	69	74	56	164	138	125	154	132	175	434	502	179	312	437	319	244	238	318	261	313	255	258	323	238	341	191	172	227	297	46	197	369	458	214	249	242	443	409	366	33	38
715929 carbohydrate	947018	204	715929	85:4.0 86:7.0 89:512.0 93:14.0 95:18.0 96:7.0 98:9.0 100:58.0 101:359.0 102:92.0 103:1999.0 104:81.0 105:152.0 107:3.0 113:51.0 115:233.0 116:60.0 117:1412.0 118:65.0 119:92.0 122:6.0 123:2.0 127:28.0 129:2432.0 130:292.0 131:373.0 133:995.0 134:24.0 138:3.0 141:75.0 143:709.0 145:30.0 147:5149.0 148:774.0 149:485.0 155:268.0 157:289.0 158:8.0 160:507.0 161:92.0 163:150.0 164:2.0 166:1.0 167:61.0…		1601	5954	3152	1712	3638	2718	4414	3778	3511	4055	4725	3509	768	5754	2441	3815	2788	1902	5597	5833	4317	4891	5044	1617	1370	6090	5232	5602	3955	6353	2743	2365	3188	2120	722	3240	132	249	171	264	222	229	160	101
242906	414782	88	242906	85:74.0 86:2710.0 87:1292.0 88:40192.0 89:1766.0 90:1468.0 91:926.0 92:152.0 93:221.0 95:189.0 96:415.0 97:332.0 98:934.0 99:3.0 103:1233.0 104:344.0 105:96.0 107:1232.0 109:18.0 110:132.0 117:1442.0 118:186.0 119:140.0 121:27.0 124:90.0 126:149.0 127:570.0 129:1149.0 131:513.0 132:34.0 133:68.0 134:1507.0 139:22.0 144:1337.0 145:1937.0 146:168.0 148:43.0 149:54.0 150:12.0 152:228.0 154:131.0 155…		1809	3961	2171	1473	2066	2330	5686	3708	4935	3349	5400	5878	3470	5202	3735	4174	6492	7093	2323	2627	4001	3301	3507	3527	3885	3244	3260	4692	3109	1178	6962	7780	5740	3361	6781	5094	3012	3246	3159	3515	4606	3724	5680	6168
199786	637184	174	199786	85:102.0 86:1408.0 87:121.0 88:213.0 89:128.0 90:7.0 92:39.0 94:52.0 95:2.0 96:4.0 98:31.0 99:22.0 100:751.0 101:127.0 102:162.0 103:433.0 104:15.0 106:4.0 110:20.0 112:143.0 113:26.0 114:165.0 115:53.0 116:117.0 117:142.0 119:11.0 126:2.0 127:1.0 128:204.0 129:198.0 130:345.0 131:145.0 132:71.0 133:85.0 134:6.0 139:3.0 140:17.0 141:2.0 142:82.0 143:9.0 144:24.0 145:2.0 146:115.0 147:338.0 148:45…		590	991	1056	442	1252	615	2150	2771	2276	1808	1579	1829	5015	2739	2607	3841	2409	2262	413	487	877	500	453	540	810	787	546	530	693	762	14008	5346	8241	2424	6013	5748	1948	5200	4898	2231	4042	2958	10518	9290
228548	199052	130	228548	85:5726.0 86:112225.0 87:13576.0 88:2279.0 89:2989.0 90:334.0 91:133.0 93:113.0 95:427.0 97:1018.0 99:1152.0 100:61416.0 101:11210.0 102:6924.0 103:6070.0 104:2154.0 105:1726.0 107:6205.0 108:415.0 109:79.0 110:2171.0 111:3887.0 113:1473.0 114:99167.0 115:15791.0 116:10642.0 117:8273.0 118:1654.0 119:3963.0 120:1125.0 121:261.0 122:108.0 127:167.0 129:965.0 130:33839.0 131:26467.0 132:6275.0 133:…		389	311	607	1024	471	670	401	689	719	1789	1030	394	424	1397	315	602	657	214	930	1028	483	95	675	291	418	537	784	583	833	775	437	787	119	881	508	354	617	298	629	295	614	127	646	488
210286	701682	217	210286	85:1289.0 86:1081.0 87:1304.0 88:702.0 89:17656.0 90:1578.0 91:1561.0 92:44.0 93:48.0 94:67.0 95:185.0 96:118.0 97:930.0 98:403.0 99:1300.0 100:12235.0 101:6644.0 102:4796.0 103:19766.0 104:2141.0 105:2651.0 106:474.0 107:129.0 108:27.0 109:86.0 110:139.0 111:978.0 112:230.0 113:1430.0 114:660.0 115:2206.0 116:2814.0 117:7152.0 118:948.0 119:1566.0 120:159.0 121:89.0 122:20.0 123:12.0 124:23.0 12…		26	26	42	34	25	51	141	171	114	132	411	92	19	235	247	220	332	298	7911	8194	22481	6137	8082	4245	3987	4907	3682	11644	2985	8522	113	490	195	419	555	362	12987	15263	16010	2152	12744	14200	7464	7474
321716	305243	100	321716	85:56.0 86:662.0 87:311.0 88:209.0 89:5.0 90:26.0 91:156.0 92:5.0 93:101.0 95:13.0 99:446.0 100:7331.0 101:832.0 102:236.0 107:618.0 108:58.0 109:18.0 110:1787.0 111:190.0 113:134.0 114:149.0 115:276.0 116:294.0 117:3061.0 118:418.0 119:98.0 121:10.0 124:11.0 126:67.0 127:310.0 130:1380.0 131:2040.0 132:493.0 133:327.0 134:558.0 136:163.0 140:14.0 142:245.0 143:171.0 146:79.0 147:25462.0 148:4460…		166	202	194	508	303	241	1689	1614	1639	1166	1648	1245	2271	1259	2456	1871	2687	2278	388	382	352	566	632	460	1918	1217	862	1440	1551	1006	328	365	226	179	273	212	2888	1941	1891	2197	3381	2814	8511	7241
225043	222289	85	225043	85:2782.0 86:172.0 89:102.0 90:23.0 93:17.0 95:30.0 97:1.0 98:194.0 99:145.0 100:347.0 101:36.0 104:146.0 112:135.0 113:320.0 114:10.0 117:81.0 119:31.0 126:45.0 127:222.0 131:38.0 147:573.0 148:92.0 151:12.0 190:64.0 191:2.0 192:14.0 227:2.0 262:9.0 266:1.0 284:8.0 299:24.0 419:9.0 439:5.0 467:10.0		5424	8147	3852	10320	3061	13133	9071	7317	8823	8254	8778	9812	6097	6697	10796	7818	6893	5027	4783	5453	4442	8243	5005	6934	10595	10032	6974	5111	6745	12953	6187	6911	6432	8332	8671	6707	4549	1580	4999	6370	7813	1798	32249	23923
703806	649284	188	703806	85:600.0 86:545.0 87:754.0 88:424.0 89:8846.0 90:890.0 91:477.0 92:95.0 93:4.0 97:3.0 99:851.0 100:2694.0 101:2191.0 102:450.0 103:6197.0 104:813.0 105:1794.0 106:129.0 107:48.0 108:39.0 109:241.0 111:339.0 112:84.0 113:344.0 114:362.0 115:944.0 116:1392.0 117:5343.0 118:757.0 119:962.0 121:107.0 127:43.0 128:127.0 129:4864.0 130:421.0 131:2968.0 132:534.0 133:8993.0 134:1090.0 135:809.0 136:141.…		539	661	360	696	520	650	1959	2274	1941	2637	3805	2144	1144	2232	2647	2580	2766	2765	6924	6586	5314	7680	6034	6066	8336	8020	7123	6098	6987	8270	2718	5605	2271	4432	2500	4176	7662	7490	6787	7400	8779	7708	8499	6984
199802	642012	157	199802	85:51.0 86:58.0 87:26.0 88:28.0 89:762.0 90:61.0 91:24.0 92:8.0 94:4.0 96:7.0 97:2.0 99:26.0 100:129.0 101:288.0 102:57.0 103:1019.0 104:61.0 106:10.0 107:25.0 108:5.0 110:29.0 111:14.0 112:45.0 113:32.0 114:100.0 115:72.0 116:179.0 117:988.0 118:71.0 119:55.0 120:8.0 122:6.0 124:4.0 126:18.0 127:20.0 128:20.0 129:665.0 130:456.0 131:188.0 132:40.0 133:459.0 134:37.0 135:29.0 138:11.0 139:9.0 140…		1114	848	1087	276	747	315	495	756	819	1057	1465	868	387	876	997	1273	1493	1024	2109	2083	3110	2591	1850	2077	3785	3614	3503	2660	3353	4181	11267	7721	11463	4439	4392	9169	926	1530	735	11240	2923	1982	3601	3181
924753	207875	134	924753	86:9077.0 88:13427.0 90:5090.0 91:13060.0 92:1301.0 96:560.0 97:238.0 98:87.0 100:12517.0 101:832.0 102:1119.0 104:6864.0 106:634.0 107:99320.0 108:7888.0 109:3441.0 110:57134.0 111:2387.0 112:56.0 114:561.0 118:19606.0 120:479.0 128:106.0 130:156854.0 131:16196.0 132:6265.0 134:201205.0 135:17871.0 136:9233.0 137:152.0 138:60.0 143:6334.0 144:274.0 145:113.0 146:1517.0 150:33.0 155:82.0 168:32.0…		872	283	173	205	112	313	173	85	177	824	368	631	1027	1673	730	159	246	203	117	659	71	383	212	259	241	174	98	170	356	295	368	391	210	244	348	2959	207	143	186	608	679	261	411	744
222093	573506	155	222093	85:4269.0 86:373.0 87:6.0 91:221.0 93:1.0 94:12.0 97:157.0 98:196.0 99:5867.0 100:650.0 101:33.0 105:16.0 106:6.0 108:6.0 110:90.0 111:236.0 112:155.0 113:761.0 114:173.0 115:2162.0 116:276.0 117:18.0 119:1.0 122:1.0 125:23.0 126:289.0 127:104.0 128:1.0 129:213.0 131:764.0 141:228.0 142:104.0 144:22.0 149:29.0 150:3.0 154:12.0 155:5058.0 156:458.0 157:18.0 160:169.0 161:1.0 163:64.0 164:10.0 166:…		121	280	95	727	147	559	190	375	486	319	210	546	172	472	364	517	543	161	288	429	248	345	372	432	423	404	384	406	322	470	337	313	167	594	316	312	326	376	477	549	610	588	349	420
200411	595016	116	200411	85:73.0 86:32.0 87:930.0 88:807.0 89:746.0 90:87.0 91:70.0 92:51.0 94:8.0 95:63.0 96:6.0 97:4.0 98:23.0 99:167.0 100:40.0 101:2362.0 102:298.0 103:4271.0 104:348.0 105:300.0 106:8.0 107:8.0 109:24.0 110:3.0 111:31.0 112:1.0 113:207.0 114:29.0 115:254.0 116:3685.0 117:7428.0 118:844.0 119:549.0 120:17.0 121:5.0 122:12.0 124:7.0 125:9.0 126:3.0 127:60.0 128:45.0 129:598.0 130:97.0 131:509.0 132:69.…		355	417	320	790	465	1077	109	1345	568	288	1067	300	490	652	406	208	590	923	1203	525	533	475	638	473	508	459	844	606	725	812	760	651	955	942	1446	1170	220	2178	859	359	412	395	561	413
307909	698816	218	307909	85:11.0 87:44.0 88:12.0 89:22763.0 90:1820.0 91:449.0 92:4.0 96:19.0 98:8.0 99:178.0 100:1499.0 101:589.0 102:775.0 103:6105.0 104:462.0 105:478.0 106:6.0 107:6.0 108:6.0 111:28.0 112:11.0 113:27.0 114:266.0 115:69.0 116:446.0 117:1647.0 118:92.0 120:6.0 123:1.0 124:5.0 125:11.0 126:10.0 127:24.0 128:8.0 129:3907.0 130:1487.0 131:981.0 132:646.0 133:1959.0 134:200.0 135:24.0 136:7.0 137:4.0 138:1…		57	26	16	35	22	22	56	52	61	25	84	34	76	65	94	85	117	39	694	628	6074	365	1886	1945	1043	1201	396	3112	677	2375	155	201	159	123	221	165	3572	4076	4103	533	3136	3856	634	660
382318	271210	146	382318	85:159.0 86:670.0 87:116.0 88:43.0 89:88.0 90:11.0 99:24.0 100:2753.0 101:117.0 102:264.0 110:140.0 113:137.0 114:120.0 116:133.0 117:90.0 119:5080.0 120:506.0 121:278.0 126:1.0 127:3.0 128:27.0 130:1178.0 131:468.0 132:390.0 133:1124.0 134:101.0 135:76.0 140:46.0 141:57.0 146:6143.0 147:1907.0 148:498.0 155:79.0 156:1.0 161:555.0 162:536.0 163:23.0 174:12.0 177:18.0 214:8.0 233:307.0 234:60.0 23…		1863	4748	1726	3353	8233	3176	2448	2167	2659	2621	3341	3115	1946	1850	2342	2524	1987	1974	8751	3871	1395	2538	1686	10813	2824	2529	2270	1893	2892	2506	1659	2097	1846	3001	2354	1853	1995	1839	1883	1782	2485	2001	2288	1672
[truncated: 16 more columns]

## Sheet: arginine and lactate
Biofilm sample:		µg Arg /mL	µg L.A./mL
Intracellularly	pH 5.2 Rep 1	2.11124	156.467
Intracellularly	pH 5.2 Rep 2	3.05785	117.329
Intracellularly	pH 5.2 Rep 3	2.79777	130.508
Intracellularly	pH 4.2 Rep 1	2.66816	47.329
Intracellularly	pH 4.2 Rep 2	2.96957	80.3398
Intracellularly	pH 4.2 Rep 3	3.85937	115.855
Intracellularly	pH 7 Rep 1	0.29804	12.9522
Intracellularly	pH 7 Rep 2	0.248985	8.55505
Intracellularly	pH 7 Rep 3	0.260052	7.77271
Extracellularly	pH 7 Rep 1	3.10659	64.4683
Extracellularly	pH 7 Rep 2	3.49484	90.0675
Extracellularly	pH 7 Rep 3	3.14138	82.047
Extracellularly	pH 4.2 Rep 1	0.0978357	314.924
Extracellularly	pH 4.2 Rep 2	0.0664223	352.403
Extracellularly	pH 4.2 Rep 3	0.061012	367.684
Extracellularly	pH 5.2 Rep 1	0.0727986	520.894
Extracellularly	pH 5.2 Rep 2	0.0890074	492.274
Extracellularly	pH 5.2 Rep 3	0.0655336	488.76
