# Supplementary material for: Meta-omics uncover temporal regulation of pathways across oral microbiome genera during in vitro sugar metabolism
Source: ISME J. 2015 May 29;9(12):2605–19. doi: 10.1038/ismej.2015.72 (PMC4817640; doi:10.1038/ismej.2015.72)
Supplement: Supplementary Table S2 [file ismej201572x4.xls]

## Sheet: mRNA trimming_mapping results
Sample:	pH 7 Rep. 1	pH 7 Rep. 2	pH 7 Rep. 3	*pH 4.2 Rep. 1	pH 4.2 Rep. 2	pH 4.2 Rep. 3	pH 5.2 Rep. 1	pH 5.2 Rep. 2	pH 5.2 Rep. 3
# raw reads	27997704	22494088	29234324	25099198	42500542	73760100	24102138	51153072	58011120
# after trimming CLC	25967400	20940811	27027942	23073653	39209182	67582069	22036774	47299862	53109519
# after rRNA removal	25774379	20791507	26922841	20304110	36703870	54410224	18675872	45162128	50579285
# after dust filtering	25276248	20275389	26318587	19941092	36112461	52484463	18268816	44209319	49499726
# mapped to reference genomes	17769133	14033771	18356504	10001894	26842348	33257654	13346859	33106589	35934613
% mapped to reference genomes	0.702997	0.692158	0.697473	0.501572	0.743299	0.633667	0.730582	0.74886	0.725956
# mapped to ORF reference data set	20818631	16413686	21667110	11415084	29028099	35776555	14248712	34491169	38556350
% mapped to ORF reference data set	0.823644	0.809537	0.823263	0.57244	0.803825	0.68166	0.779947	0.780179	0.77892
* pH 4.2 Rep. 1 in grey was excluded from all analyses in this study since its mapping success was lower than for other libraries and the variation of mRNA reads indicated it did not have a comparable quality
