# Supplementary material for: Meta-omics uncover temporal regulation of pathways across oral microbiome genera during in vitro sugar metabolism
Source: ISME J. 2015 May 29;9(12):2605–19. doi: 10.1038/ismej.2015.72 (PMC4817640; doi:10.1038/ismej.2015.72)
Supplement: Supplementary Dataset S1 [file ismej201572x5.xls]

## Sheet: alkali generating enzymes
# of gene copies per reference genome (PATRIC)			S. salivarus CCHSS3	S. thermophilus LMD-9	S. vestibularis F0396	S. mitis F0392	S. parasanguinis ATCC15912	Streptococcus sp. C150	L. fermentumIFO 3956	Fusobacterium sp. 2_1_31	V. atypica ACS-134	Klebsiella sp MS 92-3.
Arginine → CO2 + NH3													Total number
Arginine deiminase EC:3.5.3.6			-	-	-	1	1	-	1	-	-	-	3
Ornithine carbamoyl transferase EC:2.1.3.3			1	1	1	1	2	1	1	2	1	1	12	Metagenome abundance (%)
Carbamate kinase EC:2.7.2.2			-	-	-	1	1	-	2	-	-	-	4	Reference species	16hr s SHI metagenome
														S. salivarius CCHSS3	21.5918
Urea → CO2 + NH3														S. parasanguinis ATCC15912	15.3223
Urease EC:3.5.1.5			3	3	3	-	-	3	-	-	-	3	15	S. vestibularis F0396	10.5478
														S. thermophilus LMD9	1.73674
Glutamate → 2-oxoglutarate + NH3														V. atypica ACS134	1.81745
Glutamatedehydrogenase EC:1.4.1.4			1	1	1	1	1	1	-	1	1	3	11	S. mitis F0392	4.58178
EC: 1.4.1.2														Klebsiella sp MS 923	16.9813
Serine → pyruvate + NH3														L. fermentum IFO 3956	2.2523
Serine deaminase EC:4.3.1.17			2	2	1	2	2	2	-	2	2	2	17	Fusobacterium sp. 2_1_31	0.1
														Streptococcus sp. C150	5
Threonine → 2oxobutanoate + NH3
Threonine deaminase EC:4.3.1.19			1	1	1	1	1	1	-	1	1	3	11
Relative proportion of enzyme in ref. genome (PATRIC) X abundance in 16hr metagenomic library																Metaphlan abundance (%) in metagenomics anlayses
																Reference species	16hr s SHI metagenome
Arginine → CO2 + NH3			SS	ST	SV	SM	SP	SC	LF	F2	VA	KM	Percent (%) of each enzyme in metagenome data			S. salivarius CCHSS3	21.5918
Arginine deiminase EC:3.5.3.6			-	-	-	4.58178	-	-	2.2523	-	-	-	6.83408			S. parasanguinis ATCC15912	15.3223
Ornithine carbamoyl transferase EC:2.1.3.3			21.5918	1.73674	10.5478	4.58178	30.6446	5	2.2523	0	1.81745	16.9813	95.1538			S. vestibularis F0396	10.5478
Carbamate kinase EC:2.7.2.2			-	-	-	4.58178	15.3223	-	4.5046	-	-	-	24.4087			S. thermophilus LMD9	1.73674
																V. atypica ACS134	1.81745
Urea → CO2 + NH3																S. mitis F0392	4.58178
Urease EC:3.5.1.5			64.7754	5.21022	31.6435	-	-	15	-	-	-	0	116.629			Klebsiella sp MS 923 (Metaphlan genome K. pneumoniae)	16.9813
																L. fermentum IFO 3956	2.2523
Glutamate → 2-oxoglutarate + NH3																Fusobacterium sp. 2_1_31	0.1
Glutamatedehydrogenase EC:1.4.1.4			21.5918	1.73674	10.5478	4.58178	15.3223	5	-	0.1	1.81745	50.9438	111.642			Streptococcus sp. C150	5
Serine → pyruvate + NH3
Serine deaminase EC:4.3.1.17			43.1836	3.47348	10.5478	9.16356	30.6446	10	-	0.2	3.6349	0	110.848
Threonine → 2oxobutanoate + NH3
Threonine deaminase EC:4.3.1.19			21.5918	1.73674	10.5478	4.58178	15.3223	5	-	1.1	1.81745	0	61.6979
Calculated relative abundance of enzymes			SS	ST	SV	SM	SP	SC	LF	F2	VA	KM
Arginine → CO2 + NH3
Arginine deiminase EC:3.5.3.6			-	-	-	67.0431	-	-	32.9569	-	-	-
Ornithine carbamoyl transferase EC:2.1.3.3			22.6915	1.82519	11.085	4.81513	32.2053	5.25465	2.36701	0	1.91001	17.8461
Carbamate kinase EC:2.7.2.2			-	-	-	18.7711	62.774	-	18.4549	-	-	-
Urea → CO2 + NH3
Urease EC:3.5.1.5			55.5396	5.21022	27.1317	-	-	12.8613	-			-
Glutamate → 2-oxoglutarate + NH3
Glutamatedehydrogenase EC:1.4.1.4			19.3403	1.55564	9.44794	4.104	13.7245	4.47861	-	0.0895722	1.62793	45.6315
Serine → pyruvate + NH3												0
Serine deaminase EC:4.3.1.17			38.9575	3.13355	9.51559	8.26678	27.6456	9.02136	-	0.180427	3.27918
Threonine → 2oxobutanoate + NH3
Threonine deaminase EC:4.3.1.19			34.996	2.81491	17.0959	7.42615	24.8344	8.104	-	1.78288	2.94572	0

## Sheet: Diff.expr.pH 4.2 vs 7_ko
num	ko	baseMean DESeq	baseMeanA_pH7	baseMeanB_pH 4.2	foldChange	log2FoldChange	pval	padj	annotation
634	K01529	64.0344	0	160.086	Inf	Inf	2.02e-31	6.69e-28
2070	K05910	5.62931	0	14.0733	Inf	Inf	0.000438006	0.00592828	NADH peroxidase [EC:1.11.1.1]
2222	K06895	4.56597	0	11.4149	Inf	Inf	0.000564254	0.00745445	L-lysine exporter family protein LysE/ArgO
849	K01895	7.75788	0.376387	18.8301	50.0286	5.64468	0.00127581	0.0142925	acetyl-CoA synthetase [EC:6.2.1.1]
2205	K06864	147.653	7.52065	357.85	47.5824	5.57236	4.17e-18	1.73e-15	uncharacterized protein
2408	K07241	25.5632	2.34436	60.3915	25.7603	4.68708	1.7e-09	1.37e-07	high-affinity nickel-transport protein
2225	K06898	43.331	4.23727	101.972	24.0654	4.58889	2.45e-15	5.42e-13
2929	K10108	6.68652	0.752774	15.5871	20.7063	4.372	0.000149607	0.00250566	maltose/maltodextrin transport system substrate-binding protein
3344	K14745	90.5297	10.322	210.841	20.4265	4.35237	1.08e-21	7.14e-19	streptokinase A [EC:3.4.-.-]
1783	K03780	39.5391	6.00334	89.8427	14.9655	3.90356	0.0031403	0.0290063	L(+)-tartrate dehydratase beta subunit [EC:4.2.1.32]
1484	K03320	2202.85	336.825	5001.88	14.8501	3.8924	0.00366268	0.0321308	ammonium transporter, Amt family
2519	K07498	22.1536	3.75888	49.7457	13.2342	3.7262	5.95e-07	2.35e-05	putative transposase
2584	K07705	14.157	2.44297	31.7282	12.9875	3.69905	0.00108425	0.0126154	two-component system, LytT family, response regulator LytT
1033	K02245	13.0838	2.44297	29.0451	11.8892	3.57158	9.92e-06	0.000254409	competence protein ComGC
133	K00317	8.93752	1.6902	19.8085	11.7196	3.55085	0.000429593	0.00587087	trimethylamine dehydrogenase [EC:1.5.8.2]
332	K00821	94.5253	18.0521	209.235	11.5906	3.53489	5.09e-06	0.000146824	acetylornithine/N-succinyldiaminopimelate aminotransferase [EC:2.6.1.11 2.6.1.17]
2756	K09117	286.26	56.8001	630.451	11.0995	3.47242	1.02e-06	3.76e-05	hypothetical protein
921	K02015	1238.85	251.794	2719.43	10.8002	3.43299	3.7e-07	1.56e-05	iron complex transport system permease protein
2367	K07145	23.8484	5.17629	51.8565	10.0181	3.32454	5.68e-08	3.04e-06
3261	K13643	330.339	72.4457	717.178	9.89953	3.30736	8.37e-12	1.26e-09	Rrf2 family transcriptional regulator, iron-sulfur cluster assembly transcription factor
2460	K07339	169.116	37.1339	367.089	9.88553	3.30532	9.66e-06	0.000250254	hypothetical protein
165	K00366	10.1079	2.25832	21.8822	9.6896	3.27644	4.93e-05	0.00097932	ferredoxin-nitrite reductase [EC:1.7.7.1]
1944	K04758	3639.7	840.704	7838.21	9.32338	3.22085	2.72e-23	4.51e-20	ferrous iron transport protein A
2537	K07588	1253.1	297.421	2686.63	9.03309	3.17522	5.64e-22	4.68e-19	LAO/AO transport system kinase [EC:2.7.-.-]
2717	K08681	2736.66	661.064	5850.06	8.84947	3.14559	3.6e-22	3.97e-19	glutamine amidotransferase [EC:2.6.-.-]
2184	K06282	46.1847	11.4427	98.2977	8.5904	3.10273	3.29e-10	3.12e-08	hydrogenase small subunit [EC:1.12.99.6]
2947	K10206	131.502	33.638	278.297	8.2733	3.04846	3.56e-12	5.91e-10	LL-diaminopimelate aminotransferase [EC:2.6.1.83]
2008	K05606	290.644	75.0644	614.013	8.17982	3.03207	3.32e-18	1.57e-15	methylmalonyl-CoA/ethylmalonyl-CoA epimerase [EC:5.1.99.1]
2757	K09121	30.8369	8.17192	64.8345	7.93381	2.98801	1.77e-07	8.06e-06	hypothetical protein
1184	K02548	15.2967	4.13736	32.0357	7.74302	2.9529	0.000121856	0.00209365	1,4-dihydroxy-2-naphthoate octaprenyltransferase [EC:2.5.1.74 2.5.1.-]
821	K01849	328.371	91.5853	683.549	7.46352	2.89986	3.78e-17	1.14e-14	methylmalonyl-CoA mutase, C-terminal domain [EC:5.4.99.2]
986	K02110	8641.57	2421.32	17971.9	7.42237	2.89188	2.07e-15	4.9e-13	F-type H+-transporting ATPase subunit c [EC:3.6.3.14]
820	K01848	2480.26	726.531	5110.86	7.0346	2.81447	4.93e-18	1.82e-15	methylmalonyl-CoA mutase, N-terminal domain [EC:5.4.99.2]
334	K00824	65.1599	19.344	133.884	6.92122	2.79103	4.56e-09	3.35e-07	D-alanine transaminase [EC:2.6.1.21]
2089	K06001	9.58844	3.00481	19.4639	6.47757	2.69545	0.00603454	0.0468631	tryptophan synthase beta chain [EC:4.2.1.20]
886	K01958	886.796	281.733	1794.39	6.36913	2.6711	1.15e-15	2.93e-13	pyruvate carboxylase [EC:6.4.1.1]
2379	K07166	5492.82	1799.04	11033.5	6.13299	2.61659	1.33e-16	3.67e-14	ACT domain-containing protein
320	K00798	226.655	75.3909	453.552	6.01601	2.58881	4.6e-11	5.87e-09	cob(I)alamin adenosyltransferase [EC:2.5.1.17]
3425	K16013	56.6989	18.8745	113.436	6.01001	2.58737	4.04e-08	2.31e-06	ATP-binding cassette, subfamily C, bacterial CydD
2577	K07694	11.7311	3.94224	23.4145	5.93939	2.57031	0.00350589	0.0310869	two-component system, NarL family, vancomycin resistance associated response regulator VraR
2192	K06409	26.5261	9.10596	52.6564	5.78263	2.53173	5.65e-06	0.000161631	stage V sporulation protein B
16	K00027	22736	7986.9	44859.7	5.61666	2.48971	4.61e-09	3.35e-07	malate dehydrogenase (oxaloacetate-decarboxylating) [EC:1.1.1.38]
2583	K07704	17.3505	6.09985	34.2264	5.61102	2.48826	0.000442507	0.0059407	two-component system, LytT family, sensor histidine kinase LytS [EC:2.7.13.3]
1008	K02190	196.806	70.3668	386.465	5.49214	2.45737	7.55e-07	2.91e-05	sirohydrochlorin cobaltochelatase [EC:4.99.1.3]
1661	K03620	200.601	72.532	392.704	5.41422	2.43675	2.46e-11	3.26e-09	Ni/Fe-hydrogenase 1 B-type cytochrome subunit
671	K01611	60.9287	22.4534	118.642	5.28392	2.40161	3.81e-08	2.21e-06	S-adenosylmethionine decarboxylase [EC:4.1.1.50]
3247	K13542	111.979	41.619	217.518	5.22642	2.38582	2.77e-10	2.7e-08	uroporphyrinogen III methyltransferase / synthase [EC:2.1.1.107 4.2.1.75]
2707	K08590	2088.16	796.926	4025.02	5.05068	2.33648	2.79e-13	5.78e-11	carbon-nitrogen hydrolase family protein
328	K00817	916.459	357.766	1754.5	4.90404	2.29397	3.3e-12	5.75e-10	histidinol-phosphate aminotransferase [EC:2.6.1.9]
2515	K07493	2572.18	1004.16	4924.21	4.9038	2.2939	0.00134161	0.0149791	putative transposase
2177	K06215	1727.74	680.407	3298.75	4.84821	2.27745	7.2e-13	1.4e-10	pyridoxine biosynthesis protein [EC:4.-.-.-]
2183	K06281	276.305	108.879	527.443	4.84431	2.27629	1.61e-10	1.72e-08	hydrogenase large subunit [EC:1.12.99.6]
1806	K03810	52.2459	21.1466	98.8947	4.67662	2.22546	3.76e-06	0.000116376	virulence factor
1439	K03205	2586.14	1052.86	4886.06	4.64073	2.21435	1.98e-06	6.84e-05	type IV secretion system protein VirD4
2198	K06603	27.7441	11.3656	52.3118	4.60265	2.20247	0.00387652	0.0332158	flagellar protein FlaG
2541	K07636	45.0041	18.7792	84.3414	4.49121	2.1671	1.54e-05	0.000372679	two-component system, OmpR family, phosphate regulon sensor histidine kinase PhoR [EC:2.7.13.3]
814	K01840	202.567	84.6111	379.5	4.48523	2.16518	9.97e-06	0.000254409	phosphomannomutase [EC:5.4.2.8]
2063	K05873	64.8831	27.9281	120.316	4.30805	2.10704	0.000717178	0.00900819	adenylate cyclase, class 2 [EC:4.6.1.1]
806	K01821	765.527	333.875	1413	4.23214	2.08139	1.16e-10	1.28e-08	4-oxalocrotonate tautomerase [EC:5.3.2.-]
614	K01485	31.5835	13.9085	58.0961	4.17704	2.06248	0.00150996	0.0166901	cytosine deaminase [EC:3.5.4.1]
714	K01677	1429.01	631.167	2625.76	4.16017	2.05664	2.32e-10	2.33e-08	fumarate hydratase subunit alpha [EC:4.2.1.2]
793	K01805	112.365	49.9395	206.004	4.12507	2.04442	0.000291724	0.00429936	xylose isomerase [EC:5.3.1.5]
1022	K02230	18.0425	8.06154	33.014	4.09525	2.03395	0.00341246	0.030936	cobaltochelatase CobN [EC:6.6.1.2]
1497	K03340	186.333	83.7911	340.146	4.05946	2.02129	4.12e-07	1.71e-05	diaminopimelate dehydrogenase [EC:1.4.1.16]
1232	K02687	4248.68	1912.49	7752.97	4.05386	2.0193	0.000113318	0.00196735	ribosomal protein L11 methyltransferase [EC:2.1.1.-]
768	K01760	122.978	56.096	223.302	3.9807	1.99302	0.00381461	0.0327701	cystathionine beta-lyase [EC:4.4.1.8]
643	K01551	69.4299	31.851	125.798	3.94959	1.9817	2.12e-06	7.24e-05	arsenite-transporting ATPase [EC:3.6.3.16]
1945	K04759	10510.1	4827.57	19034	3.94277	1.97921	5.18e-05	0.00102171	ferrous iron transport protein B
3020	K11073	13.0006	6.00044	23.5007	3.9165	1.96956	0.0025081	0.0248305	putrescine transport system substrate-binding protein
879	K01945	10674.7	4940.06	19276.7	3.90213	1.96426	1.98e-05	0.000450806	phosphoribosylamine--glycine ligase [EC:6.3.4.13]
2165	K06200	113.808	52.758	205.382	3.89292	1.96085	0.00120864	0.0137727	carbon starvation protein
113	K00261	93.9083	43.5911	169.384	3.88575	1.95819	1.85e-06	6.47e-05	glutamate dehydrogenase (NAD(P)+) [EC:1.4.1.3]
666	K01601	14.7972	6.86988	26.6882	3.88481	1.95785	0.00433605	0.0362174	ribulose-bisphosphate carboxylase large chain [EC:4.1.1.39]
1260	K02782	674.387	313.391	1215.88	3.87975	1.95596	3.27e-09	2.52e-07	PTS system, glucitol/sorbitol-specific IIB component [EC:2.7.1.69]
2481	K07402	76.8879	35.7726	138.561	3.87338	1.95359	2.18e-06	7.37e-05	xanthine dehydrogenase accessory factor
2364	K07139	3365.28	1572.76	6054.07	3.84933	1.94461	1.3e-09	1.1e-07
298	K00763	8414.35	3937.83	15129.1	3.842	1.94186	5.22e-05	0.00102414	nicotinate phosphoribosyltransferase [EC:2.4.2.11]
2927	K10041	7088.64	3366.6	12671.7	3.76395	1.91225	0.00251918	0.0248619	putative glutamine transport system ATP-binding protein [EC:3.6.3.-]
300	K00765	1231.23	585.067	2200.49	3.76108	1.91115	9.94e-08	5.07e-06	ATP phosphoribosyltransferase [EC:2.4.2.17]
2419	K07263	34.7236	16.5327	62.01	3.75075	1.90718	0.000445567	0.00595766	zinc protease [EC:3.4.24.-]
1287	K02821	96.6763	46.145	172.473	3.73764	1.90213	9.42e-07	3.55e-05	PTS system, ascorbate-specific IIA component [EC:2.7.1.69]
623	K01496	847.765	405.283	1511.49	3.72946	1.89897	4.65e-09	3.35e-07	phosphoribosyl-AMP cyclohydrolase [EC:3.5.4.19]
1187	K02552	70.316	33.6191	125.361	3.72887	1.89874	6.44e-06	0.000180887	menaquinone-specific isochorismate synthase [EC:5.4.4.2]
123	K00284	46.7512	22.3597	83.3383	3.72716	1.89808	1.64e-05	0.000388192	glutamate synthase (ferredoxin) [EC:1.4.7.1]
2238	K06920	2132.53	1020.26	3800.95	3.72548	1.89743	4.94e-09	3.41e-07	7-cyano-7-deazaguanine synthase [EC:6.3.4.20]
2310	K07047	21.1637	10.1538	37.6786	3.7108	1.89173	0.00121869	0.0138397
760	K01749	191.067	92.738	338.56	3.65071	1.86818	3.21e-07	1.4e-05	hydroxymethylbilane synthase [EC:2.5.1.61]
859	K01916	7165.76	3483.66	12688.9	3.64241	1.86489	2.09e-05	0.000471001	NAD+ synthase [EC:6.3.1.5]
1815	K03823	320.261	155.741	567.042	3.64094	1.86431	1.07e-07	5.32e-06	phosphinothricin acetyltransferase [EC:2.3.1.183]
1001	K02160	47.863	23.384	84.5814	3.61706	1.85482	6.8e-05	0.00129512	acetyl-CoA carboxylase biotin carboxyl carrier protein
2706	K08567	76.7719	37.5689	135.576	3.60873	1.85149	9.2e-06	0.000240103	hydrogenase 2 maturation protease [EC:3.4.24.-]
170	K00373	87.9626	43.0884	155.274	3.60361	1.84944	0.00418899	0.0354052	nitrate reductase 1, delta subunit
71	K00135	64.2681	31.5758	113.307	3.5884	1.84334	0.002266	0.0230493	succinate-semialdehyde dehydrogenase (NADP+) [EC:1.2.1.16]
38	K00068	683.237	336.068	1203.99	3.58257	1.841	3.51e-07	1.51e-05	sorbitol-6-phosphate 2-dehydrogenase [EC:1.1.1.140]
2323	K07074	64.0144	31.4892	112.802	3.58225	1.84086	0.00427241	0.0358666
1150	K02492	136.883	67.4347	241.056	3.57465	1.8378	1.63e-05	0.000388192	glutamyl-tRNA reductase [EC:1.2.1.70]
540	K01251	94.9471	47.0576	166.781	3.5442	1.82546	2.51e-06	8.19e-05	adenosylhomocysteinase [EC:3.3.1.1]
1261	K02783	1000.91	496.638	1757.31	3.53841	1.8231	2.01e-08	1.21e-06	PTS system, glucitol/sorbitol-specific IIC component
652	K01579	67.4143	33.6074	118.125	3.51484	1.81346	0.000163623	0.00267278	aspartate 1-decarboxylase [EC:4.1.1.11]
1506	K03386	13179.1	6576.61	23082.9	3.50985	1.81141	1.49e-08	9.3e-07	peroxiredoxin (alkyl hydroperoxide reductase subunit C) [EC:1.11.1.15]
2952	K10441	67.8642	34.1768	118.395	3.4642	1.79252	0.000242949	0.00367863	ribose transport system ATP-binding protein [EC:3.6.3.17]
686	K01633	1593.54	806.302	2774.4	3.4409	1.78279	1.85e-08	1.14e-06	dihydroneopterin aldolase [EC:4.1.2.25]
12	K00018	71.2048	36.4541	123.331	3.38317	1.75838	0.000411404	0.00575619	glycerate dehydrogenase [EC:1.1.1.29]
2804	K09765	1846.34	948.878	3192.52	3.36452	1.7504	0.00271118	0.0259835	hypothetical protein
1919	K04516	389.571	200.441	673.266	3.35892	1.748	4.76e-07	1.93e-05	chorismate mutase [EC:5.4.99.5]
667	K01607	22.2458	11.465	38.417	3.35081	1.74451	0.00468335	0.0383456	4-carboxymuconolactone decarboxylase [EC:4.1.1.44]
1	K00001	754.124	389.499	1301.06	3.34035	1.74	0.00184207	0.0196408	alcohol dehydrogenase [EC:1.1.1.1]
3424	K16012	43.7266	22.7463	75.1971	3.30591	1.72505	0.000233371	0.00359934	ATP-binding cassette, subfamily C, bacterial CydC
726	K01693	1162.89	605.435	1999.07	3.30188	1.72329	9.3e-08	4.82e-06	imidazoleglycerol-phosphate dehydratase [EC:4.2.1.19]
767	K01759	2255.95	1176.07	3875.76	3.29551	1.7205	3.17e-07	1.4e-05	lactoylglutathione lyase [EC:4.4.1.5]
337	K00832	114.544	60.0647	196.263	3.26753	1.7082	0.000158963	0.0026225	aromatic-amino-acid transaminase [EC:2.6.1.57]
866	K01923	15250.8	8037.09	26071.2	3.24387	1.69772	1.5e-05	0.000365063	phosphoribosylaminoimidazole-succinocarboxamide synthase [EC:6.3.2.6]
1924	K04564	25343.6	13366.6	43309.1	3.24011	1.69604	7.96e-08	4.19e-06	superoxide dismutase, Fe-Mn family [EC:1.15.1.1]
292	K00757	122.143	65.1319	207.66	3.1883	1.67279	5.76e-05	0.0011169	uridine phosphorylase [EC:2.4.2.3]
252	K00640	540.772	288.489	919.197	3.18624	1.67186	1.4e-06	5.04e-05	serine O-acetyltransferase [EC:2.3.1.30]
1157	K02500	838.163	448.183	1423.13	3.17534	1.66691	2.53e-07	1.13e-05	cyclase [EC:4.1.3.-]
494	K01151	20.7273	11.0962	35.174	3.16992	1.66445	0.00556082	0.0441141	deoxyribonuclease IV [EC:3.1.21.2]
1485	K03321	331.222	177.508	561.793	3.16488	1.66215	0.00245005	0.0243975	sulfate permease, SulP family
968	K02068	38.328	20.7556	64.6867	3.11659	1.63997	0.00205479	0.021462	putative ABC transport system ATP-binding protein
1578	K03525	54.6452	29.7075	92.0518	3.0986	1.63162	0.000278702	0.00416295	type III pantothenate kinase [EC:2.7.1.33]
1930	K04653	38.6746	21.0582	65.0992	3.09139	1.62826	0.00122535	0.0138414	hydrogenase expression/formation protein HypC
364	K00869	979.113	533.816	1647.06	3.08544	1.62548	4.9e-07	1.96e-05	mevalonate kinase [EC:2.7.1.36]
305	K00772	56.2124	31.1913	93.7441	3.00546	1.58758	0.000149614	0.00250566	5'-methylthioadenosine phosphorylase [EC:2.4.2.28]
649	K01571	2343.05	1301.92	3904.74	2.99923	1.58459	9.39e-07	3.55e-05	oxaloacetate decarboxylase, alpha subunit [EC:4.1.1.3]
3028	K11102	45.7943	25.5484	76.1631	2.98113	1.57586	0.00164625	0.0178982	proton glutamate symport protein
2080	K05946	5451.48	3066.13	9029.5	2.94491	1.55822	4.23e-07	1.73e-05	N-acetylglucosaminyldiphosphoundecaprenol [EC:2.4.1.187]
1158	K02501	1290.26	730.612	2129.74	2.91502	1.5435	2.92e-06	9.32e-05	glutamine amidotransferase [EC:2.4.2.-]
101	K00240	556.332	317.747	914.209	2.87716	1.52464	0.000757461	0.00934847	succinate dehydrogenase iron-sulfur subunit [EC:1.3.99.1]
2533	K07571	49.9768	28.5603	82.1016	2.87467	1.5234	0.00260299	0.0254617	S1 RNA binding domain protein
461	K01060	738.637	423.282	1211.67	2.86255	1.5173	0.00244827	0.0243975	cephalosporin-C deacetylase [EC:3.1.1.41]
1755	K03744	3905.07	2241.73	6400.08	2.85498	1.51348	8.4e-05	0.00153428	LemA protein
168	K00371	158.02	91.426	257.91	2.82097	1.49619	3.45e-05	0.00071886	nitrate reductase 1, beta subunit [EC:1.7.99.4]
459	K01057	36.9768	21.4367	60.2869	2.81232	1.49176	0.00212395	0.0219922	6-phosphogluconolactonase [EC:3.1.1.31]
660	K01589	2482.65	1445.57	4038.26	2.79353	1.48209	4.5e-06	0.000133147	5-(carboxyamino)imidazole ribonucleotide synthase [EC:6.3.4.18]
727	K01695	953.159	555.613	1549.48	2.78877	1.47963	2.65e-05	0.000574991	tryptophan synthase alpha chain [EC:4.2.1.20]
1028	K02238	503.85	293.749	819.003	2.78811	1.47929	8.85e-06	0.000234849	competence protein ComEC
510	K01186	200.897	118.114	325.071	2.75218	1.46057	0.000880995	0.0105465	sialidase-1 [EC:3.2.1.18]
1839	K03892	294.287	173.313	475.749	2.74503	1.45682	0.000433866	0.0058963	ArsR family transcriptional regulator
2835	K09816	318.689	188.484	513.998	2.72701	1.44732	0.00227482	0.0230682	zinc transport system permease protein
515	K01193	7696.44	4555.87	12407.3	2.72337	1.44539	2.91e-05	0.000622207	beta-fructofuranosidase [EC:3.2.1.26]
222	K00567	1424.57	848.99	2287.93	2.69488	1.43022	1.17e-05	0.000295153	methylated-DNA-[protein]-cysteine S-methyltransferase [EC:2.1.1.63]
84	K00174	223.268	133.157	358.435	2.69182	1.42858	0.00524985	0.0423564	2-oxoglutarate ferredoxin oxidoreductase subunit alpha [EC:1.2.7.3]
865	K01922	5154.89	3077.83	8270.48	2.68711	1.42606	7.97e-06	0.000214758	phosphopantothenate-cysteine ligase [EC:6.3.2.5]
580	K01420	34.2018	20.4875	54.7733	2.6735	1.41873	0.0060296	0.0468631	CRP/FNR family transcriptional regulator, anaerobic regulatory protein
100	K00239	1307.64	783.656	2093.63	2.67161	1.41771	0.000287378	0.00425422	succinate dehydrogenase flavoprotein subunit [EC:1.3.99.1]
803	K01817	841.278	504.208	1346.88	2.67128	1.41753	1.87e-05	0.000428665	phosphoribosylanthranilate isomerase [EC:5.3.1.24]
2331	K07088	1989.4	1197.67	3177	2.65265	1.40743	1.67e-05	0.00039192
1811	K03816	745.801	450.216	1189.18	2.64135	1.40127	0.000360181	0.00519287	xanthine phosphoribosyltransferase [EC:2.4.2.22]
2727	K08969	1856.51	1121.38	2959.21	2.63891	1.39994	1.42e-05	0.000347832	aminotransferase [EC:2.6.1.-]
2813	K09777	40.06	24.2535	63.7698	2.62931	1.39468	0.00330467	0.0302715	hypothetical protein
167	K00370	264.491	160.309	420.765	2.62471	1.39216	4.85e-05	0.000974295	nitrate reductase 1, alpha subunit [EC:1.7.99.4]
9	K00013	1639.94	994.35	2608.32	2.62314	1.3913	0.00205818	0.021462	histidinol dehydrogenase [EC:1.1.1.23]
3224	K12999	2604.41	1604.94	4103.62	2.55686	1.35437	2.61e-05	0.000569265	glucosyltransferase [EC:2.4.1.-]
319	K00797	157.59	97.1131	248.305	2.55686	1.35437	7.76e-05	0.00144543	spermidine synthase [EC:2.5.1.16]
811	K01835	25574.5	15789.3	40252.2	2.54933	1.35012	3.28e-05	0.000689718	phosphoglucomutase [EC:5.4.2.2]
1507	K03387	17512.8	10848.3	27509.4	2.53581	1.34245	3e-05	0.000638369	alkyl hydroperoxide reductase subunit F [EC:1.6.4.-]
1451	K03271	45.1775	28.0073	70.9327	2.53265	1.34065	0.00266003	0.0257914	D-sedoheptulose 7-phosphate isomerase [EC:5.3.1.28]
1412	K03150	334.609	207.85	524.748	2.52465	1.33608	0.00012076	0.00208563	thiamine biosynthesis ThiH
1739	K03719	98.3551	61.1394	154.179	2.52176	1.33443	0.000644004	0.0082772	Lrp/AsnC family transcriptional regulator, leucine-responsive regulatory protein
1593	K03547	1933.34	1202.89	3029.01	2.51811	1.33234	2.86e-05	0.00061643	exonuclease SbcD
2263	K06972	165.376	103.17	258.685	2.50736	1.32617	0.000430224	0.00587087
2834	K09815	4062.27	2535.47	6352.48	2.50544	1.32507	0.00242732	0.0243909	zinc transport system substrate-binding protein
159	K00356	103.076	64.5403	160.88	2.49271	1.31772	0.00625965	0.0481428	NADH dehydrogenase [EC:1.6.99.3]
349	K00850	75139.7	47080.4	117229	2.48996	1.31612	0.00348536	0.0310869	6-phosphofructokinase 1 [EC:2.7.1.11]
1508	K03389	105.43	66.0756	164.461	2.48899	1.31556	0.00114186	0.0131472	heterodisulfide reductase subunit B [EC:1.8.98.1]
3165	K12267	8866.01	5564.71	13818	2.48314	1.31217	2.52e-05	0.000552528	peptide methionine sulfoxide reductase msrA/msrB [EC:1.8.4.11 1.8.4.12]
1820	K03828	119.075	75.1224	185.003	2.46268	1.30023	0.00549154	0.0438794	putative acetyltransferase [EC:2.3.1.-]
116	K00266	107.514	68.002	166.781	2.45259	1.29431	0.000784461	0.00959879	glutamate synthase (NADPH/NADH) small chain [EC:1.4.1.13 1.4.1.14]
1374	K03060	129.526	82.1211	200.633	2.44313	1.28873	0.000330246	0.00482421	DNA-directed RNA polymerase subunit omega [EC:2.7.7.6]
1967	K05337	4449.17	2823.89	6887.09	2.43887	1.28621	0.000710334	0.00895614	ferredoxin
1088	K02396	59.7402	37.9571	92.4148	2.43472	1.28375	0.00587439	0.0460507	flagellar hook-associated protein 1 FlgK
1619	K03574	9082.01	5827.12	13964.4	2.39644	1.2609	9.15e-05	0.00165042	7,8-dihydro-8-oxoguanine triphosphatase [EC:3.6.1.-]
188	K00425	460.99	295.78	708.805	2.39639	1.26086	0.000408479	0.00573947	cytochrome d ubiquinol oxidase subunit I [EC:1.10.3.-]
407	K00950	2030.9	1303.95	3121.33	2.39375	1.25927	0.000634996	0.00819318	2-amino-4-hydroxy-6-hydroxymethyldihydropteridine diphosphokinase [EC:2.7.6.3]
1978	K05363	25833.3	16629	39639.7	2.38377	1.25325	4.69e-05	0.000948814	serine/alanine adding enzyme [EC:2.3.2.10]
1061	K02342	2525.78	1628.96	3871	2.37636	1.24876	0.000103164	0.00181609	DNA polymerase III subunit epsilon [EC:2.7.7.7]
753	K01737	878.628	567.164	1345.82	2.3729	1.24665	0.000948299	0.0111906	6-pyruvoyltetrahydropterin/6-carboxytetrahydropterin synthase [EC:4.2.3.12 4.1.2.50]
486	K01129	86.193	55.6623	131.989	2.37124	1.24564	0.00149545	0.0165849	dGTPase [EC:3.1.5.1]
2254	K06958	13613.8	8798.89	20836.2	2.36805	1.2437	0.000612034	0.00795885	UPF0042 nucleotide-binding protein
89	K00198	183.553	118.787	280.703	2.36308	1.24067	0.00372164	0.0323255	carbon-monoxide dehydrogenase catalytic subunit [EC:1.2.99.2]
2803	K09762	15430.7	9987.35	23595.7	2.36256	1.24035	0.00010136	0.00179738	hypothetical protein
1486	K03322	599.724	388.218	916.982	2.36203	1.24003	0.000402821	0.00568406	manganese transport protein
2831	K09811	5326.66	3451.83	8138.89	2.35785	1.23747	0.00349812	0.0310869	cell division transport system permease protein
728	K01696	2123.02	1381.06	3235.96	2.3431	1.22842	0.000112804	0.00196735	tryptophan synthase beta chain [EC:4.2.1.20]
2709	K08600	17632.6	11472.2	26873.2	2.34246	1.22803	7.84e-05	0.0014528	sortase B [EC:3.4.22.70]
2258	K06966	4977.88	3249.13	7571	2.33016	1.22043	0.000133049	0.00227417
2425	K07271	8732.73	5701.86	13279	2.32889	1.21965	8.42e-05	0.00153428	lipopolysaccharide cholinephosphotransferase [EC:2.7.8.-]
1592	K03546	4772.3	3139.55	7221.41	2.30014	1.20172	0.000168348	0.00270991	exonuclease SbcC
876	K01938	15078.5	9919.79	22816.5	2.30009	1.20169	0.000366794	0.00526532	formate--tetrahydrofolate ligase [EC:6.3.4.3]
1159	K02502	411.746	271.67	621.86	2.28902	1.19473	0.000425099	0.00587087	ATP phosphoribosyltransferase regulatory subunit
1644	K03601	3898.33	2581.87	5873.01	2.27471	1.18568	0.000210269	0.00328892	exodeoxyribonuclease VII large subunit [EC:3.1.11.6]
2802	K09761	1194.71	793.994	1795.77	2.2617	1.17741	0.00110089	0.0127642	16S rRNA (uracil1498-N3)-methyltransferase [EC:2.1.1.193]
80	K00161	4338.02	2909.21	6481.23	2.22784	1.15564	0.000239382	0.00364124	pyruvate dehydrogenase E1 component subunit alpha [EC:1.2.4.1]
775	K01776	9378.96	6347.53	13926.1	2.19394	1.13353	0.000378882	0.00536911	glutamate racemase [EC:5.1.1.3]
2343	K07107	1677.72	1138.54	2486.49	2.18393	1.12693	0.000440902	0.0059407	acyl-CoA thioester hydrolase [EC:3.1.2.-]
96	K00226	12034.4	8181.84	17813.3	2.17717	1.12245	0.0021793	0.0223733	dihydroorotate dehydrogenase (fumarate) [EC:1.3.98.1]
2630	K07816	3603.36	2468.16	5306.15	2.14984	1.10423	0.000425803	0.00587087	putative GTP pyrophosphokinase [EC:2.7.6.5]
2131	K06158	2776.12	1911.12	4073.61	2.13154	1.09189	0.00073745	0.00919318	ATP-binding cassette, subfamily F, member 3
801	K01814	258.352	178.219	378.552	2.12409	1.08684	0.00229084	0.0231599	phosphoribosylformimino-5-aminoimidazole carboxamide ribotide isomerase [EC:5.3.1.16]
3390	K15634	13661.9	9425.46	20016.4	2.12366	1.08655	0.000758365	0.00934847	probable phosphoglycerate mutase [EC:5.4.2.1]
81	K00162	6965.97	4816.32	10190.4	2.11581	1.08121	0.000749335	0.00930634	pyruvate dehydrogenase E1 component subunit beta [EC:1.2.4.1]
2836	K09817	2477.53	1715.03	3621.29	2.11151	1.07827	0.00100807	0.0118119	zinc transport system ATP-binding protein [EC:3.6.3.-]
2565	K07668	10086.7	6987.8	14735	2.10867	1.07633	0.000679943	0.00863866	two-component system, OmpR family, response regulator VicR
692	K01641	4392.14	3045.76	6411.71	2.10513	1.07391	0.000905947	0.0107608	hydroxymethylglutaryl-CoA synthase [EC:2.3.3.10]
1137	K02470	12192.4	8489.29	17747.1	2.09053	1.06387	0.000842573	0.0101599	DNA gyrase subunit B [EC:5.99.1.3]
361	K00865	5475.39	3818.52	7960.69	2.08476	1.05988	0.000805803	0.00975926	glycerate kinase [EC:2.7.1.31]
363	K00868	2305.96	1615.03	3342.34	2.06953	1.0493	0.0012336	0.0138665	pyridoxine kinase [EC:2.7.1.35]
629	K01520	1041.99	736.599	1500.09	2.0365	1.02609	0.00107164	0.0125125	dUTP pyrophosphatase [EC:3.6.1.23]
438	K01005	789.866	558.85	1136.39	2.03344	1.02392	0.00350835	0.0310869
2666	K08301	110.348	78.1622	158.628	2.02947	1.0211	0.00551957	0.0439973	ribonuclease G [EC:3.1.26.-]
1181	K02535	498.076	353.615	714.767	2.02131	1.01529	0.0064268	0.0491043	UDP-3-O-[3-hydroxymyristoyl] N-acetylglucosamine deacetylase [EC:3.5.1.108]
2185	K06286	28111.9	19969.1	40326	2.01942	1.01394	0.00167821	0.018186	septation ring formation regulator
836	K01878	3553.69	2535.74	5080.62	2.00361	1.0026	0.00222387	0.0227603	glycyl-tRNA synthetase alpha chain [EC:6.1.1.14]
1075	K02371	25924	18529.9	37015.2	1.9976	0.998265	0.00198512	0.0210163	enoyl-[acyl-carrier protein] reductase II [EC:1.3.1.-]
1481	K03316	4824.31	3458.31	6873.31	1.98747	0.990936	0.00213555	0.0219922	monovalent cation:H+ antiporter, CPA1 family
764	K01754	6576.89	4717	9366.71	1.98573	0.989673	0.00250851	0.0248305	threonine dehydratase [EC:4.3.1.19]
1316	K02871	76040.6	54565.4	108253	1.98392	0.988352	0.00122719	0.0138414	large subunit ribosomal protein L13
3130	K11991	554.559	398.746	788.278	1.97689	0.983234	0.00192451	0.0204541	tRNA(adenine34) deaminase [EC:3.5.4.33]
1787	K03784	9683.79	6967.06	13758.9	1.97485	0.981741	0.00172152	0.0184743	purine-nucleoside phosphorylase [EC:2.4.2.1]
1446	K03218	4885.33	3517.03	6937.79	1.97263	0.980121	0.00153265	0.0168846	23S rRNA (guanosine2251-2'-O)-methyltransferase [EC:2.1.1.185]
3168	K12270	838.501	603.844	1190.49	1.97151	0.979302	0.00305219	0.0285906	accessory secretory protein Asp3
1916	K04486	2337.14	1685.92	3313.98	1.96568	0.975029	0.00351556	0.0310869	histidinol-phosphatase (PHP family) [EC:3.1.3.15]
828	K01868	33448.8	24199.1	47323.2	1.95557	0.967591	0.00254904	0.0250819	threonyl-tRNA synthetase [EC:6.1.1.3]
882	K01952	22225.9	16104.5	31407.9	1.95025	0.963659	0.00343289	0.0310176	phosphoribosylformylglycinamidine synthase [EC:6.3.5.3]
1684	K03648	2321.2	1682.89	3278.67	1.94824	0.962171	0.00349657	0.0310869	uracil-DNA glycosylase [EC:3.2.2.27]
3449	K16264	5175.04	3757.79	7300.91	1.94287	0.958191	0.00244186	0.0243975	cobalt-zinc-cadmium efflux system protein
1443	K03215	6439.27	4678.84	9079.93	1.94064	0.956532	0.00298575	0.0282073	23S rRNA (uracil1939-C5)-methyltransferase [EC:2.1.1.190]
619	K01491	3440.14	2502.19	4847.06	1.93713	0.953919	0.00162515	0.017727	methylenetetrahydrofolate dehydrogenase (NADP+) / methenyltetrahydrofolate cyclohydrolase [EC:1.5.1.5 3.5.4.9]
355	K00857	1146.84	835.094	1614.46	1.93326	0.951038	0.00263092	0.0256592	thymidine kinase [EC:2.7.1.21]
1464	K03294	811.609	591.52	1141.74	1.93018	0.948737	0.00338885	0.030872	basic amino acid/polyamine antiporter, APA family
637	K01534	883.701	644.776	1242.09	1.92639	0.945897	0.00309671	0.0287639	Cd2+/Zn2+-exporting ATPase [EC:3.6.3.3 3.6.3.5]
1060	K02341	5460.43	3997.07	7655.47	1.91527	0.937547	0.00350335	0.0310869	DNA polymerase III subunit delta' [EC:2.7.7.7]
979	K02086	4013.02	2940.22	5622.21	1.91217	0.935211	0.0041936	0.0354052	DNA replication protein
877	K01939	20052.4	14710.9	28064.6	1.90774	0.931861	0.00284817	0.0269844	adenylosuccinate synthase [EC:6.3.4.4]
270	K00677	377.604	277.054	528.429	1.90731	0.931541	0.00456558	0.0375669	UDP-N-acetylglucosamine acyltransferase [EC:2.3.1.129]
2141	K06173	6692.59	4915.83	9357.73	1.90359	0.928723	0.00455172	0.0375461	tRNA pseudouridine38-40 synthase [EC:5.4.99.12]
2604	K07738	1670.35	1227.2	2335.07	1.90276	0.928091	0.00459999	0.0377563	transcriptional repressor NrdR
34	K00059	10904.9	8031.52	15214.9	1.89439	0.921736	0.00405356	0.0344657	3-oxoacyl-[acyl-carrier protein] reductase [EC:1.1.1.100]
1271	K02796	25457.6	18787.4	35462.9	1.88759	0.916545	0.00425846	0.0358402	PTS system, mannose-specific IID component
1520	K03424	5076.09	3749.66	7065.74	1.88437	0.914082	0.00281652	0.0267727	TatD DNase family protein [EC:3.1.21.-]
299	K00764	8047.62	5954.23	11187.7	1.87895	0.909929	0.00639168	0.0489488	amidophosphoribosyltransferase [EC:2.4.2.14]
1715	K03693	11722.8	8679.25	16288.1	1.87667	0.908175	0.00453247	0.0374805	penicillin-binding protein
357	K00859	4610.56	3431.61	6379	1.8589	0.894447	0.00507656	0.0411586	dephospho-CoA kinase [EC:2.7.1.24]
3348	K14983	4748.64	3538.18	6564.32	1.85528	0.891636	0.00429181	0.0359385	two-component system, OmpR family, response regulator CiaR
2818	K09787	2503.26	1870.52	3452.35	1.84566	0.884137	0.00481043	0.0392891	hypothetical protein
794	K01807	2270.32	1716.35	3101.28	1.80691	0.853522	0.00483442	0.039388	ribose 5-phosphate isomerase A [EC:5.3.1.6]
1369	K02996	6123.13	4634.33	8356.34	1.80314	0.850512	0.00516547	0.0417773	small subunit ribosomal protein S9
1645	K03602	1427.34	1080.4	1947.74	1.80281	0.850244	0.0041961	0.0354052	exodeoxyribonuclease VII small subunit [EC:3.1.11.6]
1319	K02878	24169.7	18404.2	32818.1	1.78319	0.83446	0.00584585	0.0459356	large subunit ribosomal protein L16
63	K00123	1594	1971.3	1028.05	0.521507	-0.939241	0.00365682	0.0321308	formate dehydrogenase, alpha subunit [EC:1.2.1.2]
216	K00558	15018.5	18605.9	9637.36	0.517974	-0.949047	0.00440761	0.0367227	DNA (cytosine-5-)-methyltransferase [EC:2.1.1.37]
2975	K10681	955.516	1197.44	592.63	0.494914	-1.01475	0.00367898	0.0321887	two-component system, OmpR family, sensor histidine kinase SaeS [EC:2.7.13.3]
2652	K08177	209.211	262.559	129.189	0.492038	-1.02316	0.00621937	0.0479641	MFS transporter, OFA family, oxalate/formate antiporter
1749	K03737	5536.05	6953.13	3410.43	0.490489	-1.02771	0.00212919	0.0219922	putative pyruvate-flavodoxin oxidoreductase [EC:1.2.7.-]
1560	K03491	404.948	509.233	248.52	0.488027	-1.03497	0.00268667	0.0258982	lichenan operon transcriptional antiterminator
218	K00561	10115.9	12723.7	6204.2	0.48761	-1.0362	0.00200496	0.0211061	23S rRNA (adenine2085-N6)-dimethyltransferase [EC:2.1.1.184]
937	K02032	367.347	463.574	223.007	0.48106	-1.05571	0.00486466	0.0395373	peptide/nickel transport system ATP-binding protein
984	K02108	7267.39	9208.38	4355.9	0.473037	-1.07997	0.00226071	0.0230493	F-type H+-transporting ATPase subunit a [EC:3.6.3.14]
2227	K06901	1583.05	2013.18	937.866	0.465864	-1.10202	0.000985552	0.011589	putative MFS transporter, AGZA family, xanthine/uracil permease
208	K00537	340.695	435.686	198.208	0.454933	-1.13627	0.00272565	0.0260468	arsenate reductase [EC:1.20.4.1]
999	K02123	713.476	914.528	411.899	0.450395	-1.15074	0.00204111	0.0214187	V-type H+-transporting ATPase subunit I [EC:3.6.3.14]
918	K02012	209.807	269.192	120.728	0.448482	-1.15688	0.00451699	0.0374459	iron(III) transport system substrate-binding protein
994	K02118	825.427	1061.92	470.684	0.443237	-1.17385	0.000791509	0.00964943	V-type H+-transporting ATPase subunit B [EC:3.6.3.14]
961	K02058	193.798	250.696	108.451	0.4326	-1.20889	0.00161369	0.0176601	simple sugar transport system substrate-binding protein
2271	K06998	1410.91	1830.68	781.243	0.42675	-1.22854	0.000167229	0.00270502
2898	K09976	511.659	664.805	281.94	0.424094	-1.23754	0.000377143	0.00536911	hypothetical protein
1359	K02968	703.801	915.309	386.54	0.422306	-1.24364	0.000893602	0.0106589	small subunit ribosomal protein S20
329	K00818	565.46	735.852	309.871	0.421104	-1.24775	0.000183198	0.00287908	acetylornithine aminotransferase [EC:2.6.1.11]
2840	K09825	14337.5	18665.5	7845.49	0.420321	-1.25044	7.7e-05	0.00144249	Fur family transcriptional regulator, peroxide stress response regulator
644	K01552	2145.5	2799.96	1163.82	0.415656	-1.26654	0.000152787	0.0025426
2064	K05878	786.736	1028.08	424.716	0.413115	-1.27539	0.000236422	0.00362952	dihydroxyacetone kinase, N-terminal domain [EC:2.7.1.-]
3401	K15771	2362.53	3096.09	1262.18	0.407671	-1.29452	5.89e-05	0.00112992	putative arabinogalactan oligomer transport system permease protein
2361	K07133	2244.61	2943.19	1196.73	0.406609	-1.29829	7.57e-05	0.0014345
193	K00433	1830.39	2401.08	974.366	0.405804	-1.30115	7.63e-05	0.001438	chloride peroxidase [EC:1.11.1.10]
582	K01422	586.872	771.639	309.723	0.401384	-1.31695	0.000178493	0.00283197
1575	K03522	415.719	547.939	217.389	0.396739	-1.33374	0.000282393	0.00419917	electron transfer flavoprotein alpha subunit
1078	K02379	54.6185	72.1352	28.3434	0.392921	-1.34769	0.00627192	0.0481428	FdhD protein
8	K00012	310.854	411.92	159.255	0.386617	-1.37102	0.00023807	0.00363798	UDPglucose 6-dehydrogenase [EC:1.1.1.22]
1929	K04652	70.347	93.3443	35.8509	0.384071	-1.38055	0.00309494	0.0287639	hydrogenase nickel incorporation protein HypB
1145	K02481	80.6556	107.112	40.9707	0.382503	-1.38646	0.00321577	0.0296208	two-component system, NtrC family, response regulator
841	K01885	365.896	485.929	185.845	0.382454	-1.38664	0.000338742	0.00491415	glutamyl-tRNA synthetase [EC:6.1.1.17]
1391	K03089	76.2231	101.407	38.4477	0.379144	-1.39918	0.00307406	0.0287143	RNA polymerase sigma-32 factor
3446	K16211	212.253	283.677	105.116	0.370548	-1.43227	0.000339367	0.00491415	maltose/moltooligosaccharide transporter
2933	K10112	3187.06	4267.88	1565.84	0.36689	-1.44658	1.1e-05	0.000277189	maltose/maltodextrin transport system ATP-binding protein
2480	K07400	72.43	97.3206	35.0941	0.360603	-1.47151	0.00391594	0.0334672	Fe/S biogenesis protein NfuA
233	K00603	268.271	361.895	127.835	0.353238	-1.50129	0.000148093	0.00250549	glutamate formiminotransferase [EC:2.1.2.5]
1387	K03082	77.388	104.427	36.8293	0.352679	-1.50357	0.00115406	0.0132418	hexulose-6-phosphate isomerase [EC:5.-.-.-]
64	K00124	93.8936	126.8	44.5336	0.35121	-1.50959	0.000600311	0.0078681	formate dehydrogenase, beta subunit
997	K02121	586.614	792.223	278.199	0.351162	-1.50979	4.88e-05	0.000974295	V-type H+-transporting ATPase subunit E [EC:3.6.3.14]
2193	K06412	74.7387	101.197	35.051	0.346364	-1.52964	0.00338202	0.030872	stage V sporulation protein G
1300	K02843	120.732	163.563	56.484	0.345334	-1.53394	0.000608033	0.00793795	heptosyltransferase II [EC:2.4.-.-]
590	K01436	285.099	386.397	133.152	0.344598	-1.53702	2.35e-05	0.000522949	amidohydrolase [EC:3.5.1.-]
1844	K03925	225.45	305.587	105.245	0.344404	-1.53783	0.000153353	0.0025426	MraZ protein
1652	K03609	72.1721	98.0312	33.3834	0.340539	-1.55411	0.0045149	0.0374459	septum site-determining protein MinD
3191	K12525	62.5081	84.948	28.8482	0.339598	-1.5581	0.00257108	0.025224	bifunctional aspartokinase / homoserine dehydrogenase 2 [EC:2.7.2.4 1.1.1.3]
2191	K06400	146.408	199.252	67.1422	0.336972	-1.5693	0.000779718	0.00957609	site-specific DNA recombinase
2279	K07006	113.577	155.097	51.2967	0.330739	-1.59624	0.000721828	0.00903239
600	K01460	87.9304	120.291	39.3894	0.327451	-1.61065	0.00377645	0.0326964	glutathionylspermidine amidase/synthetase [EC:3.5.1.78 6.3.1.8]
1716	K03694	219.168	299.838	98.1627	0.327385	-1.61094	0.00267427	0.0258539	ATP-dependent Clp protease ATP-binding subunit ClpA
693	K01643	413.247	566.69	183.082	0.323073	-1.63007	2.1e-05	0.000471601	citrate lyase subunit alpha / citrate CoA-transferase [EC:4.1.3.6 2.8.3.10]
874	K01935	121.465	166.718	53.5856	0.321415	-1.63749	0.000260649	0.00392869	dethiobiotin synthetase [EC:6.3.3.3]
716	K01679	249.147	342.12	109.688	0.320613	-1.6411	0.00057336	0.00754469	fumarate hydratase, class II [EC:4.2.1.2]
1805	K03809	181.899	249.888	79.9172	0.319813	-1.6447	0.00265444	0.0257914	Trp repressor binding protein
675	K01620	75.4472	103.65	33.1434	0.319763	-1.64492	0.00137349	0.0152835	threonine aldolase [EC:4.1.2.5]
488	K01139	110.688	152.132	48.5213	0.318942	-1.64863	0.00041831	0.00582821	guanosine-3',5'-bis(diphosphate) 3'-pyrophosphohydrolase [EC:3.1.7.2]
742	K01715	113.572	156.126	49.7397	0.318586	-1.65025	0.000312127	0.0045797	3-hydroxybutyryl-CoA dehydratase [EC:4.2.1.55]
2974	K10680	66.9776	92.348	28.9221	0.313186	-1.67491	0.00581544	0.0458052	N-ethylmaleimide reductase [EC:1.-.-.-]
758	K01745	483.173	666.34	208.423	0.312788	-1.67674	6.92e-06	0.000192778	histidine ammonia-lyase [EC:4.3.1.3]
3062	K11645	171.208	236.331	73.5235	0.311104	-1.68453	0.00112343	0.0129802	fructose-bisphosphate aldolase, class I [EC:4.1.2.13]
648	K01567	50.5965	69.8706	21.6854	0.310365	-1.68796	0.003497	0.0310869
161	K00359	1143.54	1584.96	481.402	0.303732	-1.71913	3.71e-07	1.56e-05	NADH oxidase [EC:1.6.-.-]
724	K01690	59.4195	82.5244	24.7622	0.300059	-1.73668	0.00207776	0.0215983	phosphogluconate dehydratase [EC:4.2.1.12]
65	K00127	87.5213	121.607	36.3924	0.299262	-1.74052	0.000169547	0.00271603	formate dehydrogenase, gamma subunit
1665	K03628	219.152	305.234	90.0275	0.294946	-1.76148	2.4e-05	0.000531004	transcription termination factor Rho
2475	K07391	40.3871	56.2886	16.5348	0.29375	-1.76734	0.0038063	0.0327701	magnesium chelatase family protein
108	K00248	838.779	1169.12	343.274	0.293619	-1.76799	2.42e-06	8.1e-05	butyryl-CoA dehydrogenase [EC:1.3.8.1]
1505	K03385	68.0955	94.9906	27.7528	0.292164	-1.77515	0.000865882	0.0104031	cytochrome c-552 [EC:1.7.2.2]
1386	K03081	70.78	98.7633	28.8051	0.291658	-1.77765	0.00119418	0.0136548	3-dehydro-L-gulonate-6-phosphate decarboxylase [EC:4.1.1.85]
534	K01239	104.274	145.643	42.2199	0.289885	-1.78645	8.42e-05	0.00153428	purine nucleosidase [EC:3.2.2.1]
450	K01039	271.093	378.902	109.381	0.288679	-1.79246	1.63e-05	0.000388192	glutaconate CoA-transferase, subunit A [EC:2.8.3.12]
1871	K04030	100.678	140.844	40.4292	0.28705	-1.80063	0.00016002	0.00262686	ethanolamine utilization protein EutQ
694	K01644	301.628	422.327	120.58	0.285514	-1.80837	4.37e-06	0.000132995	citrate lyase subunit beta / citryl-CoA lyase [EC:4.1.3.6 4.1.3.34]
1656	K03613	148.015	207.567	58.6871	0.282738	-1.82246	3.29e-05	0.000689718	electron transport complex protein RnfE
2389	K07192	52.7208	73.9525	20.8731	0.28225	-1.82495	0.0016971	0.0182714	flotillin
1748	K03736	84.7228	118.949	33.3834	0.280653	-1.83314	0.000263376	0.00395183	ethanolamine ammonia-lyase small subunit [EC:4.3.1.7]
607	K01468	125.725	176.522	49.5304	0.280591	-1.83346	4.14e-05	0.0008519	imidazolonepropionase [EC:3.5.2.7]
562	K01299	78.518	110.339	30.7865	0.279018	-1.84157	0.000221274	0.00344481	carboxypeptidase Taq [EC:3.4.17.19]
262	K00658	37.02	52.0594	14.461	0.277779	-1.84799	0.00304685	0.0285906	2-oxoglutarate dehydrogenase E2 component (dihydrolipoamide succinyltransferase) [EC:2.3.1.61]
739	K01712	1449.26	2047.21	552.324	0.269794	-1.89007	1.75e-07	8.06e-06	urocanate hydratase [EC:4.2.1.49]
1972	K05346	92.6706	130.911	35.3094	0.26972	-1.89047	9.16e-05	0.00165042	deoxyribonucleoside regulator
338	K00833	199.556	282.002	75.8864	0.269099	-1.89379	3.72e-06	0.000116279	adenosylmethionine-8-amino-7-oxononanoate aminotransferase [EC:2.6.1.62]
2521	K07504	1754.76	2482.24	663.549	0.267319	-1.90337	1.41e-08	8.99e-07	hypothetical protein
451	K01040	541.376	766.339	203.931	0.266111	-1.9099	4.49e-05	0.00091255	glutaconate CoA-transferase, subunit B [EC:2.8.3.12]
2452	K07319	96.4917	136.603	36.3249	0.265916	-1.91096	0.000103511	0.00181609	putative adenine-specific DNA-methyltransferase [EC:2.1.1.72]
1669	K03632	58.019	82.1921	21.7592	0.264736	-1.91737	0.00066114	0.00843207	chromosome partition protein MukB
1514	K03407	117.106	166.057	43.6782	0.263031	-1.9267	8.79e-06	0.000234849	two-component system, chemotaxis family, sensor kinase CheA [EC:2.7.13.3]
2997	K10914	50.339	71.4844	18.6209	0.260489	-1.94071	0.000700825	0.00886999	CRP/FNR family transcriptional regulator, cyclic AMP receptor protein
1356	K02963	32.5432	46.3291	11.8642	0.256084	-1.96531	0.00300179	0.0282782	small subunit ribosomal protein S18
281	K00697	25.6001	36.4599	9.31044	0.255361	-1.96939	0.00541158	0.0434201	trehalose 6-phosphate synthase [EC:2.4.1.15]
3242	K13378	57.2172	81.5368	20.7377	0.254336	-1.97519	0.00270971	0.0259835	NADH-quinone oxidoreductase subunit C/D [EC:1.6.5.3]
563	K01303	99.1307	141.28	35.9064	0.25415	-1.97625	5.31e-05	0.00103541	acylaminoacyl-peptidase [EC:3.4.19.1]
51	K00100	85.0627	121.325	30.6696	0.252789	-1.984	3.6e-05	0.000746277
1785	K03782	130.987	186.867	47.1676	0.252413	-1.98614	1.21e-05	0.00030058	catalase-peroxidase [EC:1.11.1.21]
673	K01615	1291.88	1843.28	464.776	0.252147	-1.98767	2.66e-08	1.58e-06	glutaconyl-CoA decarboxylase [EC:4.1.1.70]
1574	K03521	579.808	827.849	207.746	0.250947	-1.99455	1.05e-07	5.26e-06	electron transfer flavoprotein beta subunit
816	K01844	632.009	902.744	225.906	0.250243	-1.9986	1.59e-07	7.54e-06	beta-lysine 5,6-aminomutase [EC:5.4.3.3]
83	K00164	108.154	154.638	38.4294	0.248512	-2.00861	1.82e-05	0.000419922	2-oxoglutarate dehydrogenase E1 component [EC:1.2.4.2]
763	K01753	104.581	149.65	36.977	0.247091	-2.01689	1.34e-05	0.000332478	D-serine dehydratase [EC:4.3.1.18]
449	K01036	199.354	285.292	70.4467	0.246928	-2.01784	0.000172321	0.00274719	butyrate-acetoacetate CoA-transferase [EC:2.8.3.9]
2206	K06866	68.1003	97.743	23.6361	0.241819	-2.048	0.000622862	0.00806801	autonomous glycyl radical cofactor
2062	K05851	154.897	222.77	53.0873	0.238305	-2.06912	1.79e-06	6.37e-05	adenylate cyclase, class 1 [EC:4.6.1.1]
3293	K13922	150.553	216.671	51.3765	0.237118	-2.07632	7.35e-06	0.000199742	propionaldehyde dehydrogenase
1660	K03617	109.991	158.478	37.2601	0.235112	-2.08858	1.81e-05	0.000418575	electron transport complex protein RnfA
1830	K03839	516.233	744.812	173.366	0.232765	-2.10306	4.31e-08	2.38e-06	flavodoxin I
939	K02034	111.11	160.352	37.2478	0.232288	-2.10601	4.46e-06	0.000133147	peptide/nickel transport system permease protein
1862	K04019	200.851	290.04	67.0683	0.231238	-2.11255	0.00183337	0.0196111	ethanolamine utilization protein EutA
2394	K07218	24.105	34.8377	8.00582	0.229803	-2.12153	0.00371015	0.0323255	nitrous oxidase accessory protein
1200	K02568	28.5418	41.3422	9.34119	0.225948	-2.14594	0.00313597	0.0290063	cytochrome c-type protein NapB
2916	K10011	32.2468	46.7173	10.5412	0.225638	-2.14792	0.00156601	0.0171949	UDP-4-amino-4-deoxy-L-arabinose formyltransferase / UDP-glucuronic acid dehydrogenase (UDP-4-keto-hexauronic acid decarboxylating) [EC:2.1.2.13 1.1.1.305]
2319	K07067	42.3332	61.4439	13.6672	0.222433	-2.16856	0.000429052	0.00587087	DNA integrity scanning protein
2176	K06213	100.599	146.057	32.411	0.221907	-2.17197	0.00372386	0.0323255	magnesium transporter
2385	K07180	151.623	220.169	48.8044	0.221668	-2.17353	1.18e-06	4.31e-05	serine protein kinase
983	K02106	24.4258	35.5037	7.80895	0.219948	-2.18477	0.00601884	0.0468631	short-chain fatty acids transporter
1039	K02262	63.2584	92.024	20.11	0.21853	-2.1941	0.000179784	0.00283888	cytochrome c oxidase subunit 3
655	K01582	5036.41	7329.25	1597.14	0.217914	-2.19817	1.28e-09	1.1e-07	lysine decarboxylase [EC:4.1.1.18]
2443	K07306	105.283	153.348	33.1865	0.216414	-2.20814	7.14e-06	0.0001957	anaerobic dimethyl sulfoxide reductase subunit A [EC:1.8.5.3]
609	K01478	4988.99	7273.17	1562.73	0.214862	-2.21852	4.98e-10	4.58e-08	arginine deiminase [EC:3.5.3.6]
812	K01838	106.756	155.691	33.3527	0.214224	-2.22281	4.57e-06	0.000134064	beta-phosphoglucomutase [EC:5.4.2.6]
293	K00758	39.0339	56.9378	12.178	0.213883	-2.2251	0.000806405	0.00975926	thymidine phosphorylase [EC:2.4.2.4]
106	K00245	93.8013	136.882	29.1804	0.21318	-2.22986	3.6e-06	0.000113755	fumarate reductase iron-sulfur subunit [EC:1.3.99.1]
916	K02010	344.091	503.69	104.691	0.207849	-2.26639	7.93e-09	5.26e-07	iron(III) transport system ATP-binding protein [EC:3.6.3.30]
596	K01447	39.7221	58.2243	11.9688	0.205563	-2.28234	0.000480865	0.0063782	N-acetylmuramoyl-L-alanine amidase [EC:3.5.1.28]
706	K01665	59.6875	87.6151	17.7963	0.203119	-2.29961	4.36e-05	0.000892624	para-aminobenzoate synthetase component I [EC:2.6.1.85]
3407	K15830	100.327	147.368	29.7651	0.201978	-2.30773	1.85e-06	6.47e-05	formate hydrogenlyase subunit 5
1204	K02573	17.7427	26.0964	5.21209	0.199725	-2.32392	0.00621275	0.0479641	ferredoxin-type protein NapG
199	K00459	186.927	275.071	54.7118	0.198901	-2.32988	4.23e-08	2.38e-06	nitronate monooxygenase [EC:1.13.12.16]
1747	K03735	397.044	585.928	113.719	0.194083	-2.36525	0.00169082	0.0182631	ethanolamine ammonia-lyase large subunit [EC:4.3.1.7]
3275	K13788	131.973	195.156	37.1986	0.19061	-2.39131	1.55e-07	7.45e-06	phosphate acetyltransferase [EC:2.3.1.8]
1519	K03423	325.677	481.928	91.301	0.18945	-2.40011	8.83e-10	7.91e-08
608	K01476	145.907	215.996	40.7739	0.188772	-2.40529	1.1e-07	5.38e-06	arginase [EC:3.5.3.1]
745	K01726	1262.14	1871.32	348.363	0.186159	-2.4254	7.25e-11	8.59e-09
152	K00346	18.4906	27.4332	5.07672	0.185057	-2.43396	0.00380915	0.0327701	Na+-transporting NADH:ubiquinone oxidoreductase subunit A [EC:1.6.5.-]
577	K01414	100.249	148.76	27.4821	0.184741	-2.43642	7.15e-07	2.79e-05	oligopeptidase A [EC:3.4.24.70]
2066	K05880	97.2549	144.48	26.4175	0.182845	-2.45131	4.5e-06	0.000133147	transcriptional activator for dhaKLM operon
815	K01843	374.701	556.742	101.639	0.182561	-2.45355	2.5e-06	8.19e-05	lysine 2,3-aminomutase [EC:5.4.3.2]
759	K01746	18.8112	27.988	5.04597	0.18029	-2.47161	0.00575093	0.045405	formiminotetrahydrofolate cyclodeaminase [EC:4.3.1.4]
917	K02011	74.9242	111.529	20.0177	0.179485	-2.47806	2.73e-06	8.8e-05	iron(III) transport system permease protein
779	K01780	123.682	184.111	33.0388	0.17945	-2.47835	9.26e-05	0.00165357
1763	K03757	264.441	393.792	70.4159	0.178815	-2.48346	3.25e-09	2.52e-07	cadaverine:lysine antiporter
112	K00260	2891.47	4306.84	768.421	0.178419	-2.48666	9.84e-12	1.42e-09	glutamate dehydrogenase [EC:1.4.1.2]
2229	K06904	65.1784	97.2178	17.1194	0.176093	-2.50559	9.08e-06	0.000238872
1518	K03415	35.4234	52.951	9.13194	0.17246	-2.53567	9.28e-05	0.00165357	two-component system, chemotaxis family, response regulator CheV
359	K00863	80.1439	119.838	20.6024	0.171918	-2.54021	3.98e-06	0.000122166	dihydroxyacetone kinase [EC:2.7.1.29]
1866	K04023	33.3153	49.8191	8.55969	0.171815	-2.54107	0.000477024	0.00635266	ethanolamine transporter
3450	K16291	29.2829	43.7998	7.50745	0.171404	-2.54453	0.00341452	0.030936	L,D-transpeptidase
925	K02019	73.3851	109.772	18.8054	0.171314	-2.54529	1.01e-06	3.76e-05	molybdate transport system regulatory protein
1020	K02226	55.917	83.8826	13.9687	0.166526	-2.58618	4.97e-06	0.00014461	alpha-ribazole phosphatase [EC:3.1.3.73]
278	K00691	189.441	284.63	46.6568	0.163921	-2.60893	7.44e-09	5.04e-07	maltose phosphorylase [EC:2.4.1.8]
2704	K08484	17.9978	27.0631	4.39985	0.162577	-2.6208	0.00234533	0.0236386	phosphotransferase system, enzyme I, PtsP [EC:2.7.3.9]
709	K01668	327.023	491.776	79.8925	0.162457	-2.62187	1.9e-10	1.97e-08	tyrosine phenol-lyase [EC:4.1.99.2]
1199	K02567	305.206	459.19	74.2308	0.161656	-2.629	1.22e-11	1.69e-09	periplasmic nitrate reductase NapA [EC:1.7.99.4]
708	K01667	271.096	407.993	65.7513	0.161158	-2.63345	1.09e-10	1.24e-08	tryptophanase [EC:4.1.99.1]
677	K01623	205.863	309.925	49.7704	0.160588	-2.63856	9.18e-09	5.97e-07	fructose-bisphosphate aldolase, class I [EC:4.1.2.13]
2960	K10542	15.765	23.752	3.78447	0.159333	-2.64989	0.00542096	0.0434201	methyl-galactoside transport system ATP-binding protein [EC:3.6.3.17]
203	K00520	91.7035	138.341	21.7469	0.157197	-2.66935	1.72e-07	8.03e-06	mercuric reductase [EC:1.16.1.1]
3342	K14682	18.0424	27.2276	4.26447	0.156623	-2.67463	0.00329804	0.0302715	amino-acid N-acetyltransferase [EC:2.3.1.1]
1658	K03615	493.487	745.324	115.731	0.155276	-2.68709	6.72e-12	1.06e-09	electron transport complex protein RnfC
2958	K10540	83.0657	125.828	18.9224	0.150383	-2.73329	0.000133996	0.00227861	methyl-galactoside transport system substrate-binding protein
40	K00074	544.106	825.292	122.328	0.148223	-2.75415	9e-13	1.66e-10	3-hydroxybutyryl-CoA dehydrogenase [EC:1.1.1.157]
2522	K07505	145.518	221.734	31.1927	0.140676	-2.82955	1.68e-09	1.37e-07	hypothetical protein
2230	K06909	241.189	368.383	50.3982	0.136809	-2.86976	4.86e-11	5.97e-09	phage terminase large subunit
1868	K04026	179.522	274.635	36.854	0.134193	-2.89762	4.94e-09	3.41e-07	ethanolamine utilization protein EutL
2446	K07309	44.2247	67.8414	8.79969	0.12971	-2.94664	6.99e-06	0.000193065	Tat-targeted selenate reductase subunit YnfE [EC:1.97.1.9]
2028	K05796	18.4383	28.2977	3.6491	0.128954	-2.95507	0.00090863	0.0107608	electron transport protein HydN
633	K01525	17.2757	26.6104	3.27373	0.123024	-3.02298	0.00395913	0.0337493	bis(5'-nucleosyl)-tetraphosphatase (symmetrical) [EC:3.6.1.41]
516	K01194	34.3618	53.0853	6.27671	0.118238	-3.08023	1.69e-05	0.000394667	alpha,alpha-trehalase [EC:3.2.1.28]
453	K01046	20.4684	31.7511	3.54448	0.111633	-3.16316	0.0002301	0.00356548	triacylglycerol lipase [EC:3.1.1.3]
2621	K07792	23.6642	36.7369	4.05522	0.110386	-3.17938	0.000165451	0.00268939	anaerobic C4-dicarboxylate transporter DcuB
3038	K11183	75.1848	116.849	12.6888	0.108592	-3.20302	5.82e-05	0.00112221	phosphocarrier protein FPr
3440	K16137	13.5463	21.1453	2.14761	0.101564	-3.29954	0.00621971	0.0479641	TetR/AcrR family transcriptional regulator, transcriptional repressor for nem operon
2687	K08348	9.74344	15.2176	1.53224	0.100689	-3.31202	0.00568357	0.0449802	formate dehydrogenase-N, alpha subunit [EC:1.2.1.2]
928	K02023	14.0491	21.9834	2.14761	0.0976926	-3.35561	0.00281775	0.0267727	multiple sugar transport system ATP-binding protein
2067	K05881	58.1926	91.0803	8.86119	0.0972899	-3.36157	4.94e-08	2.69e-06	PTS hybrid protein
388	K00926	1618.98	2569.1	193.79	0.075431	-3.7287	5.27e-21	2.91e-18	carbamate kinase [EC:2.7.2.2]
3279	K13821	9.81263	15.6036	1.12612	0.0721702	-3.79245	0.00553992	0.0440537	proline dehydrogenase / delta 1-pyrroline-5-carboxylate dehydrogenase [EC:1.5.99.8 1.5.1.12]
1736	K03716	20.6182	33.3422	1.53224	0.045955	-4.44363	6.4e-06	0.000180887	spore photoproduct lyase [EC:4.1.99.14]
2135	K06164	10.7758	17.4591	0.750745	0.0430001	-4.53952	0.00199009	0.0210163	alpha-D-ribose 1-methylphosphonate 5-triphosphate synthase subunit PhnI [EC:2.7.8.37]
1764	K03758	136.723	221.764	9.16269	0.0413174	-4.59711	5.7e-18	1.89e-15	arginine:ornithine antiporter / lysine permease
1203	K02572	7.0274	11.4621	0.375372	0.032749	-4.9324	0.00600806	0.0468631	ferredoxin-type protein NapF
2774	K09420	21.1667	34.5969	1.02149	0.0295256	-5.08189	2.52e-06	8.19e-05	myb proto-oncogene protein
2234	K06916	9.67242	15.8704	0.375372	0.0236523	-5.40188	0.000378363	0.00536911
3099	K11893	10.754	17.6731	0.375372	0.0212397	-5.55709	0.000646806	0.00828111	type VI secretion system protein ImpJ
2137	K06166	7.16351	11.9392	0	0	#NAME?	0.00365368	0.0321308	alpha-D-ribose 1-methylphosphonate 5-triphosphate synthase subunit PhnG [EC:2.7.8.37]
3252	K13633	5.41273	9.02121	0	0	#NAME?	0.00530072	0.0426631	AraC family transcriptional regulator, transcriptional activator FtrA
2210	K06878	9834.37	7454.67	13403.9	1.79806	0.846438	0.00661449	0.0504222	tRNA-binding protein
797	K01810	50344.1	38334.2	68358.9	1.78324	0.834498	0.00667064	0.0504942	glucose-6-phosphate isomerase [EC:5.3.1.9]
2042	K05813	14.8978	22.7374	3.13835	0.138026	-2.85699	0.00665648	0.0504942	sn-glycerol 3-phosphate transport system substrate-binding protein
2164	K06199	15.4148	5.72895	29.9435	5.22671	2.3859	0.0066626	0.0504942	CrcB protein
2395	K07220	70.5595	39.4647	117.202	2.96978	1.57036	0.00668485	0.0504942	hypothetical protein
3414	K15894	11.7091	4.04504	23.2052	5.73672	2.52023	0.00675734	0.0509258	UDP-N-acetylglucosamine 4,6-dehydratase [EC:4.2.1.115]
3069	K11706	3697.08	2803.89	5036.88	1.79639	0.8451	0.00678661	0.0510304	iron/zinc/copper transport system ATP-binding protein
2807	K09769	26.5169	37.7868	9.61194	0.254373	-1.97498	0.00681888	0.051157	hypothetical protein
1294	K02835	3401.28	2574.01	4642.19	1.80348	0.850786	0.00690212	0.0516646	peptide chain release factor 1
1683	K03647	3287.48	4037.52	2162.41	0.535578	-0.900831	0.00699743	0.0522601	protein involved in ribonucleotide reduction
1568	K03500	3667.19	2764.1	5021.83	1.81681	0.861405	0.00701852	0.0522998	16S rRNA (cytosine967-C5)-methyltransferase [EC:2.1.1.176]
1836	K03883	70.5295	93.2384	36.4663	0.391108	-1.35436	0.00713373	0.0530391	NADH-ubiquinone oxidoreductase chain 5 [EC:1.6.5.3]
1780	K03777	100.059	126.291	60.7114	0.480725	-1.05672	0.00738259	0.0547666	D-lactate dehydrogenase [EC:1.1.1.28]
173	K00376	807.638	1016.35	494.564	0.486606	-1.03917	0.00749783	0.0554973	nitrous-oxide reductase [EC:1.7.2.4]
1667	K03630	499.477	376.233	684.343	1.81893	0.863093	0.00752232	0.0555546	DNA repair protein RadC
557	K01281	7333.19	5480.3	10112.5	1.84525	0.883817	0.00755895	0.055701	X-Pro dipeptidyl-peptidase [EC:3.4.14.11]
746	K01727	17.2385	8.26794	30.6943	3.71245	1.89237	0.00767354	0.0564201	hyaluronate lyase [EC:4.2.2.1]
421	K00975	6446.07	4873.88	8804.35	1.80644	0.853147	0.00776781	0.0569868	glucose-1-phosphate adenylyltransferase [EC:2.7.7.27]
257	K00651	6343.73	4775.15	8696.6	1.82122	0.864905	0.00783349	0.0573418	homoserine O-succinyltransferase [EC:2.3.1.46]
1530	K03442	195.757	246.253	120.014	0.487361	-1.03694	0.00788169	0.0575676	small conductance mechanosensitive channel
868	K01925	5494.32	4115.86	7562	1.83728	0.877575	0.00791566	0.0576886	UDP-N-acetylmuramoylalanine--D-glutamate ligase [EC:6.3.2.9]
264	K00662	40.4741	16.1642	76.939	4.75984	2.25091	0.0079611	0.0578926	aminoglycoside N3'-acetyltransferase [EC:2.3.1.81]
1024	K02232	116.846	83.0354	167.563	2.01797	1.0129	0.00800393	0.0579499	adenosylcobyric acid synthase [EC:6.3.5.10]
3091	K11752	82.4659	107.044	45.5982	0.425975	-1.23116	0.00799372	0.0579499	diaminohydroxyphosphoribosylaminopyrimidine deaminase / 5-amino-6-(5-phosphoribosylamino)uracil reductase [EC:3.5.4.26 1.1.1.193]
1334	K02907	12999.2	9839.71	17738.3	1.80273	0.85018	0.00846464	0.061152	large subunit ribosomal protein L30
2038	K05808	185824	135328	261569	1.93286	0.950737	0.0084834	0.0611542	putative sigma-54 modulation protein
2299	K07032	217.002	275.13	129.811	0.471815	-1.08371	0.00850712	0.0611922
650	K01572	17.2523	8.93098	29.7343	3.32934	1.73524	0.008536	0.061267	oxaloacetate decarboxylase, beta subunit [EC:4.1.1.3]
2109	K06120	28.732	40.4777	11.1134	0.274557	-1.86482	0.00858604	0.0614931	glycerol dehydratase large subunit [EC:4.2.1.30]
126	K00287	8757.22	6720.57	11812.2	1.75762	0.813622	0.00863837	0.0617346	dihydrofolate reductase [EC:1.5.1.3]
1398	K03101	267.13	179.405	398.718	2.22245	1.15215	0.0087292	0.0622495	signal peptidase II [EC:3.4.23.36]
786	K01788	19.9289	8.63725	36.8664	4.2683	2.09366	0.00878602	0.0622531	N-acylglucosamine-6-phosphate 2-epimerase [EC:5.1.3.9]
1093	K02407	129.77	75.3335	211.426	2.80653	1.48879	0.00877744	0.0622531	flagellar hook-associated protein 2
1888	K04068	10300.9	12565.4	6904.21	0.549461	-0.863912	0.00876713	0.0622531	anaerobic ribonucleoside-triphosphate reductase activating protein [EC:1.97.1.4]
2923	K10036	17.9106	6.86519	34.4788	5.02226	2.32834	0.00883341	0.0624554	glutamine transport system substrate-binding protein
715	K01678	254.12	178.145	368.084	2.06621	1.04699	0.00911079	0.0638718	fumarate hydratase subunit beta [EC:4.2.1.2]
1710	K03685	1921.17	1446.85	2632.65	1.81958	0.863604	0.00909539	0.0638718	ribonuclease III [EC:3.1.26.3]
2133	K06162	11.9624	18.6861	1.87686	0.100442	-3.31557	0.00910367	0.0638718	alpha-D-ribose 1-methylphosphonate 5-triphosphate diphosphatase [EC:3.6.1.63]
3214	K12960	237.948	180.186	324.591	1.80143	0.849139	0.00906216	0.0638718	5-methylthioadenosine/S-adenosylhomocysteine deaminase [EC:3.5.4.31 3.5.4.28]
1781	K03778	3851.04	4728.38	2535.03	0.536131	-0.899343	0.00921912	0.0644949	D-lactate dehydrogenase [EC:1.1.1.28]
187	K00413	75.2289	96.8246	42.8352	0.4424	-1.17658	0.00929513	0.0647535	ubiquinol-cytochrome c reductase cytochrome c1 subunit
2850	K09890	29.116	4.51165	66.0224	14.6338	3.87123	0.00927719	0.0647535	alternative ribosome-rescue factor
484	K01121	33.4924	47.0006	13.2303	0.281492	-1.82883	0.00933109	0.0648532	2',3'-cyclic-nucleotide 3'-phosphodiesterase [EC:3.1.4.37]
940	K02035	6930.92	8564.19	4481.01	0.523226	-0.934493	0.00938202	0.0648532	peptide/nickel transport system substrate-binding protein
1512	K03404	5.28963	0.845099	11.9564	14.148	3.82252	0.00938768	0.0648532	magnesium chelatase subunit D [EC:6.6.1.1]
2430	K07277	551.564	675.611	365.494	0.540982	-0.886348	0.00936455	0.0648532	outer membrane protein
3208	K12940	27.9297	16.8029	44.6198	2.65549	1.40898	0.00949185	0.0654365	aminobenzoyl-glutamate utilization protein A
1900	K04083	5179.04	3923.03	7063.05	1.8004	0.848321	0.00954982	0.0656996	molecular chaperone Hsp33
1324	K02887	54.1608	72.8574	26.116	0.358453	-1.48014	0.00957902	0.065764	large subunit ribosomal protein L20
29	K00053	29550.8	18113.1	46707.3	2.57865	1.36661	0.00961579	0.0658801	ketol-acid reductoisomerase [EC:1.1.1.86]
3272	K13747	32.0068	19.9181	50.1398	2.5173	1.33188	0.0096696	0.0661122	carboxynorspermidine decarboxylase [EC:4.1.1.-]
3270	K13734	51.8145	23.2007	94.7352	4.0833	2.02974	0.00974026	0.0664582	fibronectin-binding protein 1
2326	K07080	61.9191	26.0242	115.761	4.44822	2.15323	0.00992524	0.0675813
2150	K06183	1344.87	1042.46	1798.47	1.72521	0.786776	0.0099724	0.067721	16S rRNA pseudouridine516 synthase [EC:5.4.99.19]
2306	K07042	9820.65	7620.14	13121.4	1.72194	0.784034	0.00998661	0.067721	probable rRNA maturation factor
585	K01426	1632.6	696.528	3036.72	4.35979	2.12426	0.0100701	0.0681482	amidase [EC:3.5.1.4]
2763	K09155	4287.03	3303.34	5762.57	1.74447	0.80279	0.0101163	0.0683212	hypothetical protein
993	K02117	1360.58	1683.26	876.566	0.520754	-0.941326	0.0102543	0.0691126	V-type H+-transporting ATPase subunit A [EC:3.6.3.14]
970	K02071	2301.76	1744.58	3137.53	1.79844	0.846747	0.0103568	0.0696613	D-methionine transport system ATP-binding protein
571	K01361	724.455	890.502	475.385	0.53384	-0.905521	0.0104752	0.0701523	lactocepin [EC:3.4.21.96]
818	K01846	53.6971	73.426	24.1037	0.328272	-1.60704	0.0104748	0.0701523	methylaspartate mutase [EC:5.4.99.1]
1922	K04561	61.255	27.1693	112.383	4.13641	2.04838	0.0104932	0.0701523	nitric oxide reductase subunit B [EC:1.7.2.5]
242	K00620	20504.3	24729.5	14166.4	0.572856	-0.803755	0.0106467	0.0708927	glutamate N-acetyltransferase / amino-acid N-acetyltransferase [EC:2.3.1.35 2.3.1.1]
705	K01664	15.7643	23.5909	4.02447	0.170594	-2.55136	0.0106319	0.0708927	para-aminobenzoate synthetase component II [EC:2.6.1.85]
3106	K11906	11.1919	17.2912	2.04299	0.118152	-3.08129	0.0106722	0.0709201	type VI secretion system protein VasD
430	K00990	45.0741	59.8544	22.9037	0.382657	-1.38588	0.0108733	0.0721117	[protein-PII] uridylyltransferase [EC:2.7.7.59]
587	K01429	2085.58	1296.6	3269.04	2.52123	1.33413	0.0109897	0.0727379	urease subunit beta [EC:3.5.1.5]
1713	K03688	9883.66	5717.81	16132.4	2.82143	1.49643	0.0112555	0.0741118	ubiquinone biosynthesis protein
2784	K09476	4.67367	1.22149	9.85194	8.06553	3.01177	0.0112625	0.0741118	outer membrane pore protein F
3411	K15834	41.8421	57.0028	19.1009	0.335086	-1.5774	0.0112643	0.0741118	formate hydrogenlyase maturation protein HycH
50	K00099	183.313	241.032	96.7347	0.401336	-1.31712	0.0112876	0.0741181	1-deoxy-D-xylulose-5-phosphate reductoisomerase [EC:1.1.1.267]
2534	K07574	4343.73	3351.54	5832.02	1.7401	0.799171	0.0113249	0.0742163	RNA-binding protein
186	K00412	39.8473	57.3499	13.5933	0.237024	-2.0769	0.0114938	0.0750555	ubiquinol-cytochrome c reductase cytochrome b subunit
691	K01639	118.521	77.4122	180.184	2.3276	1.21884	0.0115462	0.0750555	N-acetylneuraminate lyase [EC:4.1.3.3]
1637	K03594	74.2657	97.9269	38.774	0.395948	-1.33662	0.0115694	0.0750555	bacterioferritin
1898	K04081	151.716	192.92	89.9105	0.46605	-1.10144	0.0115683	0.0750555	molecular chaperone IbpB
2257	K06962	1912.19	1475.92	2566.58	1.73896	0.798227	0.0115342	0.0750555
2984	K10793	5.47064	9.11773	0	0	#NAME?	0.0116114	0.0750555	D-proline reductase (dithiol) PrdA [EC:1.21.4.1]
3321	K14170	62.5265	42.7693	92.1624	2.15487	1.1076	0.011604	0.0750555	chorismate mutase / prephenate dehydratase [EC:5.4.99.5 4.2.1.51]
2204	K06861	180.917	120.965	270.846	2.23904	1.16288	0.01166	0.0752228	lipopolysaccharide export system ATP-binding protein [EC:3.6.3.-]
3400	K15770	6220.04	7530.89	4253.78	0.564844	-0.824075	0.0117334	0.0755493	putative arabinogalactan oligomer transport system substrate-binding protein
2805	K09767	42.9329	29.4969	63.087	2.13876	1.09678	0.0118602	0.0762176	hypothetical protein
385	K00919	112.444	142.982	66.6374	0.466055	-1.10143	0.0119151	0.0762823	4-diphosphocytidyl-2-C-methyl-D-erythritol kinase [EC:2.7.1.148]
1498	K03342	4477.34	3469.76	5988.71	1.72598	0.787412	0.0119214	0.0762823	para-aminobenzoate synthetase / 4-amino-4-deoxychorismate lyase [EC:2.6.1.85 4.1.3.38]
2048	K05822	5.43169	1.12288	11.8949	10.5933	3.40507	0.0119392	0.0762823	tetrahydrodipicolinate N-acetyltransferase [EC:2.3.1.89]
3171	K12292	41.6903	56.389	19.6424	0.348337	-1.52144	0.0122358	0.0780267	ATP-binding cassette, subfamily C, bacterial, competence factor transporting protein [EC:3.4.22.-]
474	K01090	5178.93	6274.98	3534.86	0.563327	-0.827956	0.0123356	0.0785122	protein phosphatase [EC:3.1.3.16]
3166	K12268	6303.59	3647.6	10287.6	2.82037	1.49588	0.0125856	0.0799497	accessory secretory protein Asp1
3264	K13678	797.502	567.934	1141.85	2.01054	1.00758	0.0126211	0.0800224	monoglucosyldiacylglycerol glycosyltransferase [EC:2.4.1.-]
1548	K03475	113.474	81.5461	161.366	1.97883	0.984648	0.0127541	0.0807109	PTS system, ascorbate-specific IIC component
700	K01654	30.9256	19.2526	48.4351	2.51576	1.331	0.0128096	0.0807628	N-acetylneuraminate synthase [EC:2.5.1.56]
718	K01682	61.8766	79.8384	34.934	0.437559	-1.19245	0.012811	0.0807628	aconitate hydratase 2 / 2-methylisocitrate dehydratase [EC:4.2.1.3 4.2.1.99]
1142	K02476	5.16049	0.941614	11.4888	12.2012	3.60895	0.0130752	0.0822721	two-component system, CitB family, sensor kinase [EC:2.7.13.3]
1290	K02824	941.313	611.536	1435.98	2.34815	1.23153	0.0132051	0.0829318	uracil permease
2553	K07652	22438.1	16866.8	30795.1	1.82578	0.868514	0.0133833	0.0838926	two-component system, OmpR family, sensor histidine kinase VicK [EC:2.7.13.3]
2926	K10040	3757.46	2404.86	5786.35	2.40611	1.2667	0.0134417	0.0840992	putative glutamine transport system permease protein
846	K01892	4969.77	3810.58	6708.57	1.76051	0.815996	0.0134922	0.0842562	histidyl-tRNA synthetase [EC:6.1.1.21]
228	K00590	30.2189	17.2091	49.7337	2.88996	1.53105	0.0135669	0.0845635	site-specific DNA-methyltransferase (cytosine-N4-specific) [EC:2.1.1.113]
1102	K02424	41.1455	55.5015	19.6116	0.353353	-1.50082	0.0140153	0.0871944	cystine transport system substrate-binding protein
386	K00924	95.1969	125.235	50.1398	0.400366	-1.32061	0.0141104	0.0876216
2076	K05934	81.9612	105.095	47.2598	0.449685	-1.15301	0.0141775	0.0878737	precorrin-3B C17-methyltransferase [EC:2.1.1.131]
32	K00057	8379.22	6473.17	11238.3	1.73613	0.795879	0.0144193	0.089206	glycerol-3-phosphate dehydrogenase (NAD(P)+) [EC:1.1.1.94]
3039	K11189	784.477	962.194	517.901	0.53825	-0.893651	0.0145536	0.089869	phosphocarrier protein
1938	K04750	21.0502	11.183	35.8509	3.20583	1.6807	0.0145969	0.0899689	PhnB protein
548	K01265	5940.08	4577.41	7984.07	1.74423	0.802592	0.0147292	0.0906161	methionyl aminopeptidase [EC:3.4.11.18]
880	K01950	8.01998	12.8661	0.750745	0.0583505	-4.09911	0.0147921	0.0908345	NAD+ synthase (glutamine-hydrolysing) [EC:6.3.5.1]
3364	K15461	12.7736	19.4473	2.76298	0.142076	-2.81527	0.014886	0.0912421	tRNA 5-methylaminomethyl-2-thiouridine biosynthesis bifunctional protein [EC:2.1.1.61 1.5.-.-]
2954	K10536	23.4513	13.6176	38.2017	2.80532	1.48816	0.0149294	0.0913394	agmatine deiminase [EC:3.5.3.12]
1235	K02746	45.4901	24.311	77.2589	3.17794	1.66809	0.0151754	0.0926736	PTS system, N-acetylgalactosamine-specific IIC component
225	K00573	11.6482	17.6618	2.62761	0.148773	-2.74881	0.015499	0.0941294	protein-L-isoaspartate(D-aspartate) O-methyltransferase [EC:2.1.1.77]
495	K01153	17204.5	13357.2	22975.3	1.72006	0.782463	0.0154652	0.0941294	type I restriction enzyme, R subunit [EC:3.1.21.3]
1543	K03470	2751.68	2109.29	3715.27	1.76138	0.816706	0.015472	0.0941294	ribonuclease HII [EC:3.1.26.4]
1824	K03832	27.7302	17.2007	43.5245	2.53039	1.33936	0.0156045	0.0945971	periplasmic protein TonB
383	K00912	63.0691	82.2073	34.3618	0.417989	-1.25846	0.0159086	0.0962645	tetraacyldisaccharide 4'-kinase [EC:2.7.1.130]
2335	K07095	6616.54	4946.99	9120.87	1.84372	0.882621	0.0159882	0.0965698
932	K02027	804.882	989.011	528.689	0.534563	-0.903568	0.0160204	0.0965882	multiple sugar transport system substrate-binding protein
998	K02122	169.205	213.071	103.406	0.48531	-1.04302	0.0161241	0.0969127	V-type H+-transporting ATPase subunit F [EC:3.6.3.14]
2207	K06867	42.1706	56.3772	20.8607	0.370021	-1.43432	0.0161326	0.0969127
1786	K03783	6574.99	5059.02	8848.95	1.74914	0.806647	0.0161986	0.0971329	purine-nucleoside phosphorylase [EC:2.4.2.1]
192	K00432	590.991	376.095	913.336	2.42847	1.28005	0.0164378	0.0983891	glutathione peroxidase [EC:1.11.1.9]
1221	K02652	10.4325	15.8655	2.28299	0.143897	-2.7969	0.0165505	0.0988856	type IV pilus assembly protein PilB
949	K02044	24.0476	33.1504	10.3934	0.313523	-1.67335	0.0167624	0.0997918	phosphonate transport system substrate-binding protein
1657	K03614	499.194	648.588	275.104	0.424159	-1.23732	0.0167544	0.0997918	electron transport complex protein RnfD
1111	K02435	3215.41	2537.48	4232.3	1.66791	0.738044	0.0169072	0.100474	aspartyl-tRNA(Asn)/glutamyl-tRNA (Gln) amidotransferase subunit C [EC:6.3.5.6 6.3.5.7]
251	K00639	55.6485	38.0746	82.0093	2.15391	1.10696	0.0172978	0.102611	glycine C-acetyltransferase [EC:2.3.1.29]
1404	K03116	12.5036	6.20185	21.9561	3.54025	1.82385	0.0175045	0.103652	sec-independent protein translocase protein TatA
900	K01992	1060.47	1275.03	738.618	0.579294	-0.787632	0.0175907	0.103976	ABC-2 type transport system permease protein
2314	K07053	41.3103	55.1649	20.5285	0.37213	-1.42612	0.0176599	0.1042
2633	K07862	283.555	343.748	193.266	0.562232	-0.830763	0.0179558	0.105757	serine/threonine transporter
897	K01989	3104.44	2004.53	4754.31	2.37179	1.24597	0.0182247	0.107151	putative ABC transport system substrate-binding protein
662	K01595	15899.7	19031.3	11202.3	0.588627	-0.764573	0.0183337	0.107601	phosphoenolpyruvate carboxylase [EC:4.1.1.31]
3059	K11617	1724.49	1354.42	2279.6	1.68308	0.751105	0.0185331	0.108579	two-component system, NarL family, sensor histidine kinase LiaS [EC:2.7.13.3]
279	K00692	12537.9	14762.3	9201.35	0.623301	-0.681999	0.0186542	0.108904	levansucrase [EC:2.4.1.10]
790	K01802	27.4751	40.2248	8.35045	0.207594	-2.26816	0.0186424	0.108904	peptidylprolyl isomerase [EC:5.2.1.8]
631	K01523	496.018	390.782	653.871	1.67324	0.742642	0.0187933	0.108949	phosphoribosyl-ATP pyrophosphohydrolase [EC:3.6.1.31]
1784	K03781	31.9042	43.2827	14.8364	0.342779	-1.54465	0.0187604	0.108949	catalase [EC:1.11.1.6]
2338	K07099	2.91126	0.376387	6.71358	17.8369	4.15679	0.0187746	0.108949
3410	K15833	68.0539	21.98	137.165	6.24044	2.64165	0.0187711	0.108949	formate hydrogenlyase regulatory protein HycA
1771	K03767	646.783	784.305	440.501	0.561645	-0.832271	0.0188809	0.109265	peptidyl-prolyl cis-trans isomerase A (cyclophilin A) [EC:5.2.1.8]
409	K00954	1201.18	940.966	1591.5	1.69134	0.758168	0.0193465	0.111018	pantetheine-phosphate adenylyltransferase [EC:2.7.7.3]
722	K01687	32818.3	22543.5	48230.4	2.13944	1.09723	0.0192492	0.111018	dihydroxy-acid dehydratase [EC:4.2.1.9]
1424	K03185	8.45639	13.253	1.26149	0.0951854	-3.39312	0.0192949	0.111018	2-octaprenyl-6-methoxyphenol hydroxylase [EC:1.14.13.-]
1732	K03710	2387.94	1873.74	3159.24	1.68606	0.753656	0.0193846	0.111018	GntR family transcriptional regulator
2644	K08161	4.83818	8.06364	0	0	#NAME?	0.0193284	0.111018	MFS transporter, DHA1 family, multidrug resistance protein
2861	K09903	11857.1	9337.64	15636.2	1.67453	0.74376	0.0193581	0.111018	uridylate kinase [EC:2.7.4.22]
3077	K11733	140.077	72.8443	240.925	3.3074	1.7257	0.0194832	0.11139	lysine-specific permease
2785	K09477	23.1316	14.1023	36.6755	2.60068	1.37889	0.0196454	0.111982	citrate:succinate antiporter
2886	K09949	87.7123	63.5646	123.934	1.94973	0.963272	0.0196543	0.111982	hypothetical protein
936	K02031	282.655	344.163	190.393	0.553205	-0.854113	0.0197029	0.112066	peptide/nickel transport system ATP-binding protein
1875	K04041	1125.98	1368.23	762.606	0.557366	-0.843303	0.0197479	0.11213	fructose-1,6-bisphosphatase III [EC:3.1.3.11]
467	K01077	28.5694	39.7472	11.8027	0.296943	-1.75174	0.019934	0.112993	alkaline phosphatase [EC:3.1.3.1]
19	K00031	1155.28	671.366	1881.14	2.80196	1.48644	0.0202871	0.114603	isocitrate dehydrogenase [EC:1.1.1.42]
995	K02119	770.248	959.373	486.561	0.507166	-0.979471	0.0202849	0.114603	V-type H+-transporting ATPase subunit C [EC:3.6.3.14]
1858	K03981	58.2843	74.5896	33.8263	0.453499	-1.14083	0.0206126	0.116244	thiol:disulfide interchange protein DsbC [EC:5.3.4.1]
172	K00375	5.27836	8.54701	0.375372	0.0439185	-4.50903	0.0209962	0.118206	GntR family transcriptional regulator / MocR family aminotransferase
370	K00878	11.289	6.4914	18.4855	2.84769	1.50979	0.0210323	0.118208	hydroxyethylthiazole kinase [EC:2.7.1.50]
2307	K07043	11.4659	3.3812	23.593	6.9777	2.80275	0.0211284	0.118548
2055	K05837	1403.13	1123.85	1822.05	1.62126	0.697118	0.0213297	0.119475	rod shape determining protein RodA
85	K00175	102.991	66.0516	158.4	2.39812	1.2619	0.0213944	0.119635	2-oxoglutarate ferredoxin oxidoreductase subunit beta [EC:1.2.7.3]
1168	K02517	226.032	172.191	306.794	1.7817	0.833258	0.0219479	0.122524	lipid A biosynthesis lauroyl acyltransferase [EC:2.3.1.-]
1539	K03465	8.11348	12.6815	1.26149	0.0994751	-3.32952	0.0221278	0.123293	thymidylate synthase (FAD) [EC:2.1.1.148]
3027	K11085	80.1899	57.4928	114.236	1.98695	0.990558	0.0221601	0.123293	ATP-binding cassette, subfamily B, bacterial MsbA [EC:3.6.3.-]
420	K00974	6620.74	5218.15	8724.62	1.67197	0.741552	0.0222681	0.123649	tRNA nucleotidyltransferase (CCA-adding enzyme) [EC:2.7.7.72 3.1.3.- 3.1.4.-]
1329	K02897	103.334	129.992	63.3453	0.487301	-1.03712	0.0222987	0.123649	large subunit ribosomal protein L25
2261	K06969	3207.73	2521.77	4236.67	1.68004	0.748493	0.0225917	0.125065	23S rRNA (cytosine1962-C5)-methyltransferase [EC:2.1.1.191]
2502	K07478	5685.62	4541.55	7401.71	1.62978	0.704673	0.0232073	0.128259	putative ATPase
681	K01627	197.268	238.474	135.459	0.568024	-0.815976	0.0233945	0.129017	2-dehydro-3-deoxyphosphooctonate aldolase (KDO 8-P synthase) [EC:2.5.1.55]
1584	K03531	8012.54	6123.64	10845.9	1.77115	0.824686	0.0234223	0.129017	cell division protein FtsZ
574	K01390	16.7271	10.3489	26.2944	2.5408	1.34528	0.0234896	0.129173	IgA-specific metalloendopeptidase [EC:3.4.24.13]
1067	K02355	155585	121254	207081	1.70782	0.772157	0.0235815	0.129464	elongation factor G
157	K00351	18.2461	25.9345	6.71358	0.258867	-1.94972	0.0236418	0.129581	Na+-transporting NADH:ubiquinone oxidoreductase subunit F [EC:1.6.5.-]
773	K01772	2276.52	1816.77	2966.15	1.63265	0.707215	0.0237235	0.12975	ferrochelatase [EC:4.99.1.1]
2444	K07307	28.3729	38.8987	12.5842	0.323511	-1.62811	0.023751	0.12975	anaerobic dimethyl sulfoxide reductase subunit B (DMSO reductase iron- sulfur subunit)
2085	K05985	5531.4	4474.65	7116.52	1.59041	0.669397	0.02405	0.131168	ribonuclease M5 [EC:3.1.26.8]
2770	K09181	18.1356	25.861	6.54746	0.253179	-1.98177	0.0241393	0.131438	hypothetical protein
1000	K02124	39.5983	52.1311	20.7992	0.39898	-1.32561	0.0242468	0.131757	V-type H+-transporting ATPase subunit K [EC:3.6.3.14]
3046	K11209	923.37	1096.95	662.996	0.604397	-0.726431	0.0242772	0.131757	GST-like protein
638	K01537	1019.63	1228.62	706.159	0.574758	-0.798973	0.0248497	0.134305	Ca2+-transporting ATPase [EC:3.6.3.8]
2005	K05595	1593.56	1877.56	1167.57	0.621858	-0.685344	0.0247999	0.134305	multiple antibiotic resistance protein
3381	K15582	5093.66	3717.78	7157.48	1.9252	0.945011	0.0248683	0.134305	oligopeptide transport system permease protein
2161	K06196	65.2502	33.7211	112.544	3.33749	1.73876	0.0249968	0.134561	cytochrome c-type biogenesis protein
2585	K07706	15043.3	12073.5	19498.1	1.61495	0.691488	0.0249882	0.134561	two-component system, AgrA family, sensor histidine kinase AgrC [EC:2.7.13.-]
1629	K03584	1910.05	1546.35	2455.59	1.58799	0.667202	0.0260339	0.13969	DNA repair protein RecO (recombination protein O)
3167	K12269	3441.37	2779.43	4434.27	1.59539	0.673908	0.0260124	0.13969	accessory secretory protein Asp2
2381	K07171	68.8282	50.8719	95.7627	1.88243	0.912595	0.0261727	0.139982	mRNA interferase [EC:3.1.-.-]
2622	K07793	15.7531	22.6409	5.42134	0.239449	-2.06221	0.0261399	0.139982	putative tricarboxylic transport membrane protein
1366	K02990	7227.78	5799.25	9370.57	1.61582	0.69227	0.0264808	0.141402	small subunit ribosomal protein S6
507	K01179	10.5814	16.4542	1.77224	0.107707	-3.21481	0.0265296	0.141434	endoglucanase [EC:3.2.1.4]
1734	K03712	21.9786	31.9051	7.08895	0.222189	-2.17014	0.0266061	0.141593	MarR family transcriptional regulator, multiple antibiotic resistance protein MarR
2015	K05776	16.6895	23.0202	7.19358	0.31249	-1.67812	0.0266449	0.141593	molybdate transport system ATP-binding protein
2077	K05936	93.7237	117.25	58.4347	0.498379	-1.00468	0.0268441	0.142424	precorrin-4 C11-methyltransferase [EC:2.1.1.133]
517	K01195	2.23499	0	5.58746	Inf	Inf	0.0270604	0.143114	beta-glucuronidase [EC:3.2.1.31]
1966	K05311	43.4398	57.1305	22.9037	0.400902	-1.31868	0.0270291	0.143114	central glycolytic genes regulator
3347	K14982	13164.7	10501.1	17159.9	1.6341	0.708499	0.0272635	0.143958	two-component system, OmpR family, sensor histidine kinase CiaH [EC:2.7.13.3]
1216	K02619	58.3536	81.4864	23.6545	0.290287	-1.78445	0.0273755	0.14432	4-amino-4-deoxychorismate lyase [EC:4.1.3.38]
1037	K02256	11.6352	17.1889	3.30448	0.192244	-2.37899	0.0274355	0.144407	cytochrome c oxidase subunit 1 [EC:1.9.3.1]
224	K00571	256.205	173.91	379.648	2.18301	1.12632	0.0274878	0.144453	site-specific DNA-methyltransferase (adenine-specific) [EC:2.1.1.72]
910	K02003	10403.2	8392.96	13418.5	1.59878	0.676974	0.0279119	0.146449	putative ABC transport system ATP-binding protein
1939	K04751	785.578	214.142	1642.73	7.67122	2.93946	0.0283512	0.148519	nitrogen regulatory protein P-II 1
731	K01699	28.6747	17.5606	45.3458	2.58224	1.36862	0.0287426	0.150273	propanediol dehydratase large subunit [EC:4.2.1.28]
2032	K05801	11.0474	5.81789	18.8916	3.24716	1.69918	0.0287766	0.150273	DnaJ like chaperone protein
442	K01011	24.5845	33.3149	11.4888	0.344854	-1.53594	0.0291017	0.151353	thiosulfate/3-mercaptopyruvate sulfurtransferase [EC:2.8.1.1 2.8.1.2]
1467	K03299	39.2483	52.0481	20.0485	0.385192	-1.37635	0.0291205	0.151353	gluconate:H+ symporter, GntP family
2832	K09812	10595.6	7575.82	15125.3	1.99652	0.997487	0.0291179	0.151353	cell division transport system ATP-binding protein
2684	K08325	137.291	167.2	92.4272	0.552795	-0.855182	0.0294183	0.152662	NADP-dependent alcohol dehydrogenase [EC:1.1.-.-]
207	K00528	15.6416	22.5658	5.25521	0.232884	-2.10232	0.0294661	0.152671	ferredoxin--NADP+ reductase [EC:1.18.1.2]
1677	K03640	459.806	561.133	307.815	0.54856	-0.866278	0.0299696	0.155038	peptidoglycan-associated lipoprotein
717	K01681	1985.96	841.087	3703.27	4.40296	2.13847	0.0300511	0.155177	aconitate hydratase 1 / homoaconitase [EC:4.2.1.3 4.2.1.-]
1298	K02840	9.8022	14.294	3.06448	0.214389	-2.2217	0.0300902	0.155177	UDP-D-galactose:(glucosyl)LPS alpha-1,6-D-galactosyltransferase [EC:2.4.1.-]
444	K01023	81.6791	17.8271	177.457	9.95432	3.31532	0.0304589	0.156835	arylsulfate sulfotransferase [EC:2.8.2.22]
784	K01786	63.2256	82.8785	33.7464	0.407179	-1.29626	0.0306709	0.157682	L-ribulose-5-phosphate 4-epimerase [EC:5.1.3.4]
1465	K03296	339.566	407.139	238.206	0.585073	-0.773311	0.031045	0.159133	hydrophobic/amphiphilic exporter-1 (mainly G- bacteria), HAE1 family
1517	K03413	69.701	92.8298	35.0079	0.377119	-1.40691	0.0311452	0.159133	two-component system, chemotaxis family, response regulator CheY
2069	K05896	9371.34	7540.54	12117.5	1.60699	0.684357	0.0311199	0.159133	segregation and condensation protein A
2715	K08679	40.1249	51.3145	23.3406	0.454854	-1.13652	0.0311406	0.159133	UDP-glucuronate 4-epimerase [EC:5.1.3.6]
3094	K11755	23.6735	31.9362	11.2796	0.35319	-1.50148	0.0312506	0.159426	phosphoribosyl-ATP pyrophosphohydrolase / phosphoribosyl-AMP cyclohydrolase [EC:3.6.1.31 3.5.4.19]
1791	K03788	23.202	31.8518	10.2273	0.321091	-1.63895	0.0313751	0.159815	acid phosphatase (class B) [EC:3.1.3.2]
408	K00951	27043	21529.1	35313.8	1.64029	0.713948	0.0315662	0.160542	GTP pyrophosphokinase [EC:2.7.6.5]
88	K00180	7.93679	12.2065	1.53224	0.125527	-2.99393	0.0318415	0.161447	indolepyruvate ferredoxin oxidoreductase, beta subunit [EC:1.2.7.8]
975	K02077	50.0078	35.4097	71.905	2.03066	1.02195	0.031814	0.161447	zinc/manganese transport system substrate-binding protein
2848	K09888	27.0667	36.812	12.4488	0.338172	-1.56417	0.0322329	0.163182	cell division protein ZapA
82	K00163	106.753	136.036	62.8286	0.461852	-1.1145	0.0324332	0.163876	pyruvate dehydrogenase E1 component [EC:1.2.4.1]
2973	K10679	24.4116	33.7489	10.4058	0.308331	-1.69745	0.0324689	0.163876	nitroreductase / dihydropteridine reductase [EC:1.-.-.- 1.5.1.34]
2551	K07646	62.3339	41.5167	93.5596	2.25354	1.1722	0.0326988	0.164786	two-component system, OmpR family, sensor histidine kinase KdpD [EC:2.7.13.3]
545	K01259	136.063	168.181	87.8859	0.522568	-0.936309	0.0327798	0.164943	proline iminopeptidase [EC:3.4.11.5]
2501	K07474	86.772	37.19	161.145	4.33302	2.11537	0.0329992	0.165796	phage terminase small subunit
1444	K03216	646.823	768.901	463.705	0.603076	-0.729589	0.0337218	0.16917	tRNA (cytidine/uridine-2'-O-)-methyltransferase [EC:2.1.1.207]
696	K01647	1025.15	540.222	1752.53	3.2441	1.69782	0.0339607	0.170111	citrate synthase [EC:2.3.3.1]
1047	K02304	4.05821	6.76369	0	0	#NAME?	0.0341385	0.170487	precorrin-2 dehydrogenase / sirohydrochlorin ferrochelatase [EC:1.3.1.76 4.99.1.4]
1549	K03476	159.797	193.65	109.017	0.56296	-0.828895	0.034106	0.170487	L-ascorbate 6-phosphate lactonase [EC:3.1.1.-]
312	K00789	6779.12	4975.62	9484.36	1.90617	0.930674	0.0342891	0.170725	S-adenosylmethionine synthetase [EC:2.5.1.6]
3102	K11900	20.1081	27.8768	8.45507	0.303301	-1.72118	0.0342804	0.170725	type VI secretion system protein ImpC
3323	K14188	2885.36	2341.03	3701.84	1.58129	0.661098	0.0343712	0.170877	D-alanine--poly(phosphoribitol) ligase subunit 2 [EC:6.1.1.13]
1509	K03394	58.8654	38.4148	89.5412	2.3309	1.22089	0.0345231	0.171119	precorrin-2/cobalt-factor-2 C20-methyltransferase [EC:2.1.1.130 2.1.1.151]
2530	K07567	1516.08	1124.33	2103.7	1.87106	0.903859	0.0345095	0.171119	TdcF protein
429	K00989	20.5883	11.6358	34.0172	2.9235	1.5477	0.0345753	0.171122	ribonuclease PH [EC:2.7.7.56]
624	K01497	10.8995	16.0736	3.13835	0.195248	-2.35662	0.0347581	0.171665	GTP cyclohydrolase II [EC:3.5.4.25]
1696	K03665	4796.73	3880.39	6171.23	1.59036	0.669355	0.0347885	0.171665	GTP-binding protein HflX
114	K00262	45006.8	19763.1	82872.2	4.19327	2.06808	0.0350253	0.17232	glutamate dehydrogenase (NADP+) [EC:1.4.1.4]
3010	K11054	5.53392	2.06449	10.7381	5.20131	2.37887	0.0349926	0.17232	CylI protein
1337	K02913	9819.37	4252.31	18169.9	4.27296	2.09524	0.035473	0.174007	large subunit ribosomal protein L33
2612	K07778	3127.94	2247.27	4448.94	1.97971	0.985289	0.0354532	0.174007	two-component system, NarL family, sensor histidine kinase DesK [EC:2.7.13.3]
1373	K03048	3106.83	3722.83	2182.83	0.586335	-0.770203	0.0356512	0.174622	DNA-directed RNA polymerase subunit delta
2072	K05919	69.3948	51.96	95.5471	1.83886	0.878812	0.0357986	0.175086	superoxide reductase [EC:1.15.1.2]
3075	K11719	11.4086	6.28869	19.0885	3.03537	1.60187	0.0359585	0.175609	lipopolysaccharide export system protein LptC
160	K00358	27.2698	17.3891	42.0908	2.42054	1.27533	0.0361626	0.176346
402	K00943	6755.54	5408.1	8776.7	1.62288	0.698556	0.0362359	0.176444	dTMP kinase [EC:2.7.4.9]
2743	K09001	7.43395	11.5489	1.26149	0.10923	-3.19456	0.0362914	0.176455	anhydro-N-acetylmuramic acid kinase [EC:2.7.1.170]
1895	K04078	39371.2	31827.4	50686.8	1.59255	0.671339	0.0364878	0.17715	chaperonin GroES
3002	K11045	20.6793	7.43461	40.5462	5.45371	2.44724	0.036596	0.177416	cAMP factor
512	K01190	955.164	759.937	1248	1.64225	0.715671	0.0368758	0.178511	beta-galactosidase [EC:3.2.1.23]
3089	K11750	30.0067	39.9397	15.1071	0.378249	-1.40259	0.0370638	0.17916	esterase FrsA [EC:3.1.-.-]
3006	K11050	663.074	527.923	865.802	1.64002	0.713711	0.0378719	0.1828	multidrug/hemolysin transport system ATP-binding protein
526	K01220	216.105	165.926	291.374	1.75605	0.812335	0.038227	0.184164	6-phospho-beta-galactosidase [EC:3.2.1.85]
1908	K04095	2008.97	2395.95	1428.49	0.59621	-0.746108	0.0382657	0.184164	cell filamentation protein
2548	K07643	4.03589	6.47624	0.375372	0.0579615	-4.10876	0.038336	0.184235	two-component system, OmpR family, sensor histidine kinase BasS [EC:2.7.13.3]
1914	K04477	7.8195	12.0315	1.50149	0.124796	-3.00235	0.0386685	0.185296	putative hydrolase
2351	K07120	13.8712	20.0951	4.53522	0.225687	-2.1476	0.0386226	0.185296
143	K00336	139.746	169.211	95.5471	0.564662	-0.824541	0.0390956	0.187072	NADH-quinone oxidoreductase subunit G [EC:1.6.5.3]
1662	K03621	4713.7	3862.76	5990.11	1.55073	0.632949	0.0393415	0.187978	glycerol-3-phosphate acyltransferase PlsX [EC:2.3.1.15]
176	K00381	21.2309	29.4281	8.93507	0.303623	-1.71965	0.0396274	0.189071	sulfite reductase (NADPH) hemoprotein beta-component [EC:1.8.1.2]
1121	K02446	173.658	136.598	229.247	1.67825	0.746961	0.0397805	0.189529	fructose-1,6-bisphosphatase II [EC:3.1.3.11]
22	K00040	16.1057	23.4092	5.15059	0.220025	-2.18426	0.0400499	0.189792	fructuronate reductase [EC:1.1.1.57]
733	K01704	6375.55	4475.81	9225.17	2.06112	1.04343	0.0401791	0.189792	3-isopropylmalate/(R)-2-methylmalate dehydratase small subunit [EC:4.2.1.33 4.2.1.35]
861	K01918	49.4896	35.5225	70.4403	1.98298	0.987667	0.0400649	0.189792	pantoate--beta-alanine ligase [EC:6.3.2.1]
1105	K02428	9080.45	6532.09	12903	1.97532	0.98209	0.0398971	0.189792	dITP/XTP pyrophosphatase [EC:3.6.1.19]
2380	K07170	707.102	508.311	1005.29	1.97771	0.983827	0.0401442	0.189792	GAF domain-containing protein
2744	K09002	157.494	190.111	108.568	0.571079	-0.808238	0.0401263	0.189792	hypothetical protein
2124	K06148	1563.69	1236.26	2054.83	1.66214	0.733038	0.0402447	0.189831	ATP-binding cassette, subfamily C, bacterial
539	K01250	23.8335	31.3906	12.4979	0.398142	-1.32865	0.0404769	0.190655	pyrimidine-specific ribonucleoside hydrolase [EC:3.2.-.-]
850	K01897	225.631	293.942	123.165	0.419009	-1.25495	0.040762	0.191726	long-chain acyl-CoA synthetase [EC:6.2.1.3]
424	K00980	52.0278	38.5958	72.1758	1.87004	0.903071	0.0412338	0.193396	glycerol-3-phosphate cytidylyltransferase [EC:2.7.7.39]
3160	K12251	38.2183	24.3139	59.0749	2.42968	1.28077	0.0411944	0.193396	N-carbamoylputrescine amidase [EC:3.5.1.53]
400	K00941	89.5278	67.7023	122.266	1.80594	0.852747	0.0415821	0.194755	hydroxymethylpyrimidine/phosphomethylpyrimidine kinase [EC:2.7.1.49 2.7.4.7]
2302	K07037	55.5443	73.5304	28.5651	0.38848	-1.36409	0.0416803	0.194939
990	K02114	9702.89	8016.02	12233.2	1.52609	0.609842	0.041893	0.195383	F-type H+-transporting ATPase subunit epsilon [EC:3.6.3.14]
3451	K16293	6.47899	10.0476	1.12612	0.112079	-3.15742	0.0418531	0.195383	polysulfide reductase chain B
542	K01255	48.791	61.553	29.6481	0.481667	-1.05389	0.0422066	0.196293	leucyl aminopeptidase [EC:3.4.11.1]
1847	K03930	2543.47	2076.59	3243.8	1.56208	0.643466	0.0421987	0.196293	putative tributyrin esterase [EC:3.1.1.-]
1317	K02874	563.115	692.487	369.058	0.532945	-0.90794	0.0423012	0.196458	large subunit ribosomal protein L14
1350	K02950	35740.2	29154	45619.7	1.56478	0.645963	0.0428635	0.198791	small subunit ribosomal protein S12
601	K01462	8135.37	6675.71	10324.9	1.54663	0.629131	0.0430426	0.199065	peptide deformylase [EC:3.5.1.88]
1623	K03578	34.1861	44.8131	18.2455	0.407146	-1.29638	0.0429887	0.199065	ATP-dependent helicase HrpA [EC:3.6.4.13]
365	K00870	11.5045	16.9015	3.4091	0.201704	-2.30969	0.0434868	0.200839	protein kinase [EC:2.7.1.37]
287	K00721	37.944	25.9122	55.9916	2.16082	1.11158	0.0436712	0.201276	dolichol-phosphate mannosyltransferase [EC:2.4.1.83]
2677	K08314	10.9877	16.0606	3.37835	0.210351	-2.24913	0.0437029	0.201276	fructose-6-phosphate aldolase 2 [EC:4.1.2.-]
3008	K11052	5.45149	1.97635	10.6642	5.39588	2.43186	0.0437753	0.20133	CylE protein
209	K00540	1865.05	1528.13	2370.42	1.55119	0.633377	0.0439888	0.202032
777	K01778	56.2147	41.3362	78.5324	1.89984	0.925881	0.0441515	0.202436	diaminopimelate epimerase [EC:5.1.1.7]
1483	K03319	133.193	104.619	176.055	1.68281	0.750873	0.0441989	0.202436	divalent anion:Na+ symporter, DASS family
657	K01585	82.6149	100.663	55.5424	0.551764	-0.857876	0.0444177	0.202617	arginine decarboxylase [EC:4.1.1.19]
2146	K06179	14.835	20.68	6.06746	0.293397	-1.76907	0.0444217	0.202617	23S rRNA pseudouridine955/2504/2580 synthase [EC:5.4.99.24]
3064	K11688	66.9473	83.0221	42.8352	0.51595	-0.954697	0.0443259	0.202617	C4-dicarboxylate-binding protein DctP
780	K01782	4.38336	6.9651	0.510747	0.0733294	-3.76946	0.0446394	0.20326	3-hydroxyacyl-CoA dehydrogenase / enoyl-CoA hydratase / 3-hydroxybutyryl-CoA epimerase [EC:1.1.1.35 4.2.1.17 5.1.2.3]
1321	K02881	13091.1	10694.3	16686.3	1.5603	0.641822	0.0446853	0.20326	large subunit ribosomal protein L18
148	K00341	24.9749	32.6733	13.4272	0.410952	-1.28296	0.0449547	0.203369	NADH-quinone oxidoreductase subunit L [EC:1.6.5.3]
150	K00343	6.21255	9.76351	0.886119	0.0907583	-3.46183	0.0448567	0.203369	NADH-quinone oxidoreductase subunit N [EC:1.6.5.3]
220	K00564	2664.93	2083.01	3537.81	1.69841	0.764189	0.0449477	0.203369	16S rRNA (guanine1207-N2)-methyltransferase [EC:2.1.1.172]
1436	K03201	6.05822	2.90959	10.7812	3.70539	1.88963	0.0448589	0.203369	type IV secretion system protein VirB6
1698	K03667	250.105	299.439	176.104	0.588114	-0.765832	0.0455504	0.205784	ATP-dependent HslUV protease ATP-binding subunit HslU
833	K01874	6105.09	5070.16	7657.48	1.5103	0.594837	0.0458365	0.206794	methionyl-tRNA synthetase [EC:6.1.1.10]
699	K01653	3024.25	1872.67	4751.62	2.53735	1.34332	0.0460092	0.207292	acetolactate synthase I/III small subunit [EC:2.2.1.6]
1325	K02888	181.358	215.034	130.844	0.60848	-0.716719	0.046075	0.207306	large subunit ribosomal protein L21
2375	K07154	6.30403	9.57547	1.39687	0.14588	-2.77715	0.0464812	0.20885	serine/threonine-protein kinase HipA [EC:2.7.11.1]
314	K00791	2579.82	2077.4	3333.46	1.60463	0.682241	0.0466467	0.209273	tRNA dimethylallyltransferase [EC:2.5.1.75]
469	K01081	755.557	917.94	511.982	0.557751	-0.842307	0.0467645	0.209273	5'-nucleotidase [EC:3.1.3.5]
3434	K16089	49.8795	21.1571	92.963	4.39393	2.13551	0.0467469	0.209273	outer membrane receptor for ferrienterochelin and colicins
4	K00005	1788.64	2126.65	1281.62	0.602647	-0.730614	0.0471992	0.210933	glycerol dehydrogenase [EC:1.1.1.6]
1280	K02808	941.33	1100.11	703.161	0.639174	-0.64572	0.0473286	0.211227	PTS system, sucrose-specific IIA component [EC:2.7.1.69]
248	K00633	28.5123	40.173	11.0212	0.274343	-1.86595	0.047414	0.211324	galactoside O-acetyltransferase [EC:2.3.1.18]
3222	K12997	3253.23	2400.54	4532.25	1.88801	0.916865	0.0478156	0.212828	rhamnosyltransferase [EC:2.4.1.-]
1975	K05352	327.934	239.258	460.95	1.92658	0.946046	0.0480316	0.213502	ribitol-5-phosphate 2-dehydrogenase [EC:1.1.1.137]
398	K00939	8596.03	9984.53	6513.27	0.652337	-0.616312	0.0488714	0.216945	adenylate kinase [EC:2.7.4.3]
3269	K13732	6217.39	7277.96	4626.55	0.635693	-0.653598	0.0491977	0.218101	fibronectin-binding protein A
3174	K12295	97.47	120.913	62.3055	0.515292	-0.956539	0.0498754	0.22081	two-component system, AgrA family, response regulator ComE
2095	K06023	3816.39	3122.51	4857.22	1.55555	0.637427	0.0502276	0.222073	HPr kinase/phosphorylase [EC:2.7.11.- 2.7.4.-]
2461	K07341	88.5719	66.6299	121.485	1.82328	0.866536	0.0503552	0.222341	death on curing protein
2442	K07305	9.89185	5.07349	17.1194	3.37428	1.75458	0.0506456	0.223029	peptide-methionine (R)-S-oxide reductase [EC:1.8.4.12]
3017	K11070	2426.7	1982.56	3092.91	1.56005	0.641597	0.0506088	0.223029	spermidine/putrescine transport system permease protein
2620	K07791	86.79	63.7875	121.294	1.90153	0.92716	0.0508878	0.223798	anaerobic C4-dicarboxylate transporter DcuA
792	K01804	13.1578	18.3155	5.42134	0.295997	-1.75635	0.0510257	0.224108	L-arabinose isomerase [EC:5.3.1.4]
154	K00348	8.95018	13.0545	2.79373	0.214006	-2.22428	0.0512902	0.224971	Na+-transporting NADH:ubiquinone oxidoreductase subunit C [EC:1.6.5.-]
651	K01575	3681.52	2886.01	4874.78	1.68911	0.756262	0.0515762	0.225927	acetolactate decarboxylase [EC:4.1.1.5]
1782	K03779	53.5706	11.4739	116.716	10.1723	3.34658	0.0516684	0.225954	L(+)-tartrate dehydratase alpha subunit [EC:4.2.1.32]
3277	K13818	6.05127	2.24575	11.7595	5.23635	2.38856	0.0517187	0.225954	molybdopterin-guanine dinucleotide biosynthesis protein
321	K00799	29.2998	38.6918	15.2118	0.393152	-1.34684	0.0520052	0.226311	glutathione S-transferase [EC:2.5.1.18]
1893	K04075	13168.5	15631.7	9473.8	0.606065	-0.722456	0.0519222	0.226311	tRNA(Ile)-lysidine synthase [EC:6.3.4.19]
2013	K05774	4.77004	7.69982	0.375372	0.0487508	-4.35843	0.051964	0.226311	ribose 1,5-bisphosphokinase [EC:2.7.4.23]
261	K00657	218.276	166.512	295.922	1.77718	0.829591	0.0522757	0.22719	diamine N-acetyltransferase [EC:2.3.1.57]
3004	K11048	1.65164	0	4.1291	Inf	Inf	0.0527371	0.228896	CylD protein
734	K01706	9.58387	14.2911	2.52298	0.176542	-2.50192	0.0528843	0.229235	glucarate dehydratase [EC:4.2.1.40]
140	K00333	9.89819	14.3842	3.1691	0.220318	-2.18234	0.0529998	0.229435	NADH-quinone oxidoreductase subunit D [EC:1.6.5.3]
3189	K12506	17.0615	10.7135	26.5836	2.48131	1.3111	0.0531029	0.229582	2-C-methyl-D-erythritol 4-phosphate cytidylyltransferase / 2-C-methyl-D-erythritol 2,4-cyclodiphosphate synthase [EC:2.7.7.60 4.6.1.12]
282	K00700	16995.5	13925.4	21600.7	1.55117	0.633358	0.0542117	0.23407	1,4-alpha-glucan branching enzyme [EC:2.4.1.18]
462	K01061	21.5305	30.6085	7.91357	0.258541	-1.95153	0.0544881	0.234958	carboxymethylenebutenolidase [EC:3.1.1.45]
496	K01154	2980.54	2458.3	3763.91	1.53111	0.614574	0.0546165	0.235205	type I restriction enzyme, S subunit [EC:3.1.21.3]
2777	K09458	29505	24059.1	37673.9	1.56589	0.64698	0.0549534	0.236349	3-oxoacyl-[acyl-carrier-protein] synthase II [EC:2.3.1.179]
611	K01480	14.2339	20.109	5.42134	0.269598	-1.89112	0.0551975	0.237092	agmatinase [EC:3.5.3.11]
781	K01783	2928.85	2174.76	4059.99	1.86687	0.900619	0.0553986	0.237445	ribulose-phosphate 3-epimerase [EC:5.1.3.1]
1205	K02574	11.5956	16.5322	4.1906	0.253481	-1.98005	0.055423	0.237445	ferredoxin-type protein NapH
573	K01372	22717.6	18643.8	28828.3	1.54627	0.628789	0.0561218	0.23983	bleomycin hydrolase [EC:3.4.22.40]
919	K02013	2639.97	2148.24	3377.57	1.57225	0.652832	0.0561736	0.23983	iron complex transport system ATP-binding protein [EC:3.6.3.34]
2033	K05802	11.4166	16.2544	4.15985	0.255921	-1.96623	0.0561965	0.23983	potassium efflux system protein
665	K01599	321.123	244.212	436.489	1.78734	0.837813	0.0565214	0.240906	uroporphyrinogen decarboxylase [EC:4.1.1.37]
2250	K06949	14614.1	10981	20063.9	1.82715	0.869596	0.0568074	0.241814	ribosome biogenesis GTPase [EC:3.6.1.-]
3226	K13014	11.9708	17.5884	3.54448	0.201524	-2.31098	0.0573756	0.24392	undecaprenyl phosphate-alpha-L-ara4FN deformylase [EC:3.5.-.-]
1726	K03704	153.872	120.782	203.506	1.6849	0.752662	0.0575658	0.244415	cold shock protein (beta-ribbon, CspA family)
583	K01424	1937.03	1595.72	2449	1.53474	0.61799	0.0578193	0.245178	L-asparaginase [EC:3.5.1.1]
755	K01739	4759.01	3653.09	6417.88	1.75684	0.81298	0.058747	0.248476	cystathionine gamma-synthase [EC:2.5.1.48]
2363	K07137	108.067	84.8012	142.967	1.6859	0.753523	0.05868	0.248476
356	K00858	3134.68	2587.28	3955.78	1.52894	0.612527	0.0588878	0.248754	NAD+ kinase [EC:2.7.1.23]
1173	K02523	57.6443	43.4891	78.877	1.81372	0.858949	0.0590514	0.249128	octaprenyl-diphosphate synthase [EC:2.5.1.90]
713	K01676	47.8621	60.1361	29.4512	0.489742	-1.02991	0.0592273	0.249236	fumarate hydratase, class I [EC:4.2.1.2]
862	K01919	5824.83	3466.1	9362.91	2.70128	1.43364	0.0591623	0.249236	glutamate--cysteine ligase [EC:6.3.2.2]
3068	K11705	1877.36	1544.19	2377.11	1.53939	0.622355	0.0593282	0.249344	iron/zinc/copper transport system permease protein
2720	K08722	16.2484	9.94896	25.6975	2.58293	1.36901	0.0594096	0.24937	5'-nucleotidase [EC:3.1.3.5]
3460	K16370	22.8721	31.0025	10.6766	0.344377	-1.53794	0.0594986	0.249428	6-phosphofructokinase 2 [EC:2.7.1.11]
598	K01451	23.6447	34.0418	8.04895	0.236443	-2.08044	0.0597113	0.249464	hippurate hydrolase [EC:3.5.1.32]
751	K01735	7869.18	6482.21	9949.63	1.53491	0.618156	0.0599982	0.249464	3-dehydroquinate synthase [EC:4.2.3.4]
1017	K02217	75.0165	92.7087	48.4782	0.522909	-0.935369	0.059753	0.249464	ferritin [EC:1.16.3.1]
1246	K02761	1786.31	1392.06	2377.68	1.70802	0.772327	0.0598904	0.249464	PTS system, cellobiose-specific IIC component
1612	K03567	13.8757	19.5119	5.42134	0.277848	-1.84763	0.0599445	0.249464	glycine cleavage system transcriptional repressor
2093	K06016	20.0476	13.237	30.2634	2.28627	1.193	0.0601091	0.249464	N-carbamoyl-L-amino-acid hydrolase [EC:3.5.1.87]
2398	K07223	255.447	206.772	328.461	1.58852	0.66768	0.0600863	0.249464	putative iron-dependent peroxidase
3031	K11105	23.0995	33.3834	7.67357	0.229862	-2.12116	0.0599093	0.249464	cell volume regulation protein A
588	K01430	1064.71	617.595	1735.39	2.80991	1.49052	0.0605956	0.250543	urease subunit gamma [EC:3.5.1.5]
1295	K02836	6655.58	4917.79	9262.27	1.88342	0.913357	0.0604567	0.250543	peptide chain release factor 2
2221	K06894	101.855	125.141	66.9266	0.534809	-0.902904	0.0605573	0.250543
41	K00075	1835.94	1512.13	2321.64	1.53534	0.618559	0.0613227	0.252918	UDP-N-acetylmuramate dehydrogenase [EC:1.3.1.98]
1154	K02496	3.2707	5.45117	0	0	#NAME?	0.0613043	0.252918	uroporphyrin-III C-methyltransferase [EC:2.1.1.107]
3382	K15583	14665.7	11872	18856.1	1.58828	0.667466	0.062065	0.255662	oligopeptide transport system ATP-binding protein
162	K00362	28.7438	37.4246	15.7225	0.420112	-1.25115	0.0624688	0.255824	nitrite reductase (NAD(P)H) large subunit [EC:1.7.1.4]
881	K01951	18341.5	15098	23206.8	1.53707	0.620186	0.0623899	0.255824	GMP synthase (glutamine-hydrolysing) [EC:6.3.5.2]
1589	K03543	5.9153	8.92759	1.39687	0.156466	-2.67608	0.0624902	0.255824	multidrug resistance protein A
2136	K06165	3.78153	6.30256	0	0	#NAME?	0.0622326	0.255824	alpha-D-ribose 1-methylphosphonate 5-triphosphate synthase subunit PhnH [EC:2.7.8.37]
2574	K07687	30.3985	39.3619	16.9533	0.430702	-1.21524	0.0624082	0.255824	two-component system, NarL family, captular synthesis response regulator RcsB
2520	K07501	2.77592	0.470807	6.23359	13.2402	3.72685	0.0625841	0.255892	hypothetical protein
883	K01953	160.287	120.246	220.348	1.83248	0.873796	0.0628388	0.256091	asparagine synthase (glutamine-hydrolysing) [EC:6.3.5.4]
1160	K02503	1898.13	1588.4	2362.73	1.48749	0.572883	0.0628251	0.256091	Hit-like protein involved in cell-cycle regulation
2086	K05989	137.771	167.5	93.1782	0.55629	-0.846092	0.0628643	0.256091	alpha-L-rhamnosidase [EC:3.2.1.40]
3213	K12957	10.4119	14.9205	3.6491	0.24457	-2.03168	0.0630959	0.256719	uncharacterized zinc-type alcohol dehydrogenase-like protein [EC:1.-.-.-]
1690	K03654	108.297	128.066	78.643	0.614083	-0.703494	0.0632335	0.256964	ATP-dependent DNA helicase RecQ [EC:3.6.4.12]
434	K00997	5240.07	4331.35	6603.14	1.5245	0.608335	0.0635067	0.257129	holo-[acyl-carrier protein] synthase [EC:2.7.8.7]
1364	K02986	13318	15287.6	10363.7	0.677916	-0.560821	0.0634704	0.257129	small subunit ribosomal protein S4
1379	K03074	77.0319	93.4628	52.3857	0.560498	-0.83522	0.0635062	0.257129	preprotein translocase subunit SecF
1686	K03650	2786.72	3217.58	2140.43	0.665229	-0.588077	0.064213	0.259355	tRNA modification GTPase [EC:3.6.-.-]
2201	K06726	34.9195	26.0116	48.2813	1.85614	0.892307	0.064187	0.259355	D-ribose pyranase [EC:5.-.-.-]
3402	K15772	445.717	520.17	334.037	0.642168	-0.638977	0.0643071	0.259419	putative arabinogalactan oligomer transport system permease protein
2822	K09796	32.9778	47.1931	11.6549	0.246963	-2.01764	0.0647138	0.260742	hypothetical protein
929	K02024	4.80217	1.49717	9.75968	6.51876	2.7046	0.0651696	0.261309	maltoporin
1349	K02948	650.74	481.193	905.06	1.88087	0.911399	0.0651332	0.261309	small subunit ribosomal protein S11
1860	K04014	18.2564	9.3984	31.5433	3.35624	1.74685	0.0651432	0.261309	protein NrfC
1876	K04042	4920.51	3950.7	6375.22	1.6137	0.690368	0.065028	0.261309	bifunctional UDP-N-acetylglucosamine pyrophosphorylase / Glucosamine-1-phosphate N-acetyltransferase [EC:2.7.7.23 2.3.1.157]
1458	K03286	332.049	396.063	236.028	0.595937	-0.746768	0.065511	0.262361	OmpA-OmpF porin, OOP family
107	K00246	7.58945	11.3773	1.90761	0.167668	-2.57632	0.0658464	0.263162	fumarate reductase subunit C
244	K00626	1345.27	1592.33	974.679	0.61211	-0.708138	0.0661843	0.263162	acetyl-CoA C-acetyltransferase [EC:2.3.1.9]
379	K00897	112.909	91.7705	144.616	1.57585	0.656128	0.0661873	0.263162	aminoglycoside 3'-phosphotransferase [EC:2.7.1.95]
2810	K09773	471.911	555.163	347.033	0.625102	-0.677837	0.0658987	0.263162	hypothetical protein
2925	K10039	1851	1525.49	2339.26	1.53345	0.616779	0.0660966	0.263162	putative glutamine transport system substrate-binding protein
3276	K13789	4308.97	3541.5	5460.19	1.54178	0.624593	0.0661631	0.263162	geranylgeranyl diphosphate synthase, type II [EC:2.5.1.1 2.5.1.10 2.5.1.29]
2059	K05845	930.362	788.289	1143.47	1.45058	0.536625	0.0663094	0.263332	osmoprotectant transport system substrate-binding protein
2266	K06979	2620.32	3082.81	1926.59	0.624945	-0.678198	0.0666663	0.264432
57	K00111	54.8811	72.7451	28.0851	0.386075	-1.37305	0.067058	0.264789	glycerol-3-phosphate dehydrogenase [EC:1.1.5.3]
639	K01541	606.339	484.931	788.451	1.62591	0.701244	0.0671555	0.264789	H+/K+-exchanging ATPase [EC:3.6.3.10]
774	K01775	3642.53	3039.51	4547.05	1.49598	0.581092	0.0671367	0.264789	alanine racemase [EC:5.1.1.1]
1487	K03324	2348.48	2727.42	1780.07	0.652658	-0.615601	0.0671378	0.264789	phosphate:Na+ symporter
1724	K03702	8319.3	6946.94	10377.8	1.49387	0.579056	0.0669242	0.264789	excinuclease ABC subunit B
3409	K15832	40.7548	54.6902	19.8516	0.362983	-1.46203	0.0673268	0.265149	formate hydrogenlyase subunit 7
606	K01467	32.5644	41.7986	18.7131	0.447697	-1.15941	0.0679823	0.266247	beta-lactamase [EC:3.5.2.6]
1303	K02849	10.32	14.5663	3.9506	0.271215	-1.88249	0.0678942	0.266247	heptosyltransferase III [EC:2.4.-.-]
1357	K02965	20161.5	16803.7	25198.2	1.49957	0.584545	0.0679266	0.266247	small subunit ribosomal protein S19
2223	K06896	11687	9656.85	14732.1	1.52556	0.609341	0.0679073	0.266247
2320	K07069	4.6638	7.52275	0.375372	0.0498983	-4.32487	0.068007	0.266247
1714	K03690	14.0026	19.7439	5.39059	0.273026	-1.87289	0.068275	0.266981	hypothetical protein
1525	K03435	15.7421	21.8021	6.65208	0.305112	-1.71259	0.0687521	0.267952	LacI family transcriptional regulator, fructose operon transcriptional repressor
2178	K06217	6133.21	5064.85	7735.75	1.52734	0.611023	0.0688466	0.267952	phosphate starvation-inducible protein PhoH and related proteins
2483	K07405	10.6339	14.7489	4.46135	0.302487	-1.72505	0.0687987	0.267952	alpha-amylase [EC:3.2.1.1]
2747	K09013	4927.76	4088.13	6187.21	1.51346	0.597847	0.0686086	0.267952	Fe-S cluster assembly ATP-binding protein
2910	K10001	1.94642	0.470807	4.15985	8.83556	3.14332	0.069012	0.268281	glutamate/aspartate transport system substrate-binding protein
1361	K02972	9.45247	14.0024	2.62761	0.187654	-2.41385	0.0694872	0.269497	small subunit ribosomal protein S22
2235	K06917	4.5475	7.32892	0.375372	0.051218	-4.28721	0.0694608	0.269497	tRNA 2-selenouridine synthase [EC:2.9.1.-]
3326	K14261	54.0676	65.9414	36.257	0.549837	-0.862924	0.0700046	0.271186	alanine-synthesizing transaminase [EC:2.6.1.-]
1573	K03518	10.5917	6.76917	16.3255	2.41174	1.27008	0.0702942	0.27199	carbon-monoxide dehydrogenase small subunit [EC:1.2.99.2]
324	K00806	2870.83	2365.25	3629.2	1.53438	0.617658	0.070438	0.272229	undecaprenyl diphosphate synthase [EC:2.5.1.31]
2855	K09896	30.3066	16.625	50.829	3.05738	1.6123	0.0711494	0.274658	hypothetical protein
946	K02041	22.3919	29.7713	11.3227	0.380322	-1.39471	0.0714093	0.275065	phosphonate transport system ATP-binding protein [EC:3.6.3.28]
1376	K03071	380.836	453.576	271.725	0.599074	-0.739193	0.0714206	0.275065	preprotein translocase subunit SecB
433	K00996	2.15926	0.374292	4.83672	12.9223	3.69179	0.0719866	0.276923	undecaprenyl-phosphate galactose phosphotransferase [EC:2.7.8.6]
1006	K02188	257.588	305.625	185.532	0.607056	-0.720098	0.0721544	0.276926	cobalt-precorrin-5B (C1)-methyltransferase [EC:2.1.1.195]
1774	K03770	86.4847	104.943	58.7977	0.560285	-0.835768	0.0721067	0.276926	peptidyl-prolyl cis-trans isomerase D [EC:5.2.1.8]
1853	K03976	2429.14	2034.43	3021.21	1.48504	0.570501	0.0726457	0.278489	putative transcription regulator
744	K01719	18.4554	24.6915	9.10119	0.368595	-1.43989	0.0728994	0.278817	uroporphyrinogen-III synthase [EC:4.2.1.75]
1955	K04772	13.7654	19.4389	5.25521	0.270345	-1.88712	0.072885	0.278817	serine protease DegQ [EC:3.4.21.-]
336	K00831	2642.02	1419.23	4476.2	3.15396	1.65717	0.0730974	0.279252	phosphoserine aminotransferase [EC:2.6.1.52]
3362	K15396	5.00993	7.50888	1.26149	0.168	-2.57347	0.0741354	0.282892	tRNA (cytidine32/uridine32-2'-O)-methyltransferase [EC:2.1.1.200]
291	K00756	4338.31	3707.03	5285.22	1.42573	0.511698	0.0747485	0.284257	pyrimidine-nucleoside phosphorylase [EC:2.4.2.2]
2245	K06940	1293.43	1074.85	1621.31	1.50841	0.593027	0.0747502	0.284257
3196	K12554	29571.3	25454.3	35746.9	1.40436	0.489908	0.0746726	0.284257	alanine adding enzyme [EC:2.3.2.-]
1454	K03274	164.226	194.464	118.869	0.611266	-0.710128	0.0749088	0.284533	ADP-L-glycero-D-manno-heptose 6-epimerase [EC:5.1.3.20]
2166	K06201	312.825	257.647	395.592	1.5354	0.618617	0.0753563	0.285579	copper homeostasis protein
3228	K13019	3.09572	5.15953	0	0	#NAME?	0.0753271	0.285579	UDP-GlcNAc3NAcA epimerase [EC:5.1.3.23]
250	K00638	23.0025	30.1574	12.2703	0.406875	-1.29734	0.0758239	0.287023	chloramphenicol O-acetyltransferase [EC:2.3.1.28]
246	K00631	16.5973	24.1587	5.25521	0.217529	-2.20072	0.0760376	0.287176	glycerol-3-phosphate O-acyltransferase [EC:2.3.1.15]
762	K01752	1329.57	1536.72	1018.85	0.663	-0.592919	0.0760229	0.287176	L-serine dehydratase [EC:4.3.1.17]
2099	K06042	47.681	58.1605	31.9618	0.549544	-0.863692	0.07633	0.287953	precorrin-8X methylmutase [EC:5.4.1.2]
3423	K15987	67.1162	91.8487	30.0174	0.326814	-1.61346	0.0764425	0.288049	K(+)-stimulated pyrophosphate-energized sodium pump [EC:3.6.1.1]
431	K00991	326.286	212.458	497.029	2.33943	1.22615	0.0769566	0.289657	2-C-methyl-D-erythritol 4-phosphate cytidylyltransferase [EC:2.7.7.60]
2762	K09153	25.0349	32.8143	13.3657	0.407312	-1.29579	0.0772326	0.290366	hypothetical protein
817	K01845	305.784	255.143	381.745	1.4962	0.581307	0.0776684	0.291674	glutamate-1-semialdehyde 2,1-aminomutase [EC:5.4.3.8]
3412	K15836	37.3113	47.9296	21.3839	0.446151	-1.16439	0.0778059	0.29186	formate hydrogenlyase transcriptional activator
702	K01658	300.862	219.676	422.641	1.92393	0.944054	0.0785945	0.294485	anthranilate synthase component II [EC:4.1.3.27]
1139	K02472	15.2469	20.866	6.81821	0.326762	-1.61369	0.0788989	0.294959	UDP-N-acetyl-D-mannosaminuronic acid dehydrogenase [EC:1.1.1.336]
1842	K03923	7.67236	11.9463	1.26149	0.105597	-3.24336	0.0788518	0.294959	modulator of drug activity B
3081	K11737	4.87917	2.06449	9.10119	4.40844	2.14027	0.0793189	0.296195	D-serine/D-alanine/glycine transporter
350	K00851	15.1281	20.307	7.3597	0.362421	-1.46426	0.0794921	0.296508	gluconokinase [EC:2.7.1.12]
1728	K03706	12911.2	10817.8	16051.3	1.48379	0.569285	0.0796579	0.296793	transcriptional pleiotropic repressor
3093	K11754	19476	16334.6	24188.1	1.48078	0.56636	0.0798388	0.297133	dihydrofolate synthase / folylpolyglutamate synthase [EC:6.3.2.12 6.3.2.17]
658	K01586	3403.54	3855.8	2725.15	0.706766	-0.500695	0.0804906	0.299223	diaminopimelate decarboxylase [EC:4.1.1.20]
226	K00574	1044.7	895.7	1268.19	1.41587	0.501688	0.0808291	0.299715	cyclopropane-fatty-acyl-phospholipid synthase [EC:2.1.1.79]
1421	K03182	95.0089	114.526	65.7329	0.573955	-0.80099	0.0808941	0.299715	3-octaprenyl-4-hydroxybenzoate carboxy-lyase UbiD [EC:4.1.1.-]
2938	K10122	26.0713	33.6309	14.7318	0.438043	-1.19086	0.0808076	0.299715	putative sugar transport system permease protein
1881	K04047	26090.8	30021.7	20194.4	0.672662	-0.572045	0.0814636	0.301488	starvation-inducible DNA-binding protein
60	K00116	13.9126	19.1632	6.03671	0.315016	-1.6665	0.082187	0.303826	malate dehydrogenase (quinone) [EC:1.1.5.4]
2671	K08307	54.6175	65.865	37.7461	0.573083	-0.803184	0.0824206	0.30435	membrane-bound lytic murein transglycosylase D [EC:3.2.1.-]
554	K01274	2355.11	1848.02	3115.74	1.68598	0.753589	0.0834782	0.307571	D-alanyl-D-alanine dipeptidase [EC:3.4.13.-]
3291	K13920	23.9505	31.8481	12.1042	0.38006	-1.3957	0.0834442	0.307571	propanediol dehydratase small subunit [EC:4.2.1.28]
1190	K02556	12.7697	17.2871	5.99359	0.34671	-1.5282	0.0837775	0.308331	chemotaxis protein MotA
142	K00335	40.1962	50.8957	24.1468	0.474437	-1.07571	0.0841789	0.30878	NADH-quinone oxidoreductase subunit F [EC:1.6.5.3]
1276	K02803	26.4433	34.3905	14.5225	0.422284	-1.24372	0.0841125	0.30878	PTS system, N-acetylglucosamine-specific IIB component [EC:2.7.1.69]
1277	K02804	26.4433	34.3905	14.5225	0.422284	-1.24372	0.0841125	0.30878	PTS system, N-acetylglucosamine-specific IIC component
2449	K07315	4.58512	7.14137	0.750745	0.105126	-3.24981	0.0842821	0.308817	sigma-B regulation protein RsbU (phosphoserine phosphatase)
730	K01698	134.373	110.577	170.067	1.53799	0.621049	0.0847571	0.310215	porphobilinogen synthase [EC:4.2.1.24]
1630	K03585	60.8751	74.6861	40.1585	0.537697	-0.895136	0.0853679	0.312106	membrane fusion protein
561	K01297	13.068	8.09426	20.5285	2.53618	1.34266	0.0857737	0.313244	muramoyltetrapeptide carboxypeptidase [EC:3.4.17.13]
3016	K11069	4058.57	4676.64	3131.46	0.669597	-0.578635	0.0861626	0.314318	spermidine/putrescine transport system substrate-binding protein
878	K01940	110521	126339	86794.2	0.686992	-0.541635	0.0862736	0.314377	argininosuccinate synthase [EC:6.3.4.5]
1838	K03885	156.069	184.594	113.282	0.613682	-0.704437	0.0864303	0.314602	NADH dehydrogenase [EC:1.6.99.3]
171	K00374	17.8617	10.6031	28.7496	2.71142	1.43905	0.0867034	0.315051	nitrate reductase 1, gamma subunit [EC:1.7.99.4]
2826	K09802	278.401	177.188	430.219	2.42803	1.27979	0.0867437	0.315051	hypothetical protein
1614	K03569	616.958	722.478	458.678	0.634868	-0.655471	0.0869902	0.315601	rod shape-determining protein MreB and related proteins
654	K01581	1523.13	1281.74	1885.21	1.47083	0.556628	0.0872868	0.315986	ornithine decarboxylase [EC:4.1.1.17]
2145	K06178	7873.81	8936.1	6280.36	0.702808	-0.508797	0.0872025	0.315986	23S rRNA pseudouridine2605 synthase [EC:5.4.99.22]
3312	K14055	200.954	253.019	122.857	0.485566	-1.04226	0.0876098	0.316809	universal stress protein E
1723	K03701	12492.6	10461.2	15539.7	1.48547	0.570916	0.0881949	0.318578	excinuclease ABC subunit A
2110	K06121	9.36004	14.5786	1.53224	0.105102	-3.25013	0.0883476	0.318782	glycerol dehydratase medium subunit [EC:4.2.1.30]
425	K00981	792.528	907.304	620.364	0.683744	-0.548472	0.0884699	0.318876	phosphatidate cytidylyltransferase [EC:2.7.7.41]
376	K00891	282.547	237.997	349.372	1.46797	0.55382	0.0888896	0.319749	shikimate kinase [EC:2.7.1.71]
923	K02017	34.0114	22.9229	50.6442	2.20933	1.14361	0.0889531	0.319749	molybdate transport system ATP-binding protein [EC:3.6.3.29]
1104	K02427	10.5074	14.9197	3.8891	0.260669	-1.93971	0.0890978	0.319749	23S rRNA (uridine2552-2'-O)-methyltransferase [EC:2.1.1.166]
2412	K07248	4.47355	6.95543	0.750745	0.107937	-3.21174	0.0890143	0.319749	lactaldehyde dehydrogenase / glycolaldehyde dehydrogenase [EC:1.2.1.22 1.2.1.21]
591	K01438	4.47877	7.12412	0.510747	0.0716926	-3.80203	0.090284	0.323656	acetylornithine deacetylase [EC:3.5.1.16]
1718	K03696	27073.8	22724.1	33598.4	1.47854	0.56417	0.0904848	0.324026	ATP-dependent Clp protease ATP-binding subunit ClpC
419	K00973	14644.7	10139.8	21402.2	2.11072	1.07773	0.0911089	0.32519	glucose-1-phosphate thymidylyltransferase [EC:2.7.7.24]
756	K01740	1475.05	1240.41	1827.01	1.4729	0.558661	0.0912022	0.32519	O-acetylhomoserine (thiol)-lyase [EC:2.5.1.49]
1499	K03346	6728.56	5673.8	8310.71	1.46475	0.550657	0.0910581	0.32519	replication initiation and membrane attachment protein
3419	K15915	3.28725	0.752774	7.08895	9.41711	3.23528	0.0909277	0.32519	UDP-N,N'-diacetylbacillosamine undecaprenylphosphate glucosylphosphate transferase [EC:2.7.8.-]
1640	K03597	10.4293	15.0397	3.51373	0.23363	-2.0977	0.0913778	0.325466	sigma-E factor negative regulatory protein RseA
3219	K12979	9.88087	14.2856	3.27373	0.229162	-2.12556	0.0914936	0.325529	beta-hydroxylase [EC:1.14.11.-]
2104	K06076	16.4102	21.5126	8.75657	0.407045	-1.29674	0.0918506	0.326449	long-chain fatty acid transport protein
1760	K03752	6.30365	3.09714	11.1134	3.58829	1.8433	0.0920322	0.326744	molybdopterin-guanine dinucleotide biosynthesis protein A [EC:2.7.7.77]
2194	K06442	5878.44	4956.44	7261.45	1.46506	0.550955	0.0921347	0.326758	23S rRNA (cytidine1920-2'-O)/16S rRNA (cytidine1409-2'-O)-methyltransferase [EC:2.1.1.226 2.1.1.227]
701	K01657	1075.56	894.554	1347.06	1.50585	0.590574	0.0923906	0.327315	anthranilate synthase component I [EC:4.1.3.27]
3112	K11925	6.56251	10.437	0.750745	0.0719309	-3.79724	0.0946201	0.334856	SgrR family transcriptional regulator
535	K01241	13.6222	18.2279	6.71358	0.368314	-1.44099	0.0954871	0.336617	AMP nucleosidase [EC:3.2.2.4]
1275	K02802	11.3988	16.0648	4.39985	0.273882	-1.86838	0.0954086	0.336617	PTS system, N-acetylglucosamine-specific IIA component [EC:2.7.1.69]
1393	K03091	130.348	105.41	167.753	1.59143	0.670325	0.0955238	0.336617	RNA polymerase sporulation-specific sigma factor
1513	K03406	132.55	155.841	97.6145	0.626373	-0.674905	0.0954312	0.336617	methyl-accepting chemotaxis protein
44	K00086	136.497	164.773	94.0827	0.570986	-0.808474	0.0966321	0.339882	1,3-propanediol dehydrogenase [EC:1.1.1.202]
313	K00790	8296.85	7039.3	10183.2	1.44662	0.532684	0.0966552	0.339882	UDP-N-acetylglucosamine 1-carboxyvinyltransferase [EC:2.5.1.7]
1288	K02822	24.2283	17.7722	33.9125	1.90818	0.932194	0.0969364	0.339931	PTS system, ascorbate-specific IIB component [EC:2.7.1.69]
1576	K03523	154.887	126.97	196.762	1.54967	0.631961	0.0968316	0.339931	biotin transport system substrate-specific component
3240	K13292	5329.18	4170.26	7067.57	1.69475	0.761076	0.0969766	0.339931	phosphatidylglycerol:prolipoprotein diacylglycerol transferase [EC:2.-.-.-]
604	K01465	3734.98	2981.76	4864.82	1.63153	0.706222	0.0975044	0.34106	dihydroorotase [EC:3.5.2.3]
2242	K06926	58.1573	44.7297	78.2987	1.75049	0.807757	0.09746	0.34106
1639	K03596	8990.97	7581.99	11104.4	1.46458	0.550489	0.0977811	0.341308	GTP-binding protein LepA
2882	K09935	27.9685	36.2925	15.4825	0.426603	-1.22903	0.0977288	0.341308	hypothetical protein
2918	K10013	8.11413	3.76387	14.6395	3.88949	1.95958	0.0981749	0.342322	lysine/arginine/ornithine transport system substrate-binding protein
1968	K05338	2.91001	0.374292	6.71358	17.9367	4.16485	0.0983603	0.342608	holin-like protein
3284	K13892	19.4175	26.9268	8.15357	0.302805	-1.72354	0.0988606	0.343989	glutathione transport system ATP-binding protein
1118	K02443	36.2822	45.3817	22.633	0.498724	-1.00369	0.0991155	0.344154	glycerol uptake operon antiterminator
2345	K07112	226.193	261.875	172.67	0.659362	-0.600858	0.0991021	0.344154
567	K01338	1183.12	1379.09	889.155	0.64474	-0.63321	0.0995844	0.34542	ATP-dependent Lon protease [EC:3.4.21.53]
302	K00767	14.9298	20.0175	7.2982	0.364591	-1.45565	0.0997222	0.345537	nicotinate-nucleotide pyrophosphorylase (carboxylating) [EC:2.4.2.19]
1453	K03273	36.6946	25.7007	53.1855	2.06942	1.04923	0.100556	0.348063	D-glycero-D-manno-heptose 1,7-bisphosphate phosphatase [EC:3.1.3.82 3.1.3.83]
389	K00927	62851.5	52850.5	77852.9	1.47308	0.558834	0.10111	0.349616	phosphoglycerate kinase [EC:2.7.2.3]
2485	K07407	62.7636	75.6922	43.3707	0.572988	-0.803423	0.10143	0.350356	alpha-galactosidase [EC:3.2.1.22]
297	K00762	13004.4	9698.47	17963.2	1.85217	0.88922	0.101577	0.3505	orotate phosphoribosyltransferase [EC:2.4.2.10]
360	K00864	447.299	521.129	336.554	0.645817	-0.630802	0.102229	0.352381	glycerol kinase [EC:2.7.1.30]
704	K01662	278.022	322.596	211.161	0.654568	-0.611385	0.104159	0.358289	1-deoxy-D-xylulose-5-phosphate synthase [EC:2.2.1.7]
1812	K03817	12781.4	14728.6	9860.6	0.669487	-0.578873	0.104158	0.358289	ribosomal-protein-serine acetyltransferase [EC:2.3.1.-]
274	K00687	4701.8	4013.23	5734.65	1.42894	0.514941	0.104528	0.358906	penicillin-binding protein 2B [EC:2.3.2.-]
1651	K03608	24.9719	32.2294	14.0857	0.437043	-1.19415	0.104555	0.358906	cell division topological specificity factor
1545	K03472	23.3152	30.5594	12.4488	0.407364	-1.29561	0.10483	0.359478	D-erythrose 4-phosphate dehydrogenase [EC:1.2.1.72]
2629	K07812	147.738	94.4544	227.664	2.41031	1.26922	0.10498	0.359622	trimethylamine-N-oxide reductase (cytochrome c) 2 [EC:1.7.2.3]
3178	K12308	410.541	316.514	551.581	1.74267	0.801303	0.105736	0.361838	beta-galactosidase [EC:3.2.1.23]
1979	K05365	20.1576	26.2978	10.9473	0.416282	-1.26437	0.106202	0.363059	penicillin-binding protein 1B [EC:2.4.1.129 3.4.-.-]
2126	K06151	4.30515	6.67475	0.750745	0.112475	-3.15232	0.107124	0.365363	gluconate 2-dehydrogenase alpha chain [EC:1.1.99.3]
2545	K07640	5.87071	9.03378	1.12612	0.124656	-3.00397	0.107198	0.365363	two-component system, OmpR family, sensor histidine kinase CpxA [EC:2.7.13.3]
3007	K11051	82.1447	66.8838	105.036	1.57043	0.651156	0.107207	0.365363	multidrug/hemolysin transport system permease protein
1191	K02557	123.473	103.56	153.342	1.48071	0.566294	0.107362	0.365516	chemotaxis protein MotB
43	K00077	593.128	674.946	470.4	0.696944	-0.520885	0.107662	0.366162	2-dehydropantoate 2-reductase [EC:1.1.1.169]
1062	K02343	4407.4	3744.46	5401.79	1.44261	0.528678	0.108775	0.369569	DNA polymerase III subunit gamma/tau [EC:2.7.7.7]
2260	K06968	2.14696	0.374292	4.80597	12.8402	3.68259	0.109005	0.36997	23S rRNA (cytidine2498-2'-O)-methyltransferase [EC:2.1.1.186]
528	K01223	3187.97	2702.98	3915.47	1.44857	0.534633	0.109703	0.370066	6-phospho-beta-glucosidase [EC:3.2.1.86]
1627	K03582	19.3926	25.3428	10.4673	0.413029	-1.27569	0.109661	0.370066	exodeoxyribonuclease V beta subunit [EC:3.1.11.5]
1800	K03804	4.97141	8.28569	0	0	#NAME?	0.109457	0.370066	chromosome partition protein MukE
2829	K09808	12.6388	17.5611	5.25521	0.299252	-1.74057	0.109291	0.370066	lipoprotein-releasing system permease protein
3029	K11103	18.4884	23.8645	10.4242	0.436807	-1.19493	0.109691	0.370066	aerobic C4-dicarboxylate transport protein
3235	K13252	16.6803	21.9834	8.72582	0.396928	-1.33305	0.109619	0.370066	putrescine carbamoyltransferase [EC:2.1.3.6]
1120	K02445	68.7878	81.5728	49.6103	0.608172	-0.717448	0.109865	0.370237	MFS transporter, OPA family, glycerol-3-phosphate transporter
2060	K05846	898.723	781.7	1074.26	1.37426	0.458651	0.11076	0.372875	osmoprotectant transport system permease protein
2285	K07012	3027.63	3474.78	2356.89	0.678284	-0.560038	0.111013	0.373345
2350	K07119	10.4296	16.0412	2.01224	0.125441	-2.99491	0.111153	0.373439
2243	K06929	691.39	602.311	825.01	1.36974	0.453904	0.111737	0.37502
331	K00820	12141.5	10313.2	14884	1.4432	0.529272	0.112006	0.375542	glucosamine--fructose-6-phosphate aminotransferase (isomerizing) [EC:2.6.1.16]
99	K00231	8.73633	5.26862	13.9379	2.64546	1.40352	0.112301	0.375633	oxygen-dependent protoporphyrinogen oxidase [EC:1.3.3.4]
1278	K02805	9.04674	13.0759	3.00298	0.229657	-2.12245	0.112373	0.375633	lipopolysaccharide biosynthesis protein
1928	K04651	15.4382	10.7114	22.5284	2.10321	1.07259	0.112349	0.375633	hydrogenase nickel incorporation protein HypA/HybF
3429	K16066	23.3414	31.2841	11.4273	0.365274	-1.45295	0.11331	0.378386	malonic semialdehyde reductase [EC:1.1.1.-]
236	K00606	4.12971	6.20185	1.02149	0.164708	-2.60202	0.113872	0.379116	3-methyl-2-oxobutanoate hydroxymethyltransferase [EC:2.1.2.11]
1251	K02769	5499.93	4754.29	6618.39	1.39209	0.477251	0.113819	0.379116	PTS system, fructose-specific IIB component [EC:2.7.1.69]
1252	K02770	5499.93	4754.29	6618.39	1.39209	0.477251	0.113819	0.379116	PTS system, fructose-specific IIC component
1429	K03190	2477.01	1999.05	3193.95	1.59774	0.676031	0.11403	0.379261	urease accessory protein
1566	K03498	1030.09	1182.45	801.546	0.677869	-0.560922	0.114183	0.379389	trk system potassium uptake protein TrkH
411	K00957	2.75784	4.5964	0	0	#NAME?	0.114427	0.379441	sulfate adenylyltransferase subunit 2 [EC:2.7.7.4]
565	K01305	5.86755	3.01029	10.1534	3.3729	1.75399	0.114415	0.379441	beta-aspartyl-dipeptidase (metallo-type) [EC:3.4.19.-]
1951	K04765	11.2661	15.7739	4.50447	0.285564	-1.80811	0.114608	0.379661	ATP diphosphatase [EC:3.6.1.8]
627	K01515	826.301	950.222	640.419	0.673968	-0.569248	0.114774	0.379832	ADP-ribose pyrophosphatase [EC:3.6.1.13]
1477	K03312	15.6129	10.7114	22.9652	2.144	1.1003	0.115359	0.381386	glutamate:Na+ symporter, ESS family
2156	K06191	773.016	520.075	1152.43	2.21589	1.14788	0.115526	0.381558	glutaredoxin-like protein NrdH
842	K01886	189.629	158.06	236.982	1.49931	0.584302	0.116359	0.383638	glutaminyl-tRNA synthetase [EC:6.1.1.18]
1641	K03598	3.75544	6.00882	0.375372	0.0624702	-4.00069	0.116387	0.383638	sigma-E factor negative regulatory protein RseB
1956	K04773	34.5911	43.6256	21.0392	0.482268	-1.05209	0.116825	0.384316	protease IV [EC:3.4.21.-]
2801	K09760	12729.9	10977.6	15358.4	1.39907	0.484465	0.116748	0.384316	DNA recombination protein RmuC
490	K01142	4505.2	3801.84	5560.23	1.46251	0.548445	0.117969	0.386928	exodeoxyribonuclease III [EC:3.1.11.2]
967	K02067	33.8142	42.0806	21.4146	0.508895	-0.97456	0.117788	0.386928	putative ABC transport system substrate-binding protein
1322	K02884	8308.92	9380.76	6701.15	0.714351	-0.485296	0.117876	0.386928	large subunit ribosomal protein L19
592	K01439	5909.94	6614.97	4852.38	0.733544	-0.447044	0.118891	0.388798	succinyl-diaminopimelate desuccinylase [EC:3.5.1.18]
1338	K02914	58.6769	42.2318	83.3447	1.97351	0.980762	0.118846	0.388798	large subunit ribosomal protein L34
1711	K03686	51517	58194.7	41500.4	0.713131	-0.487761	0.118751	0.388798	molecular chaperone DnaJ
860	K01917	36.4944	28.1525	49.0073	1.74078	0.799734	0.11969	0.391028	glutathionylspermidine synthase [EC:6.3.1.8]
572	K01362	31519	25532.8	40498.4	1.58613	0.665511	0.120068	0.39155
2152	K06187	1640.81	1861.37	1309.98	0.703774	-0.506816	0.120086	0.39155	recombination protein RecR
3057	K11604	3.64088	5.81789	0.375372	0.0645204	-3.9541	0.120215	0.391585	manganese/iron transport system substrate-binding protein
2030	K05799	8.75672	12.5925	3.00298	0.238473	-2.0681	0.120765	0.392604	GntR family transcriptional regulator, transcriptional repressor for pyruvate dehydrogenase complex
2051	K05833	2770.78	2312.35	3458.42	1.49563	0.580756	0.120695	0.392604	putative ABC transport system ATP-binding protein
721	K01686	93.7543	110.441	68.7235	0.622262	-0.684405	0.121746	0.395405	mannonate dehydratase [EC:4.2.1.8]
369	K00876	405.453	470.105	308.475	0.656182	-0.607832	0.122405	0.397158	uridine kinase [EC:2.7.1.48]
2061	K05847	468.518	406.859	561.007	1.37887	0.463489	0.122637	0.39752	osmoprotectant transport system ATP-binding protein
1254	K02773	491.491	566.229	379.383	0.670017	-0.57773	0.122779	0.397594	PTS system, galactitol-specific IIA component [EC:2.7.1.69]
560	K01295	14.1598	19.5547	6.06746	0.310281	-1.68835	0.123023	0.397964	glutamate carboxypeptidase [EC:3.4.17.11]
589	K01433	1.68547	0.376387	3.6491	9.69508	3.27725	0.123134	0.397964	formyltetrahydrofolate deformylase [EC:3.5.1.10]
1495	K03337	2.36911	3.94852	0	0	#NAME?	0.123307	0.398137	5-deoxy-glucuronate isomerase [EC:5.3.1.-]
822	K01854	1102.11	1253.94	874.36	0.697292	-0.520165	0.123598	0.398195	UDP-galactopyranose mutase [EC:5.4.99.9]
1613	K03568	29.2872	38.1703	15.9625	0.418192	-1.25776	0.123685	0.398195	TldD protein
2937	K10120	46.2913	56.4677	31.0265	0.549456	-0.863924	0.123602	0.398195	putative sugar transport system substrate-binding protein
1556	K03486	172.031	202.11	126.912	0.627937	-0.671309	0.124808	0.401418	GntR family transcriptional regulator, trehalose operon transcriptional repressor
2045	K05816	8.05391	11.5607	2.79373	0.241658	-2.04896	0.126097	0.405172	sn-glycerol 3-phosphate transport system ATP-binding protein [EC:3.6.3.20]
547	K01262	3333.96	2749.18	4211.13	1.53177	0.615203	0.126647	0.406546	Xaa-Pro aminopeptidase [EC:3.4.11.9]
2415	K07258	22676.1	19778.4	27022.6	1.36627	0.450238	0.127569	0.409109	D-alanyl-D-alanine carboxypeptidase (penicillin-binding protein 5/6) [EC:3.4.16.4]
144	K00337	8.55418	12.415	2.76298	0.222552	-2.16778	0.127777	0.40938	NADH-quinone oxidoreductase subunit H [EC:1.6.5.3]
1197	K02565	18.8511	24.35	10.6027	0.435429	-1.19949	0.128561	0.411099	N-acetylglucosamine repressor
1435	K03200	5.47746	3.01239	9.17506	3.04578	1.60681	0.128519	0.411099	type IV secretion system protein VirB5
914	K02007	57.3006	67.4447	42.0845	0.623985	-0.680416	0.129229	0.412837	cobalt/nickel transport system permease protein
996	K02120	685.751	801.909	511.514	0.637871	-0.648663	0.130198	0.415131	V-type H+-transporting ATPase subunit D [EC:3.6.3.14]
1156	K02499	17.8078	13.0608	24.9283	1.90864	0.932547	0.13012	0.415131	tetrapyrrole methylase family protein / MazG family protein
390	K00928	9070.18	10224.9	7338.06	0.717663	-0.478621	0.13096	0.417158	aspartate kinase [EC:2.7.2.4]
2775	K09456	5.39547	7.99146	1.50149	0.187887	-2.41206	0.131104	0.417217	putative acyl-CoA dehydrogenase
472	K01087	9.24524	13.0662	3.51373	0.268916	-1.89477	0.131892	0.418701	trehalose 6-phosphate phosphatase [EC:3.1.3.12]
1351	K02952	12821.6	11044.9	15486.7	1.40217	0.487656	0.132005	0.418701	small subunit ribosomal protein S13
1526	K03436	2484.96	2856.08	1928.29	0.675151	-0.566718	0.131962	0.418701	DeoR family transcriptional regulator, fructose operon transcriptional repressor
3152	K12142	7.88895	11.5565	2.38761	0.206603	-2.27507	0.132075	0.418701	hydrogenase-4 component G [EC:1.-.-.-]
267	K00674	3374.21	2887.84	4103.75	1.42104	0.506952	0.133101	0.421266	2,3,4,5-tetrahydropyridine-2-carboxylate N-succinyltransferase [EC:2.3.1.117]
867	K01924	21154.8	23593.3	17497	0.741609	-0.43127	0.133138	0.421266	UDP-N-acetylmuramate--alanine ligase [EC:6.3.2.8]
3290	K13919	55.0629	64.4249	41.0199	0.636708	-0.651295	0.133452	0.421855	propanediol dehydratase medium subunit [EC:4.2.1.28]
1603	K03558	20.4846	14.9377	28.8051	1.92835	0.947364	0.133903	0.422879	membrane protein required for colicin V production
2724	K08963	12.0538	8.36495	17.587	2.10246	1.07208	0.134208	0.423438	methylthioribose-1-phosphate isomerase [EC:5.3.1.23]
3098	K11892	4.00785	6.67974	0	0	#NAME?	0.134656	0.424447	type VI secretion system protein ImpK
2516	K07494	5.00218	2.72075	8.42432	3.09632	1.63056	0.135343	0.426207	putative transposase
2180	K06221	21.542	27.9242	11.9688	0.428617	-1.22224	0.135472	0.426211	2,5-diketo-D-gluconate reductase A [EC:1.1.1.274]
2635	K08077	1.94642	0.470807	4.15985	8.83556	3.14332	0.136733	0.429768	UDP-sugar diphosphatase [EC:3.6.1.45]
872	K01933	11035.4	8068.19	15486.1	1.9194	0.940659	0.137293	0.431121	phosphoribosylformylglycinamidine cyclo-ligase [EC:6.3.3.1]
54	K00104	55.7331	66.4771	39.617	0.595949	-0.746739	0.137683	0.431874	glycolate oxidase [EC:1.1.3.15]
1196	K02564	1765.76	2015.32	1391.42	0.69042	-0.534453	0.137793	0.431874	glucosamine-6-phosphate deaminase [EC:3.5.99.6]
3036	K11175	11447.8	8689.46	15585.3	1.79359	0.84285	0.138006	0.432132	phosphoribosylglycinamide formyltransferase 1 [EC:2.1.2.2]
697	K01649	11338.5	6985.05	17868.7	2.55814	1.3551	0.139126	0.433592	2-isopropylmalate synthase [EC:2.3.3.13]
1250	K02768	5573.77	4870.49	6628.69	1.36099	0.444657	0.138957	0.433592	PTS system, fructose-specific IIA component [EC:2.7.1.69]
1950	K04764	19.2254	25.2652	10.1658	0.402365	-1.31342	0.139052	0.433592	integration host factor subunit alpha
1992	K05521	649.74	743.951	508.424	0.683411	-0.549175	0.138857	0.433592	ADP-ribosylglycohydrolase [EC:3.2.-.-]
2473	K07387	19.5802	24.995	11.458	0.458414	-1.12528	0.138636	0.433592	putative metalloprotease [EC:3.4.24.-]
1291	K02825	5378.44	3707.52	7884.83	2.12671	1.08863	0.139493	0.433939	pyrimidine operon attenuation protein / uracil phosphoribosyltransferase [EC:2.4.2.9]
1572	K03517	12.2887	16.3459	6.20283	0.379473	-1.39793	0.139499	0.433939	quinolinate synthase [EC:2.5.1.72]
3108	K11910	2.42451	4.04085	0	0	#NAME?	0.139659	0.434029	type VI secretion system protein VasJ
1789	K03786	49.2046	59.3993	33.9125	0.570925	-0.808627	0.140338	0.43573	3-dehydroquinate dehydratase II [EC:4.2.1.10]
2431	K07278	9.46607	13.2538	3.78447	0.285539	-1.80824	0.140613	0.436178	outer membrane protein
217	K00560	4273.57	3727.82	5092.2	1.366	0.449955	0.141635	0.438935	thymidylate synthase [EC:2.1.1.45]
3309	K13993	1306.96	891.552	1930.08	2.16486	1.11427	0.142741	0.441951	HSP20 family protein
92	K00215	5518.93	4731.99	6699.34	1.41576	0.501572	0.143385	0.44353	4-hydroxy-tetrahydrodipicolinate reductase [EC:1.17.1.8]
3334	K14441	76.4031	63.1195	96.3286	1.52613	0.60988	0.144208	0.44566	ribosomal protein S12 methylthiotransferase [EC:2.-.-.-]
902	K01995	3925.83	3311.9	4846.74	1.46343	0.549356	0.144587	0.445828	branched-chain amino acid transport system ATP-binding protein
1430	K03191	1596.88	963.452	2547.01	2.64363	1.40252	0.144665	0.445828	acid-activated urea channel
3295	K13926	11.2613	15.1341	5.45209	0.360251	-1.47292	0.144554	0.445828	ribosome-dependent ATPase
2172	K06207	44088.3	38143.4	53005.6	1.38964	0.474713	0.145443	0.447809	GTP-binding protein
2971	K10673	7.84809	10.8977	3.27373	0.300406	-1.73501	0.145956	0.44897	streptomycin 3"-kinase [EC:2.7.1.87]
3203	K12661	1.20119	0	3.00298	Inf	Inf	0.146261	0.449493	L-rhamnonate dehydratase [EC:4.2.1.90]
2216	K06889	293.332	330.324	237.843	0.720029	-0.473872	0.147073	0.451567
2734	K08987	39.0382	31.4649	50.3982	1.60173	0.679627	0.147706	0.452986	putative membrane protein
3201	K12582	2.24672	0.470807	4.91059	10.4302	3.38269	0.147808	0.452986	TDP-Fuc4NAc transferase [EC:2.4.1.-]
3237	K13256	1.52609	0	3.81523	Inf	Inf	0.148107	0.453484	protein PsiE
749	K01733	4971.12	4171.33	6170.8	1.47934	0.564951	0.149026	0.455456	threonine synthase [EC:4.2.3.1]
2663	K08289	9.72021	14.0876	3.1691	0.224957	-2.15228	0.148993	0.455456	phosphoribosylglycinamide formyltransferase 2 [EC:2.1.2.2]
475	K01091	1241.42	1075	1491.06	1.38703	0.472001	0.149668	0.456677	phosphoglycolate phosphatase [EC:3.1.3.18]
2791	K09690	5.30123	2.62842	9.31044	3.54221	1.82465	0.149839	0.456677	lipopolysaccharide transport system permease protein
3187	K12410	321.655	369.386	250.058	0.676958	-0.562863	0.149731	0.456677	NAD-dependent deacetylase [EC:3.5.1.-]
2730	K08974	72.3726	58.9041	92.5752	1.57163	0.652258	0.15069	0.45885	putative membrane protein
206	K00527	74539.9	82974	61888.8	0.745881	-0.422983	0.151155	0.459844	ribonucleoside-triphosphate reductase [EC:1.17.4.2]
695	K01646	75.289	89.9301	53.3273	0.592986	-0.753931	0.151656	0.460101	citrate lyase subunit gamma [EC:4.1.3.6]
1965	K05020	1258.99	1017.7	1620.94	1.59275	0.671523	0.151422	0.460101	glycine betaine transporter
3380	K15581	9567.34	8133.36	11718.3	1.44077	0.526842	0.151596	0.460101	oligopeptide transport system permease protein
1827	K03835	2.64657	4.41095	0	0	#NAME?	0.152001	0.460306	tryptophan-specific transport protein
2967	K10563	2771.85	3127.47	2238.43	0.71573	-0.482512	0.151889	0.460306	formamidopyrimidine-DNA glycosylase [EC:3.2.2.23 4.2.99.18]
327	K00813	42.2164	52.9008	26.1898	0.495074	-1.01428	0.152455	0.46126	aspartate aminotransferase [EC:2.6.1.1]
2983	K10778	5.66838	8.44631	1.50149	0.177769	-2.49193	0.152838	0.461997	AraC family transcriptional regulator, regulatory protein of adaptative response / methylated-DNA-[protein]-cysteine methyltransferase [EC:2.1.1.63]
325	K00809	7.19438	10.0379	2.92911	0.291805	-1.77692	0.154364	0.465762	deoxyhypusine synthase [EC:2.5.1.46]
885	K01956	9456.51	6443.82	13975.6	2.16883	1.11692	0.154255	0.465762	carbamoyl-phosphate synthase small subunit [EC:6.3.5.5]
6	K00009	51.8315	63.7611	33.9373	0.532257	-0.909805	0.154877	0.465934	mannitol-1-phosphate 5-dehydrogenase [EC:1.1.1.17]
500	K01159	36.0134	43.4527	24.8545	0.571988	-0.805942	0.154983	0.465934	crossover junction endodeoxyribonuclease RuvC [EC:3.1.22.4]
1561	K03492	40.8349	32.433	53.4379	1.64764	0.720403	0.154758	0.465934	GntR family transcriptional regulator
2490	K07455	9.12278	5.1742	15.0456	2.90782	1.53994	0.154666	0.465934	recombination protein RecT
1925	K04565	22.756	28.4748	14.1779	0.497911	-1.00604	0.155136	0.46597	superoxide dismutase, Cu-Zn family [EC:1.15.1.1]
1989	K05516	115.843	140.811	78.391	0.55671	-0.845003	0.155926	0.467804	curved DNA-binding protein
2189	K06381	10.986	15.2168	4.63984	0.304916	-1.71351	0.156029	0.467804	stage II sporulation protein D
826	K01866	3170.82	2664.53	3930.26	1.47503	0.560742	0.156329	0.46828	tyrosyl-tRNA synthetase [EC:6.1.1.1]
595	K01446	16.9781	21.8889	9.61194	0.439123	-1.1873	0.156936	0.468996	N-acetylmuramoyl-L-alanine amidase [EC:3.5.1.28]
1552	K03482	4.16173	2.16101	7.16283	3.31458	1.72883	0.156992	0.468996	GntR family transcriptional regulator, glv operon transcriptional regulator
2611	K07773	10.3359	14.2932	4.39985	0.307828	-1.69981	0.156894	0.468996	two-component system, OmpR family, aerobic respiration control protein ArcA
2236	K06918	12.1859	16.6258	5.52596	0.332373	-1.58913	0.157153	0.469055
1452	K03272	59.9671	48.8498	76.6431	1.56896	0.649805	0.15842	0.472412	D-beta-D-heptose 7-phosphate kinase / D-beta-D-heptose 1-phosphate adenosyltransferase [EC:2.7.1.167 2.7.7.70]
269	K00676	34.2259	44.1288	19.3716	0.438979	-1.18778	0.158699	0.472816	ribosomal-protein-alanine N-acetyltransferase [EC:2.3.1.128]
230	K00599	1799.6	2014.28	1477.58	0.733554	-0.447026	0.159226	0.473961
3012	K11056	1.52609	0	3.81523	Inf	Inf	0.159445	0.474189	CylK protein
464	K01069	22.8624	28.3526	14.6272	0.515901	-0.954833	0.159901	0.474796	hydroxyacylglutathione hydrolase [EC:3.1.2.6]
2050	K05832	1174.06	902.568	1581.3	1.752	0.808999	0.159936	0.474796	putative ABC transport system permease protein
1803	K03807	2.19742	3.66236	0	0	#NAME?	0.160444	0.475878	AmpE protein
1913	K04333	5.29348	2.636	9.27969	3.52036	1.81572	0.160973	0.477022	LuxR family transcriptional regulator, csgAB operon transcriptional regulatory protein
1225	K02662	4.0156	6.19218	0.750745	0.121241	-3.04405	0.161444	0.477476	type IV pilus assembly protein PilM
1634	K03590	12212.4	10551	14704.5	1.39366	0.478878	0.161559	0.477476	cell division protein FtsA
2448	K07313	1232.08	1021.2	1548.41	1.51627	0.600527	0.161489	0.477476	serine/threonine protein phosphatase 1 [EC:3.1.3.16]
296	K00761	11297.2	8966.98	14792.5	1.64966	0.722168	0.161911	0.477505	uracil phosphoribosyltransferase [EC:2.4.2.9]
521	K01206	169.932	198.935	126.426	0.635514	-0.654004	0.162	0.477505	alpha-L-fucosidase [EC:3.2.1.51]
3104	K11903	42.2521	51.4178	28.5036	0.554352	-0.851125	0.161964	0.477505	type VI secretion system secreted protein Hcp
525	K01215	1123.25	948.952	1384.69	1.45918	0.545157	0.163157	0.477939	glucan 1,6-alpha-glucosidase [EC:3.2.1.70]
1995	K05527	1.10519	0	2.76298	Inf	Inf	0.162844	0.477939	BolA protein
2436	K07287	14.5804	19.1645	7.70432	0.40201	-1.3147	0.162856	0.477939	lipoprotein-34
2674	K08310	15.4692	20.0057	8.66432	0.433092	-1.20725	0.162946	0.477939	dATP pyrophosphohydrolase [EC:3.6.1.-]
2679	K08316	395.168	307.311	526.954	1.71473	0.777978	0.16303	0.477939	16S rRNA (guanine966-N2)-methyltransferase [EC:2.1.1.171]
3176	K12297	4.6563	6.7595	1.50149	0.22213	-2.17052	0.162516	0.477939	23S rRNA (guanine2445-N2)-methyltransferase [EC:2.1.1.173]
3182	K12369	1.91242	3.18737	0	0	#NAME?	0.162744	0.477939	dipeptide transport system permease protein
1344	K02935	18.0091	22.836	10.7688	0.471571	-1.08445	0.16361	0.478379	large subunit ribosomal protein L7/L12
2721	K08723	6.27098	9.11015	2.01224	0.220879	-2.17867	0.16374	0.478379	5'-nucleotidase [EC:3.1.3.5]
3354	K15256	2.20119	3.66865	0	0	#NAME?	0.163469	0.478379	tRNA (cmo5U34)-methyltransferase [EC:2.1.1.-]
3225	K13012	10.1388	6.58452	15.4702	2.34947	1.23234	0.164577	0.480404	O-antigen biosynthesis protein WbqP
799	K01812	20.6498	27.9386	9.71656	0.347783	-1.52374	0.164882	0.480446	glucuronate isomerase [EC:5.3.1.12]
977	K02082	45.7667	35.512	61.1486	1.72191	0.784011	0.164864	0.480446	tagatose-6-phosphate ketose/aldose isomerase [EC:5.-.-.-]
2174	K06211	14.6689	21.9457	3.75372	0.171046	-2.54754	0.165095	0.480645	HipB family transcriptional regulator, involved in the regulation of NAD biosynthesis
933	K02028	18813.3	16319.2	22554.4	1.38207	0.466833	0.165282	0.480768	polar amino acid transport system ATP-binding protein [EC:3.6.3.21]
2487	K07444	7915.33	6991.18	9301.54	1.33047	0.411934	0.16601	0.482048	putative N6-adenine-specific DNA methylase [EC:2.1.1.-]
3076	K11720	88.4137	74.5261	109.245	1.46586	0.55175	0.166268	0.482048	lipopolysaccharide export system permease protein
3146	K12136	6.68111	9.77318	2.04299	0.20904	-2.25815	0.166304	0.482048	hydrogenase-4 component A [EC:1.-.-.-]
3149	K12139	3.91709	6.18799	0.510747	0.0825384	-3.59879	0.166098	0.482048	hydrogenase-4 component D [EC:1.-.-.-]
3181	K12368	19.2068	14.7606	25.876	1.75304	0.809857	0.167135	0.484035	dipeptide transport system substrate-binding protein
2764	K09157	12475	9405.89	17078.7	1.81574	0.860561	0.16735	0.484236	hypothetical protein
1610	K03565	14957.2	10812.4	21174.4	1.95834	0.969633	0.16985	0.489759	regulatory protein
2065	K05879	225.896	196.044	270.673	1.38067	0.465372	0.169815	0.489759	dihydroxyacetone kinase, C-terminal domain [EC:2.7.1.-]
2125	K06149	39.5723	48.8754	25.6176	0.52414	-0.931975	0.169836	0.489759	universal stress protein A
2658	K08223	16.1946	11.6316	23.0391	1.98074	0.986037	0.169555	0.489759	MFS transporter, FSR family, fosmidomycin resistance protein
1735	K03713	61434.6	48737.7	80479.9	1.65129	0.723589	0.171555	0.492237	MerR family transcriptional regulator, glutamine synthetase repressor
1980	K05366	18642.2	13777.8	25938.9	1.88267	0.912777	0.171079	0.492237	penicillin-binding protein 1A [EC:2.4.1.- 3.4.-.-]
2074	K05922	12.6647	16.6321	6.71358	0.403652	-1.30882	0.171435	0.492237	quinone-reactive Ni/Fe-hydrogenase large subunit [EC:1.12.5.1]
2272	K06999	11.479	15.1974	5.90134	0.388311	-1.36471	0.171251	0.492237	phospholipase/carboxylesterase
2514	K07492	17.3762	12.7927	24.2515	1.89573	0.922756	0.1716	0.492237	putative transposase
2856	K09897	89.8676	58.6439	136.703	2.33107	1.22099	0.171577	0.492237	hypothetical protein
339	K00835	3.46099	5.26782	0.750745	0.142515	-2.81081	0.171808	0.492407	valine--pyruvate aminotransferase [EC:2.6.1.66]
134	K00322	5.81476	8.44003	1.87686	0.222376	-2.16892	0.172506	0.492705	NAD(P) transhydrogenase [EC:1.6.1.1]
276	K00689	9671.46	8365.55	11630.3	1.39026	0.475358	0.172372	0.492705	dextransucrase [EC:2.4.1.5]
1582	K03529	11517.8	10087.3	13663.5	1.35453	0.437792	0.172454	0.492705	chromosome segregation protein
2341	K07105	1516.39	1183.33	2015.98	1.70365	0.768629	0.17236	0.492705
1227	K02669	28.4203	34.0795	19.9315	0.584854	-0.773853	0.173223	0.494326	twitching motility protein PilT
620	K01493	2002.79	1676.48	2492.26	1.4866	0.57202	0.175139	0.498936	dCMP deaminase [EC:3.5.4.12]
2396	K07221	14.0312	18.3189	7.5997	0.414856	-1.26932	0.175001	0.498936	phosphate-selective porin OprO and OprP
2569	K07678	7.96159	11.1566	3.1691	0.284057	-1.81575	0.17581	0.500417	two-component system, NarL family, sensor histidine kinase BarA [EC:2.7.13.3]
1832	K03841	31.1693	37.7709	21.2669	0.56305	-0.828666	0.177033	0.502175	fructose-1,6-bisphosphatase I [EC:3.1.3.11]
1981	K05367	13.1006	17.1084	7.08895	0.414356	-1.27106	0.176931	0.502175	penicillin-binding protein 1C [EC:2.4.1.-]
2057	K05839	3.45441	5.25685	0.750745	0.142813	-2.8078	0.176678	0.502175	haemolysin expression modulating protein
2472	K07386	14385.4	12498.9	17215.1	1.37733	0.461876	0.176766	0.502175	putative endopeptidase [EC:3.4.24.-]
2844	K09861	3563.1	3178.33	4140.26	1.30265	0.381454	0.178367	0.505524	hypothetical protein
991	K02115	156156	132649	191416	1.44303	0.529101	0.178666	0.505942	F-type H+-transporting ATPase subunit gamma [EC:3.6.3.14]
2494	K07459	21.6232	27.8996	12.2088	0.437598	-1.19232	0.178973	0.506377	putative ATP-dependent endonuclease of the OLD family
520	K01200	1514.02	1328.3	1792.61	1.34956	0.432487	0.179383	0.507105	pullulanase [EC:3.2.1.41]
1761	K03753	18.816	23.9715	11.0827	0.462327	-1.11301	0.179987	0.50838	molybdopterin-guanine dinucleotide biosynthesis protein B
1114	K02438	25.6312	32.0566	15.9933	0.498908	-1.00316	0.180479	0.509335	glycogen operon protein [EC:3.2.1.-]
1990	K05517	2.73773	1.12916	5.15059	4.56143	2.18949	0.180705	0.509539	nucleoside-specific channel-forming protein
237	K00609	16049.1	12114.7	21950.6	1.8119	0.857501	0.18098	0.50988	aspartate carbamoyltransferase catalytic subunit [EC:2.1.3.2]
3394	K15724	13.5723	17.755	7.2982	0.411051	-1.28261	0.181149	0.509923	iron-sulfur cluster insertion protein
28	K00052	6683.89	4126.81	10519.5	2.54906	1.34997	0.181329	0.509998	3-isopropylmalate dehydrogenase [EC:1.1.1.85]
1479	K03314	2.14077	3.56794	0	0	#NAME?	0.182003	0.511025	Na+:H+ antiporter, NhaB family
3230	K13038	33.411	40.0056	23.5191	0.587895	-0.766371	0.181904	0.511025	phosphopantothenoylcysteine decarboxylase / phosphopantothenate--cysteine ligase [EC:4.1.1.36 6.3.2.5]
2726	K08967	1.46578	2.44297	0	0	#NAME?	0.182246	0.511275	1,2-dihydroxy-3-keto-5-methylthiopentene dioxygenase [EC:1.13.11.53 1.13.11.54]
904	K01997	121.522	101.155	152.074	1.50338	0.588212	0.182665	0.511775	branched-chain amino acid transport system permease protein
2373	K07152	7.52955	10.5268	3.03373	0.288192	-1.7949	0.182733	0.511775
415	K00965	4812.79	4293.6	5591.58	1.30231	0.381071	0.183288	0.512897	UDPglucose--hexose-1-phosphate uridylyltransferase [EC:2.7.7.12]
2240	K06923	13.0421	7.96922	20.6515	2.59141	1.37374	0.184428	0.515652
1301	K02844	9.30989	12.3823	4.70135	0.379684	-1.39713	0.184729	0.515946	UDP-glucose:(heptosyl)LPS alpha-1,3-glucosyltransferase [EC:2.4.1.-]
1886	K04066	5526.92	4863.14	6522.59	1.34123	0.423557	0.184844	0.515946	primosomal protein N' (replication factor Y) (superfamily II helicase) [EC:3.6.4.-]
1289	K02823	2737.22	2316.77	3367.89	1.4537	0.539733	0.186383	0.51931	dihydroorotate dehydrogenase electron transfer subunit
2147	K06180	11583.3	10074.4	13846.8	1.37446	0.458862	0.186284	0.51931	23S rRNA pseudouridine1911/1915/1917 synthase [EC:5.4.99.23]
3195	K12543	306.803	364.165	220.76	0.606208	-0.722114	0.186519	0.51931	outer membrane protein LapE
1178	K02530	1199.85	1031.2	1452.82	1.40887	0.494539	0.187132	0.519708	DeoR family transcriptional regulator, lactose phosphotransferase system repressor
2332	K07089	2369.51	1809.79	3209.09	1.77319	0.826345	0.186825	0.519708
2871	K09916	6.82246	4.32281	10.5719	2.44561	1.2902	0.187082	0.519708	hypothetical protein
306	K00773	2171.1	2440.54	1766.93	0.723989	-0.465961	0.18799	0.521654	queuine tRNA-ribosyltransferase [EC:2.4.2.29]
1628	K03583	32.188	41.1835	18.6947	0.453938	-1.13943	0.188627	0.522546	exodeoxyribonuclease V gamma subunit [EC:3.1.11.5]
2949	K10254	12703.6	9948.33	16836.4	1.69239	0.759062	0.18857	0.522546	myosin-crossreactive antigen
3324	K14205	15861.6	13731	19057.5	1.38792	0.472921	0.188893	0.522846	phosphatidylglycerol lysyltransferase [EC:2.3.2.3]
1932	K04655	64.0981	53.5604	79.9045	1.49186	0.577109	0.18943	0.523459	hydrogenase expression/formation protein HypE
2418	K07262	9.64551	13.1426	4.39985	0.334777	-1.57873	0.189333	0.523459	D-alanyl-D-alanine endopeptidase (penicillin-binding protein 7) [EC:3.4.21.-]
1091	K02405	22.386	16.1621	31.7218	1.96273	0.972861	0.190437	0.524494	RNA polymerase sigma factor for flagellar operon FliA
1279	K02806	30.5797	37.4897	20.2146	0.539205	-0.891095	0.190402	0.524494	PTS system, nitrogen regulatory IIA component [EC:2.7.1.69]
1942	K04754	18.191	23.2909	10.5412	0.452588	-1.14373	0.190115	0.524494	lipoprotein
2742	K08998	1298.84	1433.5	1096.84	0.76515	-0.386185	0.190205	0.524494	hypothetical protein
2527	K07559	23.3064	34.6595	6.27671	0.181096	-2.46517	0.19071	0.524808	putative RNA 2'-phosphotransferase [EC:2.7.1.-]
1601	K03556	70.5365	88.1178	44.1646	0.501199	-0.996544	0.190907	0.524915	LuxR family transcriptional regulator, maltose regulon positive regulatory protein
2212	K06881	4522.36	3926.84	5415.64	1.37913	0.463761	0.19135	0.525698	phosphoesterase RecJ domain-containing protein
659	K01588	582.294	647.298	484.787	0.74894	-0.417078	0.191643	0.526065	5-(carboxyamino)imidazole ribonucleotide mutase [EC:5.4.99.18]
857	K01914	17377.3	13793.4	22753.1	1.64956	0.722084	0.192197	0.52628	aspartate--ammonia ligase [EC:6.3.1.1]
899	K01991	21.6265	16.5536	29.2359	1.76613	0.820594	0.191942	0.52628	polysaccharide export outer membrane protein
3216	K12972	1.35134	0	3.37835	Inf	Inf	0.19206	0.52628	gyoxylate/hydroxypyruvate reductase A [EC:1.1.1.79 1.1.1.81]
1796	K03798	25367.8	28319.1	20940.7	0.739456	-0.435463	0.192648	0.527079	cell division protease FtsH [EC:3.4.24.-]
3072	K11709	2.68468	4.13397	0.510747	0.123549	-3.01685	0.192983	0.527561	manganese/zinc/iron transport system permease protein
1808	K03812	26.1385	16.246	40.9771	2.52228	1.33473	0.193612	0.528418	ribosome modulation factor
3172	K12293	8.163	5.6463	11.938	2.11431	1.08019	0.193615	0.528418	competence factor transport accessory protein ComB
1528	K03438	10627.3	9008.36	13055.7	1.44928	0.53534	0.194038	0.529136	16S rRNA (cytosine1402-N4)-methyltransferase [EC:2.1.1.199]
2122	K06145	7.07913	9.86631	2.89836	0.293763	-1.76728	0.194566	0.529706	LacI family transcriptional regulator, gluconate utilization system Gnt-I transcriptional repressor
3204	K12684	5.13076	3.00481	8.31969	2.76879	1.46926	0.194501	0.529706	serine protease autotransporter [EC:3.4.21.-]
966	K02066	18.5114	23.2833	11.3534	0.487621	-1.03617	0.195091	0.530699	putative ABC transport system permease protein
153	K00347	11.6273	15.0426	6.50433	0.432394	-1.20958	0.195578	0.531588	Na+-transporting NADH:ubiquinone oxidoreductase subunit B [EC:1.6.5.-]
1515	K03408	10.1978	13.3411	5.48284	0.410973	-1.28289	0.196738	0.534302	purine-binding chemotaxis protein CheW
380	K00899	1.69036	2.81726	0	0	#NAME?	0.197385	0.535424	5-methylthioribose kinase [EC:2.7.1.100]
423	K00979	73.9966	85.0194	57.4624	0.675874	-0.565174	0.197474	0.535424	3-deoxy-manno-octulosonate cytidylyltransferase (CMP-KDO synthetase) [EC:2.7.7.38]
2881	K09933	5.53305	7.97051	1.87686	0.235476	-2.08635	0.198252	0.537095	hypothetical protein
117	K00275	15.0305	19.4347	8.42432	0.433468	-1.206	0.199091	0.537172	pyridoxamine 5'-phosphate oxidase [EC:1.4.3.5]
1021	K02227	14.6245	10.4261	20.9222	2.00673	1.00484	0.19884	0.537172	adenosylcobinamide-phosphate synthase [EC:6.3.1.10]
1332	K02904	789.853	891.88	636.813	0.714012	-0.485979	0.198715	0.537172	large subunit ribosomal protein L29
2324	K07075	11.001	7.99275	15.5133	1.94092	0.956738	0.198796	0.537172
3206	K12700	41.3574	50.7349	27.2912	0.537918	-0.894543	0.199069	0.537172	non-specific riboncleoside hydrolase [EC:3.2.-.-]
2928	K10094	0.967344	0	2.41836	Inf	Inf	0.199273	0.537228	nickel transport protein
2281	K07008	11.6498	15.2113	6.30746	0.414656	-1.27001	0.199866	0.537952	glutamine amidotransferase
3443	K16169	669.791	563.232	829.629	1.47298	0.558736	0.199798	0.537952	xanthine permease
840	K01883	9348.21	10209.2	8056.76	0.789169	-0.341594	0.200343	0.538798	cysteinyl-tRNA synthetase [EC:6.1.1.16]
373	K00882	11296.6	10093.2	13101.6	1.29806	0.376354	0.200984	0.539645	1-phosphofructokinase [EC:2.7.1.56]
1400	K03110	1204.17	1338.76	1002.27	0.748653	-0.417632	0.200897	0.539645	fused signal recognition particle receptor
2819	K09790	16.5869	12.2157	23.1437	1.89459	0.921889	0.201474	0.540525	hypothetical protein
243	K00625	4938.82	4352.04	5819.01	1.33708	0.419082	0.202188	0.542001	phosphate acetyltransferase [EC:2.3.1.8]
2325	K07078	20686	23235.7	16861.4	0.725668	-0.462618	0.202743	0.54305
1447	K03231	4.84278	7.23031	1.26149	0.174473	-2.51893	0.203622	0.544523	elongation factor 1-alpha
2144	K06177	10.7391	14.555	5.01522	0.344569	-1.53713	0.203576	0.544523	tRNA pseudouridine32 synthase / 23S rRNA pseudouridine746 synthase [EC:5.4.99.28 5.4.99.29]
1066	K02348	3.92288	1.97217	6.84896	3.47281	1.7961	0.204996	0.547759	ElaA protein
891	K01963	4942.61	4333.24	5856.65	1.35156	0.434629	0.20533	0.548208	acetyl-CoA carboxylase carboxyl transferase subunit beta [EC:6.4.1.2]
427	K00983	16.6366	11.8267	23.8513	2.01674	1.01202	0.206179	0.548708	N-acylneuraminate cytidylyltransferase [EC:2.7.7.43]
1056	K02337	7093.91	7818.4	6007.19	0.76834	-0.380183	0.206082	0.548708	DNA polymerase III subunit alpha [EC:2.7.7.7]
1598	K03553	47799.1	53005	39990.3	0.754462	-0.40648	0.206117	0.548708	recombination protein RecA
3263	K13653	180.139	157.291	214.411	1.36315	0.446943	0.20599	0.548708	AraC family transcriptional regulator
439	K01006	210.812	242.508	163.268	0.673248	-0.57079	0.206499	0.549119	pyruvate,orthophosphate dikinase [EC:2.7.9.1]
68	K00131	1118.16	848.604	1522.49	1.79411	0.84327	0.207052	0.549133	glyceraldehyde-3-phosphate dehydrogenase (NADP) [EC:1.2.1.9]
1353	K02956	6350.36	5700.14	7325.7	1.28518	0.361969	0.206982	0.549133	small subunit ribosomal protein S15
1390	K03088	119.117	102.913	143.422	1.39362	0.478841	0.207167	0.549133	RNA polymerase sigma-70 factor, ECF subfamily
3180	K12340	28.5915	35.8293	17.7348	0.494979	-1.01456	0.206771	0.549133	outer membrane channel protein
948	K02043	6.38633	9.21215	2.14761	0.233128	-2.1008	0.207714	0.550145	GntR family transcriptional regulator, phosphonate transport system regulatory protein
3246	K13498	17.7981	13.8036	23.7898	1.72346	0.785306	0.207894	0.55018	indole-3-glycerol phosphate synthase / phosphoribosylanthranilate isomerase [EC:4.1.1.48 5.3.1.24]
834	K01875	10409.3	11379.2	8954.4	0.786906	-0.345736	0.208739	0.550221	seryl-tRNA synthetase [EC:6.1.1.11]
958	K02055	15.7104	21.0477	7.70432	0.366041	-1.44992	0.208203	0.550221	putative spermidine/putrescine transport system substrate-binding protein
1182	K02536	321.188	359.013	264.451	0.736607	-0.441034	0.208624	0.550221	UDP-3-O-[3-hydroxymyristoyl] glucosamine N-acyltransferase [EC:2.3.1.191]
1970	K05340	38.8918	48.3115	24.7622	0.512553	-0.964226	0.208282	0.550221	glucose uptake protein
2782	K09474	20.3363	25.164	13.0949	0.520384	-0.942352	0.208439	0.550221	acid phosphatase (class A) [EC:3.1.3.2]
1762	K03756	125.065	140.186	102.384	0.730339	-0.453361	0.209718	0.552362	putrescine:ornithine antiporter
1406	K03118	892.882	979.468	763.003	0.778998	-0.360309	0.210008	0.552686	sec-independent protein translocase protein TatC
616	K01487	28.8001	35.4961	18.7562	0.528403	-0.920288	0.210296	0.553008	guanine deaminase [EC:3.5.4.3]
564	K01304	44.7522	37.2017	56.0779	1.5074	0.592062	0.210952	0.554293	pyroglutamyl-peptidase [EC:3.4.19.3]
2270	K06997	12759.7	11184.4	15122.6	1.35212	0.435221	0.211676	0.555754
679	K01625	44.8584	55.3431	29.1313	0.526377	-0.925833	0.212448	0.557339	2-dehydro-3-deoxyphosphogluconate aldolase / 4-hydroxy-2-oxoglutarate aldolase [EC:4.1.2.14 4.1.3.16]
1425	K03186	22.062	27.0678	14.5533	0.53766	-0.895234	0.213282	0.559027	3-octaprenyl-4-hydroxybenzoate carboxy-lyase UbiX [EC:4.1.1.-]
3232	K13052	54.8694	65.009	39.6601	0.610071	-0.71295	0.213428	0.559027	cell division protein DivIC
3278	K13819	26.9534	31.8643	19.5869	0.614696	-0.702055	0.214771	0.5621	NifU-like protein
2665	K08300	9.47761	12.6823	4.67059	0.368277	-1.44114	0.21523	0.562857	ribonuclease E [EC:3.1.26.12]
1449	K03269	10.9799	7.7074	15.8886	2.06148	1.04368	0.215425	0.562922	UDP-2,3-diacylglucosamine hydrolase [EC:3.6.1.54]
1720	K03698	2965.66	2634.27	3462.74	1.3145	0.394514	0.215698	0.563192	CMP-binding protein
2291	K07019	7.57667	11.3765	1.87686	0.164976	-2.59967	0.216124	0.563418
2869	K09914	4.0628	6.02059	1.12612	0.187044	-2.41855	0.216071	0.563418	putative lipoprotein
1963	K04786	5.82765	8.28101	2.14761	0.259342	-1.94707	0.216335	0.563524	yersiniabactin nonribosomal peptide/polyketide synthase
2524	K07507	5.93287	3.95191	8.90431	2.25317	1.17195	0.216832	0.563933	putative Mg2+ transporter-C (MgtC) family protein
2751	K09017	5.8835	8.55459	1.87686	0.219398	-2.18838	0.216666	0.563933	TetR/AcrR family transcriptional regulator
532	K01234	110.26	128.991	82.1631	0.63697	-0.650703	0.217715	0.565344	neopullulanase [EC:3.2.1.135]
2276	K07003	10.7266	14.1732	5.55671	0.392059	-1.35086	0.217583	0.565344
628	K01518	8.54088	11.5518	4.02447	0.348384	-1.52125	0.218054	0.56578	bis(5'-nucleosidyl)-tetraphosphatase [EC:3.6.1.17]
418	K00971	9.54628	12.206	5.55671	0.455245	-1.13529	0.218877	0.566904	mannose-1-phosphate guanylyltransferase [EC:2.7.7.13]
1604	K03559	33.8848	25.7435	46.0966	1.79061	0.840449	0.218968	0.566904	biopolymer transport protein ExbD
2852	K09892	253.44	171.377	376.535	2.19712	1.13561	0.219	0.566904	hypothetical protein
1318	K02876	7956.32	8716.87	6815.51	0.781876	-0.354989	0.220134	0.568952	large subunit ribosomal protein L15
1890	K04072	32058.1	28885.2	36817.3	1.27461	0.350053	0.220085	0.568952	acetaldehyde dehydrogenase / alcohol dehydrogenase [EC:1.2.1.10 1.1.1.1]
2883	K09944	10.3616	13.9751	4.94134	0.353581	-1.49989	0.221536	0.572129	hypothetical protein
1055	K02336	4.5636	6.67475	1.39687	0.209276	-2.25652	0.222152	0.573274	DNA polymerase II [EC:2.7.7.7]
2300	K07034	7.06365	4.41304	11.0396	2.50157	1.32284	0.223244	0.575642
2639	K08152	10.4161	7.78925	14.3564	1.8431	0.882138	0.224282	0.57787	MFS transporter, DHA1 family, multidrug resistance protein B
924	K02018	0.708895	0	1.77224	Inf	Inf	0.225039	0.578922	molybdate transport system permease protein
1045	K02301	3.37465	1.6902	5.90134	3.4915	1.80385	0.224958	0.578922	protoheme IX farnesyltransferase [EC:2.5.1.-]
2175	K06212	26.0421	20.4791	34.3865	1.6791	0.74769	0.225285	0.579104	formate transporter
124	K00285	2.68923	4.14155	0.510747	0.123323	-3.01949	0.225581	0.579416	D-amino-acid dehydrogenase [EC:1.4.99.1]
33	K00058	3683.31	2478.07	5491.17	2.21591	1.1479	0.229487	0.580225	D-3-phosphoglycerate dehydrogenase [EC:1.1.1.95]
247	K00632	6.05312	9.58804	0.750745	0.0783001	-3.67484	0.227039	0.580225	acetyl-CoA acyltransferase [EC:2.3.1.16]
333	K00823	32.3615	23.6765	45.389	1.91705	0.938888	0.228539	0.580225	4-aminobutyrate aminotransferase [EC:2.6.1.19]
470	K01082	26.0012	33.1737	15.2425	0.459477	-1.12194	0.229728	0.580225	3'(2'), 5'-bisphosphate nucleotidase [EC:3.1.3.7]
602	K01463	18.4496	22.7291	12.0303	0.529292	-0.917865	0.228759	0.580225
622	K01495	4353.26	3826.06	5144.07	1.34448	0.427049	0.228116	0.580225	GTP cyclohydrolase I [EC:3.5.4.16]
1057	K02338	8818.32	9890.13	7210.61	0.729071	-0.455868	0.230095	0.580225	DNA polymerase III subunit beta [EC:2.7.7.7]
1212	K02614	143.669	116.958	183.735	1.57096	0.651642	0.227456	0.580225	acyl-CoA thioesterase [EC:3.1.2.-]
1299	K02841	6.14148	8.46356	2.65836	0.314094	-1.67073	0.22883	0.580225	heptosyltransferase I [EC:2.4.-.-]
1327	K02892	3241.43	2871.37	3796.53	1.3222	0.402944	0.227073	0.580225	large subunit ribosomal protein L23
1341	K02926	10002.7	10855.4	8723.74	0.803634	-0.315389	0.22982	0.580225	large subunit ribosomal protein L4
1378	K03073	620.377	551.227	724.101	1.31362	0.393544	0.228761	0.580225	preprotein translocase subunit SecE
1769	K03764	8.14521	5.45666	12.178	2.23178	1.15819	0.229103	0.580225	transcriptional repressor of met regulon (beta-ribbon, MetJ family)
1843	K03924	28.8797	34.8369	19.9439	0.572492	-0.804672	0.228653	0.580225	MoxR-like ATPase [EC:3.6.3.-]
2003	K05592	3499.95	3841.38	2987.8	0.777792	-0.362543	0.226893	0.580225	ATP-dependent RNA helicase DeaD [EC:3.6.4.13]
2049	K05823	2891.43	3179.75	2458.97	0.773321	-0.37086	0.229568	0.580225	N-acetyldiaminopimelate deacetylase [EC:3.5.1.47]
2078	K05939	4.19963	5.81789	1.77224	0.304619	-1.71492	0.229387	0.580225	acyl-[acyl-carrier-protein]-phospholipid O-acyltransferase / long-chain-fatty-acid--[acyl-carrier-protein] ligase [EC:2.3.1.40 6.2.1.20]
2587	K07708	4.71043	6.84973	1.50149	0.219204	-2.18965	0.229311	0.580225	two-component system, NtrC family, nitrogen regulation sensor histidine kinase GlnL [EC:2.7.13.3]
2601	K07729	2299.48	2035.86	2694.91	1.32372	0.404601	0.229959	0.580225	putative transcriptional regulator
2712	K08643	401.509	449.501	329.52	0.73308	-0.447958	0.227125	0.580225	zinc metalloprotease ZmpB [EC:3.4.24.-]
2846	K09880	4.70746	6.66428	1.77224	0.265931	-1.91088	0.229924	0.580225	enolase-phosphatase E1 [EC:3.1.3.77]
3060	K11618	1367.19	1239.76	1558.33	1.25696	0.329939	0.229415	0.580225	two-component system, NarL family, response regulator LiaR
3134	K12058	3.51561	5.35885	0.750745	0.140094	-2.83553	0.227861	0.580225	conjugal transfer mating pair stabilization protein TraN
3462	K16509	8573.63	9538.43	7126.42	0.747127	-0.420574	0.229751	0.580225	regulatory protein spx
1826	K03834	3.14908	5.24847	0	0	#NAME?	0.230671	0.580794	tyrosine-specific transport protein
2547	K07642	1.63371	2.72284	0	0	#NAME?	0.230523	0.580794	two-component system, OmpR family, sensor histidine kinase BaeS [EC:2.7.13.3]
129	K00297	214.62	137.328	330.559	2.40707	1.26728	0.231632	0.58233	methylenetetrahydrofolate reductase (NADPH) [EC:1.5.1.20]
1126	K02454	19.8861	15.2202	26.8851	1.76641	0.820821	0.231609	0.58233	general secretion pathway protein E
2294	K07024	28897	25838.2	33485.2	1.29596	0.37402	0.232379	0.583765
1730	K03708	3245.5	2889.82	3779.03	1.30771	0.38704	0.234267	0.588063	transcriptional regulator CtsR
838	K01880	138.365	121.39	163.828	1.3496	0.432528	0.235094	0.58969	glycyl-tRNA synthetase [EC:6.1.1.14]
1413	K03151	4458.88	3982.51	5173.43	1.29904	0.377445	0.236622	0.59091	thiamine biosynthesis protein ThiI
1615	K03570	581.646	508.688	691.083	1.35856	0.442079	0.236233	0.59091	rod shape-determining protein MreC
1632	K03588	1576.59	1380.71	1870.4	1.35466	0.437936	0.236209	0.59091	cell division protein FtsW
1721	K03699	6403.62	5725.81	7420.32	1.29594	0.374	0.235992	0.59091	putative hemolysin
2079	K05942	1.63007	0.374292	3.51373	9.38766	3.23077	0.23638	0.59091
2678	K08315	72.1784	59.2167	91.6209	1.54721	0.629672	0.236649	0.59091	hydrogenase 3 maturation protease [EC:3.4.23.51]
239	K00611	62526.8	68913.2	52947.3	0.768318	-0.380225	0.23722	0.591001	ornithine carbamoyltransferase [EC:2.1.3.3]
2790	K09687	10409.7	9324.56	12037.5	1.29094	0.368426	0.236985	0.591001	antibiotic transport system ATP-binding protein
3437	K16092	26.6323	21.6187	34.1525	1.57976	0.65971	0.237064	0.591001	vitamin B12 transporter
676	K01621	2370.18	2066.64	2825.49	1.36719	0.451216	0.237566	0.591419	phosphoketolase [EC:4.1.2.9]
783	K01785	920.83	834.172	1050.82	1.25971	0.333094	0.237938	0.591456	aldose 1-epimerase [EC:5.1.3.3]
2336	K07097	7.72379	10.51	3.54448	0.337248	-1.56812	0.237773	0.591456
3155	K12147	10.7506	13.9835	5.90134	0.422021	-1.24461	0.238517	0.592452	acidic protein MsyB
1147	K02483	245.584	275.519	200.681	0.728374	-0.457249	0.239121	0.593384	two-component system, OmpR family, response regulator
1750	K03739	10934.7	11866.6	9536.65	0.803652	-0.315358	0.23925	0.593384	membrane protein involved in D-alanine export
1788	K03785	3072.46	2782.3	3507.7	1.26072	0.334246	0.239468	0.59348	3-dehydroquinate dehydratase I [EC:4.2.1.10]
1076	K02372	6784.48	7410.47	5845.5	0.788816	-0.342239	0.239791	0.593837	3-hydroxyacyl-[acyl-carrier-protein] dehydratase [EC:4.2.1.59]
481	K01104	8175.26	7269.88	9533.35	1.31135	0.391052	0.24058	0.595345	protein-tyrosine phosphatase [EC:3.1.3.48]
26	K00048	14.8435	10.9921	20.6207	1.87596	0.907632	0.240926	0.595758	lactaldehyde reductase [EC:1.1.1.77]
955	K02051	3.34636	1.69229	5.82746	3.44353	1.78389	0.2415	0.596653	NitT/TauT family transport system substrate-binding protein
1046	K02302	5.969	8.26634	2.52298	0.305212	-1.71212	0.241828	0.596653	uroporphyrin-III C-methyltransferase / precorrin-2 dehydrogenase / sirohydrochlorin ferrochelatase [EC:2.1.1.107 1.3.1.76 4.99.1.4]
2208	K06871	464.872	416.904	536.824	1.28764	0.364735	0.241815	0.596653	uncharacterized protein
1816	K03824	13.3538	10.0434	18.3194	1.82402	0.867125	0.242618	0.598157	putative acetyltransferase [EC:2.3.1.-]
2561	K07664	11.0674	15.9431	3.75372	0.235445	-2.08654	0.243115	0.598937	two-component system, OmpR family, response regulator BaeR
2812	K09775	6.18456	4.33039	8.96582	2.07044	1.04994	0.24356	0.599588	hypothetical protein
1019	K02224	41.0456	47.7332	31.0142	0.64974	-0.622065	0.243894	0.599966	cobyrinic acid a,c-diamide synthase [EC:6.3.5.9 6.3.5.11]
174	K00378	73.3684	83.111	58.7546	0.706942	-0.500337	0.245218	0.600993	hydroxylamine reductase [EC:1.7.-.-]
489	K01141	4.04948	5.81789	1.39687	0.240099	-2.0583	0.24515	0.600993	exodeoxyribonuclease I [EC:3.1.11.1]
2735	K08989	4.353	2.43878	7.22433	2.96227	1.5667	0.244668	0.600993	putative membrane protein
3105	K11905	3.7893	5.72476	0.886119	0.154787	-2.69164	0.245118	0.600993	type VI secretion system protein
3221	K12996	5617.24	4841.58	6780.72	1.40052	0.48596	0.244851	0.600993	rhamnosyltransferase [EC:2.4.1.-]
1663	K03624	3326.65	3653.47	2836.43	0.776366	-0.365192	0.245821	0.601582	transcription elongation factor GreA
2298	K07030	21680.9	19129.8	25507.6	1.3334	0.415108	0.245667	0.601582
2700	K08475	6.01736	8.16644	2.79373	0.342099	-1.54751	0.246047	0.60169	two-component system, NtrC family, phosphoglycerate transport system sensor histidine kinase PgtB [EC:2.7.13.3]
1625	K03580	9.0297	12.026	4.53522	0.377117	-1.40692	0.24624	0.601718	ATP-dependent helicase HepA [EC:3.6.4.-]
156	K00350	5.16917	7.52404	1.63686	0.217551	-2.20057	0.246878	0.602389	Na+-transporting NADH:ubiquinone oxidoreductase subunit E [EC:1.6.5.-]
412	K00958	9.41176	6.66508	13.5318	2.03025	1.02166	0.246734	0.602389	sulfate adenylyltransferase [EC:2.7.7.4]
1336	K02911	27439.5	21731.1	36002	1.6567	0.728317	0.247527	0.603329	large subunit ribosomal protein L32
2333	K07090	25.9599	21.1299	33.2049	1.57147	0.652112	0.247627	0.603329
1175	K02527	141.078	159.637	113.239	0.709351	-0.495429	0.247978	0.603741	3-deoxy-D-manno-octulosonic-acid transferase [EC:2.4.99.12 2.4.99.13 2.4.99.14 2.4.99.15]
1688	K03652	5.31176	3.28598	8.35045	2.54124	1.34553	0.248801	0.6053	DNA-3-methyladenine glycosylase [EC:3.2.2.21]
1339	K02916	40546.8	44189.3	35083	0.793925	-0.332926	0.248985	0.605304	large subunit ribosomal protein L35
1029	K02240	270.082	300.033	225.155	0.750432	-0.414208	0.249662	0.606506	competence protein ComFA
915	K02008	366.437	405.264	308.197	0.760484	-0.395011	0.250071	0.606609	cobalt/nickel transport system permease protein
1198	K02566	1.97033	3.28388	0	0	#NAME?	0.249983	0.606609	NagD protein
2391	K07214	3.66073	5.35047	1.12612	0.210471	-2.24831	0.250847	0.608047	enterochelin esterase and related enzymes
1668	K03631	9051.63	8074.56	10517.2	1.30252	0.3813	0.251771	0.609842	DNA repair protein RecN (Recombination protein N)
1018	K02221	762.15	448.39	1232.79	2.74937	1.4591	0.251959	0.60985	YggT family protein
1416	K03168	29641.3	32489.9	25368.6	0.780815	-0.356948	0.25354	0.612428	DNA topoisomerase I [EC:5.99.1.2]
1492	K03332	4.48837	6.47963	1.50149	0.231725	-2.10952	0.253694	0.612428	fructan beta-fructosidase [EC:3.2.1.80]
2474	K07390	4.9298	6.9651	1.87686	0.269467	-1.89182	0.253601	0.612428	monothiol glutaredoxin
2814	K09778	4.39192	6.29837	1.53224	0.243276	-2.03933	0.253762	0.612428	hypothetical protein
76	K00147	2521.63	2742.94	2189.67	0.798292	-0.325012	0.254902	0.61473	glutamate-5-semialdehyde dehydrogenase [EC:1.2.1.41]
441	K01008	72.6858	82.9167	57.3394	0.69153	-0.532136	0.255646	0.615183	selenide, water dikinase [EC:2.7.9.3]
719	K01684	1.91996	3.19994	0	0	#NAME?	0.255495	0.615183	galactonate dehydratase [EC:4.2.1.6]
2114	K06136	1.9187	3.19784	0	0	#NAME?	0.255597	0.615183	pyrroloquinoline quinone biosynthesis protein B
128	K00294	1.91493	3.19156	0	0	#NAME?	0.255903	0.615354	1-pyrroline-5-carboxylate dehydrogenase [EC:1.5.1.12]
712	K01674	4508.34	4907.78	3909.16	0.796523	-0.328212	0.256363	0.615567	carbonic anhydrase [EC:4.2.1.1]
1016	K02203	4.22194	6.19557	1.26149	0.203612	-2.29611	0.256223	0.615567	phosphoserine / homoserine phosphotransferase [EC:3.1.3.3 2.7.1.39]
2793	K09698	8229.99	7418.34	9447.46	1.27353	0.34883	0.257183	0.61709	nondiscriminating glutamyl-tRNA synthetase [EC:6.1.1.24]
1331	K02902	1524.06	1672.81	1300.93	0.777692	-0.362729	0.258262	0.61923	large subunit ribosomal protein L28
2576	K07690	2.02824	3.3804	0	0	#NAME?	0.258544	0.619459	two-component system, NarL family, response regulator EvgA
754	K01738	905.235	1007.93	751.191	0.745281	-0.424144	0.258796	0.619615	cysteine synthase A [EC:2.5.1.47]
976	K02078	19554.2	17786.8	22205.3	1.24841	0.320097	0.259193	0.620119	acyl carrier protein
2507	K07483	51.6074	43.6918	63.4807	1.45292	0.538954	0.261066	0.624148	transposase
1258	K02778	15134.6	13436.4	17681.9	1.31598	0.396134	0.262199	0.625506	PTS system, glucose-specific IIB component [EC:2.7.1.69]
1259	K02779	15134.6	13436.4	17681.9	1.31598	0.396134	0.262199	0.625506	PTS system, glucose-specific IIC component
2301	K07035	37.5342	29.6845	49.3088	1.6611	0.732137	0.262073	0.625506
1516	K03412	18.3461	13.5355	25.5621	1.88853	0.917262	0.262551	0.625731	two-component system, chemotaxis family, response regulator CheB [EC:3.1.1.61]
2384	K07177	2423.24	2696.36	2013.56	0.746771	-0.421263	0.262671	0.625731	PDZ domain-containing protein
2368	K07146	742.519	672.269	847.895	1.26124	0.334846	0.264282	0.629117	UPF0176 protein
2895	K09973	4.03468	5.72347	1.50149	0.262339	-1.93049	0.265343	0.631189	hypothetical protein
1952	K04767	11099.3	10078.2	12630.9	1.25329	0.32572	0.265822	0.631552	acetoin utilization protein AcuB
2187	K06330	18.6033	13.4267	26.3683	1.96388	0.973704	0.265877	0.631552	spore coat protein H
845	K01890	19106.9	20745.8	16648.4	0.802493	-0.31744	0.26616	0.631774	phenylalanyl-tRNA synthetase beta chain [EC:6.1.1.20]
3304	K13940	470.902	533.617	376.83	0.70618	-0.501892	0.267535	0.634582	dihydroneopterin aldolase / 2-amino-4-hydroxy-6-hydroxymethyldihydropteridine diphosphokinase [EC:4.1.2.25 2.7.6.3]
275	K00688	50686	44964	59269.1	1.31815	0.398511	0.26892	0.63741	starch phosphorylase [EC:2.4.1.1]
2986	K10805	5.02224	6.93867	2.14761	0.309513	-1.69193	0.269347	0.637798	acyl-CoA thioesterase II [EC:3.1.2.-]
3285	K13893	1.52244	2.53739	0	0	#NAME?	0.269468	0.637798	microcin C transport system substrate-binding protein
1974	K05350	80.5929	62.8699	107.177	1.70475	0.769558	0.270291	0.63929	beta-glucosidase [EC:3.2.1.21]
105	K00244	1946.51	2185.33	1588.28	0.726791	-0.460387	0.272759	0.641468	fumarate reductase flavoprotein subunit [EC:1.3.99.1]
141	K00334	5.35616	7.3352	2.38761	0.3255	-1.61927	0.272354	0.641468	NADH-quinone oxidoreductase subunit E [EC:1.6.5.3]
1170	K02519	11610.9	12729.4	9933.21	0.780334	-0.357836	0.271506	0.641468	translation initiation factor IF-2
1302	K02846	11.7328	14.7384	7.22433	0.490171	-1.02864	0.272624	0.641468	N-methyl-L-tryptophan oxidase [EC:1.5.3.-]
1360	K02970	872.686	708.76	1118.58	1.57822	0.658294	0.272482	0.641468	small subunit ribosomal protein S21
1422	K03183	46.6338	53.7444	35.9679	0.66924	-0.579405	0.27273	0.641468	ubiquinone/menaquinone biosynthesis methyltransferase [EC:2.1.1.163 2.1.1.201]
2241	K06925	302.766	264.254	360.535	1.36435	0.448215	0.272215	0.641468	UPF0079 ATP-binding protein
2980	K10763	1.4683	2.44716	0	0	#NAME?	0.271792	0.641468	DnaA-homolog protein
2582	K07703	6.78387	9.30447	3.00298	0.322746	-1.63153	0.273149	0.641474	two-component system, CitB family, response regulator DcuR
3245	K13497	7.48897	9.95864	3.78447	0.380019	-1.39585	0.273042	0.641474	anthranilate synthase/phosphoribosyltransferase [EC:4.1.3.27 2.4.2.18]
181	K00404	8.26723	11.0752	4.05522	0.366153	-1.44948	0.273368	0.641534	cytochrome c oxidase cbb3-type subunit I [EC:1.9.3.1]
1971	K05343	6.34198	4.32201	9.37194	2.16842	1.11664	0.273806	0.642107	maltose alpha-D-glucosyltransferase/ alpha-amylase [EC:5.4.99.16 3.2.1.1]
1670	K03633	5.37644	7.70949	1.87686	0.243448	-2.03831	0.274755	0.643878	chromosome partition protein MukF
3259	K13640	10.1716	6.09776	16.2824	2.67023	1.41696	0.275013	0.644027	MerR family transcriptional regulator, heat shock protein HspR
922	K02016	1310.67	1173.22	1516.84	1.29288	0.370591	0.275495	0.644702	iron complex transport system substrate-binding protein
3475	K16789	179.464	157.971	211.703	1.34013	0.422375	0.275927	0.645258	thiamine transporter
3199	K12573	5716.23	5123.98	6604.6	1.28896	0.366207	0.276408	0.645927	ribonuclease R [EC:3.1.-.-]
416	K00969	3011	2718.79	3449.3	1.26869	0.34334	0.277409	0.647808	nicotinate-nucleotide adenylyltransferase [EC:2.7.7.18]
1743	K03723	14234.9	15636.4	12132.8	0.775931	-0.365999	0.27771	0.648055	transcription-repair coupling factor (superfamily II helicase) [EC:3.6.4.-]
3115	K11928	22.5685	27.6331	14.9718	0.541807	-0.88415	0.278322	0.649026	sodium/proline symporter
527	K01222	12.1774	15.7912	6.7567	0.427878	-1.22473	0.278648	0.649331	6-phospho-beta-glucosidase [EC:3.2.1.86]
3117	K11931	0.859044	0	2.14761	Inf	Inf	0.27887	0.64939	biofilm PGA synthesis lipoprotein PgaB [EC:3.-.-.-]
384	K00917	1587	1760.51	1326.74	0.753612	-0.408106	0.279414	0.650201	tagatose 6-phosphate kinase [EC:2.7.1.144]
1851	K03974	6.30564	8.64692	2.79373	0.32309	-1.62999	0.279737	0.650496	psp operon transcriptional activator
1935	K04720	16.0287	19.7363	10.4673	0.530358	-0.914963	0.280088	0.650808	threonine-phosphate decarboxylase [EC:4.1.1.81]
2608	K07751	22.101	17.2049	29.4452	1.71144	0.775212	0.280264	0.650808	PepB aminopeptidase [EC:3.4.11.23]
1873	K04032	13.2826	16.6405	8.24582	0.495528	-1.01296	0.281123	0.652347	ethanolamine utilization cobalamin adenosyltransferase [EC:2.5.1.17]
543	K01256	15160	13596.2	17505.7	1.28754	0.364622	0.281373	0.652471	aminopeptidase N [EC:3.4.11.2]
2167	K06202	3.1162	1.6902	5.25521	3.10923	1.63656	0.282107	0.653716	CyaY protein
1297	K02838	18486.2	16914.5	20843.8	1.2323	0.301355	0.282324	0.653761	ribosome recycling factor
316	K00794	64.1232	73.6425	49.8443	0.676841	-0.563111	0.282535	0.653794	6,7-dimethyl-8-ribityllumazine synthase [EC:2.5.1.78]
576	K01409	1462.6	1616.77	1231.35	0.76161	-0.392876	0.283171	0.653896	O-sialoglycoprotein endopeptidase [EC:3.4.24.57]
1807	K03811	749.169	830.587	627.042	0.754938	-0.40557	0.283168	0.653896	nicotinamide mononucleotide transporter
2981	K10764	1.63245	2.72075	0	0	#NAME?	0.283074	0.653896	O-succinylhomoserine sulfhydrylase [EC:2.5.1.-]
1009	K02191	76.3354	87.4691	59.6347	0.68178	-0.552621	0.283454	0.654093	cobalt-precorrin-7 (C15)-methyltransferase [EC:2.1.1.196]
1583	K03530	312.245	277.345	364.595	1.31459	0.394615	0.283653	0.654098	DNA-binding protein HU-beta
1618	K03573	3.29103	4.98455	0.750745	0.150614	-2.73107	0.283896	0.654204	DNA mismatch repair protein MutH
869	K01926	6848.22	6117.65	7944.08	1.29855	0.376903	0.284381	0.654866	redox-sensing transcriptional repressor
1775	K03771	37.674	44.6902	27.1498	0.607512	-0.719015	0.284958	0.65574	peptidyl-prolyl cis-trans isomerase SurA [EC:5.2.1.8]
843	K01887	18290.5	16320.2	21245.9	1.30182	0.38053	0.286171	0.658075	arginyl-tRNA synthetase [EC:6.1.1.19]
1405	K03117	12.4972	15.9633	7.2982	0.457187	-1.12914	0.286667	0.658759	sec-independent protein translocase protein TatB
1042	K02297	15.3867	19.7083	8.90431	0.451806	-1.14623	0.288262	0.661965	cytochrome o ubiquinol oxidase subunit II [EC:1.10.3.-]
1969	K05339	1.37594	0	3.43985	Inf	Inf	0.288835	0.662822	holin-like protein LrgB
2713	K08652	4.26128	6.10115	1.50149	0.2461	-2.02269	0.289398	0.663653	C5a peptidase [EC:3.4.21.110]
3369	K15545	1.64237	0.374292	3.54448	9.46981	3.24334	0.28976	0.664004	transcriptional regulator of PTS gene
3481	K16899	4211	3819.13	4798.82	1.25652	0.329438	0.289951	0.664004	ATP-dependent helicase/nuclease subunit B [EC:3.1.-.- 3.6.4.12]
285	K00712	99.1741	88.1895	115.651	1.31139	0.391101	0.290428	0.664638	poly(glycerol-phosphate) alpha-glucosyltransferase [EC:2.4.1.52]
1456	K03282	94.7768	108.125	74.7542	0.691368	-0.532474	0.291319	0.665859	large conductance mechanosensitive channel
2579	K07700	2.23427	3.38329	0.510747	0.150961	-2.72775	0.291363	0.665859	two-component system, CitB family, cit operon sensor histidine kinase CitA [EC:2.7.13.3]
387	K00925	7670.97	8342.83	6663.19	0.798673	-0.324323	0.291822	0.666443	acetate kinase [EC:2.7.2.1]
3001	K11041	92.087	80.3076	109.756	1.3667	0.450693	0.292021	0.666443	exfoliative toxin A/B
2683	K08324	5.08117	7.71787	1.12612	0.14591	-2.77685	0.293178	0.668415	aldehyde dehydrogenase family protein [EC:1.2.1.-]
2915	K10010	10.4763	13.1447	6.47358	0.492486	-1.02185	0.293288	0.668415	cystine transport system ATP-binding protein [EC:3.6.3.-]
1070	K02358	170392	152043	197915	1.30171	0.380403	0.293737	0.668519	elongation factor Tu
2878	K09927	11.961	15.5003	6.65208	0.429157	-1.22042	0.293703	0.668519	hypothetical protein
3420	K15974	7.32201	9.68036	3.78447	0.390943	-1.35497	0.294146	0.66899	MarR family transcriptional regulator, negative regulator of the multidrug operon emrRAB
1588	K03536	1831.21	1655.27	2095.13	1.26574	0.339977	0.294512	0.669363	ribonuclease P protein component [EC:3.1.26.5]
79	K00158	850.226	937.821	718.835	0.766495	-0.383651	0.294738	0.669419	pyruvate oxidase [EC:1.2.3.3]
245	K00627	1455.9	1305.26	1681.87	1.28854	0.365734	0.295274	0.669796	pyruvate dehydrogenase E2 component (dihydrolipoamide acetyltransferase) [EC:2.3.1.12]
887	K01959	31.0338	36.0723	23.476	0.650804	-0.619705	0.295308	0.669796	pyruvate carboxylase subunit A [EC:6.4.1.1]
852	K01903	28.3128	33.9126	19.9131	0.58719	-0.768101	0.295599	0.669997	succinyl-CoA synthetase beta subunit [EC:6.2.1.5]
125	K00286	1922.06	1589.28	2421.23	1.52348	0.607368	0.29638	0.671308	pyrroline-5-carboxylate reductase [EC:1.5.1.2]
987	K02111	88332.2	75450.7	107654	1.42682	0.512801	0.297379	0.672783	F-type H+-transporting ATPase subunit alpha [EC:3.6.3.14]
1163	K02507	2.92199	4.86999	0	0	#NAME?	0.298451	0.672783	protein transport protein HofQ
2022	K05786	584.766	423.893	826.077	1.94879	0.962576	0.298436	0.672783	chloramphenicol-sensitive protein RarD
2586	K07707	5044.89	4636.26	5657.83	1.22034	0.287285	0.29772	0.672783	two-component system, AgrA family, response regulator AgrA
2758	K09125	7.10843	9.6649	3.27373	0.338723	-1.56182	0.298214	0.672783	hypothetical protein
2875	K09921	7.81833	10.4378	3.8891	0.372597	-1.42431	0.297669	0.672783	hypothetical protein
2951	K10440	8.46826	6.09357	12.0303	1.97426	0.981313	0.297966	0.672783	ribose transport system permease protein
3340	K14623	5.04147	3.46724	7.40282	2.13508	1.09429	0.298869	0.67281	DNA-damage-inducible protein D
3459	K16363	15.5357	18.6932	10.7996	0.577727	-0.791541	0.298799	0.67281	UDP-3-O-[3-hydroxymyristoyl] N-acetylglucosamine deacetylase / 3-hydroxyacyl-[acyl-carrier-protein] dehydratase [EC:3.5.1.108 4.2.1.59]
189	K00426	92.8039	105.588	73.6281	0.697317	-0.520113	0.299232	0.673169	cytochrome d ubiquinol oxidase subunit II [EC:1.10.3.-]
506	K01176	11341.9	12321.4	9872.67	0.801263	-0.319652	0.300607	0.674473	alpha-amylase [EC:3.2.1.1]
1063	K02344	1.41039	2.35065	0	0	#NAME?	0.300257	0.674473	DNA polymerase III subunit psi [EC:2.7.7.7]
1218	K02622	2660.76	2385.17	3074.14	1.28886	0.36609	0.30072	0.674473	topoisomerase IV subunit B [EC:5.99.1.-]
1440	K03210	730.427	603.443	920.904	1.52608	0.609834	0.301326	0.674473	preprotein translocase subunit YajC
1977	K05362	7233.67	6496.62	8339.24	1.28363	0.360226	0.300854	0.674473	UDP-N-acetylmuramoyl-L-alanyl-D-glutamate-L-lysine ligase [EC:6.3.2.7]
2365	K07140	7.51147	10.3366	3.27373	0.316712	-1.65876	0.301438	0.674473
2610	K07771	3.94746	5.82836	1.12612	0.193213	-2.37173	0.300285	0.674473	two-component system, OmpR family, response regulator BasR
3408	K15831	14.628	18.694	8.52894	0.45624	-1.13214	0.301235	0.674473	formate hydrogenlyase subunit 6
641	K01547	12.0018	8.54911	17.1809	2.00967	1.00696	0.302353	0.674819	K+-transporting ATPase ATPase B chain [EC:3.6.3.12]
1927	K04568	3.11479	4.69082	0.750745	0.160046	-2.64345	0.302005	0.674819	lysyl-tRNA synthetase, class II [EC:6.1.1.6]
2252	K06956	15.3206	11.7461	20.6822	1.76077	0.816205	0.302407	0.674819
2273	K07000	110.513	137.569	69.9299	0.508327	-0.97617	0.302289	0.674819
2457	K07335	7814.28	7114.97	8863.24	1.24572	0.316977	0.302673	0.674959	basic membrane protein A and related proteins
259	K00655	1289.9	1061.88	1631.93	1.53684	0.619964	0.304082	0.675265	1-acyl-sn-glycerol-3-phosphate acyltransferase [EC:2.3.1.51]
406	K00949	6324.04	5694.87	7267.81	1.2762	0.351859	0.304532	0.675265	thiamine pyrophosphokinase [EC:2.7.6.2]
1043	K02298	3.98383	5.63872	1.50149	0.266282	-1.90897	0.303951	0.675265	cytochrome o ubiquinol oxidase subunit I [EC:1.10.3.-]
1143	K02477	8.04541	6.11082	10.9473	1.79146	0.841137	0.304847	0.675265	two-component system, LytT family, response regulator
1524	K03431	3967.49	4304.77	3461.57	0.804123	-0.314513	0.303661	0.675265	phosphoglucosamine mutase [EC:5.4.2.10]
1585	K03532	31.1299	22.4526	44.1458	1.96618	0.975397	0.304315	0.675265	trimethylamine-N-oxide reductase (cytochrome c) 1, cytochrome c-type subunit TorC
1741	K03721	4.58841	7.14686	0.750745	0.105045	-3.25091	0.304487	0.675265	transcriptional regulator of aroF, aroG, tyrA and aromatic amino acid transport
2510	K07486	2.18216	3.38668	0.375372	0.110838	-3.17348	0.304463	0.675265	transposase
3073	K11710	6.09931	3.84782	9.47656	2.46284	1.30032	0.30439	0.675265	manganese/zinc/iron transport system ATP- binding protein
3192	K12527	7.89474	10.1344	4.53522	0.447507	-1.16002	0.304786	0.675265	putative selenate reductase [EC:1.97.1.9]
231	K00600	4558.68	3829.99	5651.72	1.47565	0.561349	0.308152	0.678136	glycine hydroxymethyltransferase [EC:2.1.2.1]
426	K00982	31.797	38.1483	22.27	0.583773	-0.776521	0.307154	0.678136	glutamate-ammonia-ligase adenylyltransferase [EC:2.7.7.42]
1257	K02777	15124.2	13554.1	17479.3	1.2896	0.366926	0.306575	0.678136	PTS system, glucose-specific IIA component [EC:2.7.1.69]
1534	K03453	3302.05	2540.6	4444.21	1.74927	0.806756	0.30838	0.678136	bile acid:Na+ symporter, BASS family
1606	K03561	34.5258	40.1118	26.1467	0.651845	-0.617399	0.30805	0.678136	biopolymer transport protein ExbB
2123	K06147	81777.2	74028.4	93400.4	1.26168	0.335351	0.308392	0.678136	ATP-binding cassette, subfamily B, bacterial
2169	K06204	9.38915	12.2149	5.15059	0.421666	-1.24583	0.308247	0.678136	DnaK suppressor protein
2400	K07225	7.58545	9.95944	4.02447	0.404086	-1.30726	0.306709	0.678136	putative hemin transport protein
2434	K07284	5445.55	5858.44	4826.23	0.823808	-0.27962	0.30732	0.678136	sortase A [EC:3.4.22.70]
2919	K10014	4.61747	6.10404	2.38761	0.391152	-1.3542	0.308225	0.678136	histidine transport system substrate-binding protein
3126	K11940	9.28938	12.2086	4.91059	0.402225	-1.31393	0.306816	0.678136	heat shock protein HspQ
263	K00661	241.051	265.539	204.318	0.769446	-0.378108	0.308954	0.678921	maltose O-acetyltransferase [EC:2.3.1.79]
1920	K04517	7172.78	6463.08	8237.34	1.27452	0.349956	0.311005	0.682974	prephenate dehydrogenase [EC:1.3.1.12]
782	K01784	5916.01	6446.21	5120.7	0.794374	-0.33211	0.311993	0.684691	UDP-glucose 4-epimerase [EC:5.1.3.2]
1899	K04082	5.2945	7.14217	2.52298	0.353252	-1.50123	0.312379	0.685085	molecular chaperone HscB
2921	K10017	5.31848	3.65817	7.80895	2.13466	1.094	0.313411	0.686893	histidine transport system ATP-binding protein [EC:3.6.3.21]
2731	K08978	1.38392	0.374292	2.89836	7.74357	2.953	0.314528	0.688887	bacterial/archaeal transporter family protein
290	K00754	36.7376	30.2355	46.4907	1.53762	0.620697	0.315269	0.689657
863	K01920	30.6396	36.2891	22.1654	0.610798	-0.711232	0.315295	0.689657	glutathione synthase [EC:6.3.2.3]
3417	K15913	0.708895	0	1.77224	Inf	Inf	0.31561	0.689889	UDP-4-amino-4,6-dideoxy-N-acetyl-D-glucosamine 4-acetyltransferase [EC:2.3.1.-]
1090	K02404	8.63026	5.82208	12.8425	2.20584	1.14133	0.316342	0.690683	flagellar biosynthesis protein FlhF
2893	K09962	2529.72	2303.74	2868.69	1.24523	0.316412	0.31639	0.690683	hypothetical protein
920	K02014	104.398	115.673	87.4858	0.756322	-0.402927	0.317497	0.692646	iron complex outermembrane recepter protein
1367	K02992	10513.1	9418.06	12155.8	1.29069	0.368138	0.318685	0.694779	small subunit ribosomal protein S7
3379	K15580	77436.3	70099.8	88441.2	1.26165	0.335308	0.319098	0.695223	oligopeptide transport system substrate-binding protein
403	K00945	10501.7	9532.33	11955.9	1.25424	0.326815	0.319873	0.695539	cytidylate kinase [EC:2.7.4.14]
2710	K08602	9537.28	8664.51	10846.4	1.25182	0.32403	0.319781	0.695539	oligoendopeptidase F [EC:3.4.24.-]
2839	K09824	35.9276	42.0995	26.6698	0.633496	-0.658593	0.319682	0.695539	hypothetical protein
2786	K09612	13.3655	17.0001	7.91357	0.465501	-1.10314	0.32032	0.696056	alkaline phosphatase isozyme conversion protein [EC:3.4.11.-]
2578	K07696	10.4003	6.1179	16.8239	2.74994	1.4594	0.321161	0.697426	two-component system, NarL family, response regulator NreC
135	K00324	8.44444	10.8003	4.91059	0.45467	-1.13711	0.322274	0.698546	NAD(P) transhydrogenase subunit alpha [EC:1.6.1.2]
538	K01247	2.40344	3.75549	0.375372	0.099953	-3.32261	0.322293	0.698546	DNA-3-methyladenine glycosylase II [EC:3.2.2.21]
1892	K04074	22209.3	24015	19500.6	0.812015	-0.300422	0.322436	0.698546	cell division initiation protein
2171	K06206	15.8792	12.7796	20.5285	1.60635	0.683785	0.32252	0.698546	sugar fermentation stimulation protein A
2738	K08993	2.18012	3.38329	0.375372	0.110949	-3.17203	0.323984	0.701259	putative membrane protein
2427	K07273	186.227	171.839	207.808	1.20932	0.27419	0.324208	0.701288	lysozyme
839	K01881	9088.31	9743.58	8105.42	0.831873	-0.265565	0.324644	0.701554	prolyl-tRNA synthetase [EC:6.1.1.15]
1106	K02429	27.0622	32.5093	18.8916	0.581114	-0.783107	0.324966	0.701554	MFS transporter, FHS family, L-fucose permease
1933	K04656	23.1501	28.192	15.5871	0.552893	-0.854929	0.324897	0.701554	hydrogenase maturation protein HypF
765	K01755	44107.1	39725.7	50679.2	1.27573	0.351322	0.325709	0.702245	argininosuccinate lyase [EC:4.3.2.1]
3244	K13409	0.708895	0	1.77224	Inf	Inf	0.325586	0.702245	ATP-binding cassette, subfamily B, bacterial RaxB
3454	K16323	13.2337	16.0585	8.99657	0.560237	-0.83589	0.326888	0.704327	purine nucleoside transport protein
610	K01479	333.323	376.689	268.274	0.712189	-0.489668	0.327798	0.704914	formiminoglutamase [EC:3.5.3.8]
1348	K02946	3787.98	3418.79	4341.76	1.26997	0.344795	0.327597	0.704914	small subunit ribosomal protein S10
3294	K13925	1.86694	0.748584	3.54448	4.73491	2.24334	0.327697	0.704914	plasmin and fibronectin-binding protein A
1599	K03554	19.7824	24.6714	12.4488	0.504584	-0.986834	0.329339	0.707769	recombination associated protein RdgC
253	K00641	6.16706	7.89495	3.57523	0.45285	-1.14289	0.33013	0.708215	homoserine O-acetyltransferase [EC:2.3.1.31]
2112	K06131	4968.56	4493.2	5681.61	1.26449	0.338556	0.329981	0.708215	cardiolipin synthase [EC:2.7.8.-]
2637	K08137	13.8495	17.4869	8.39357	0.479993	-1.05892	0.330187	0.708215	MFS transporter, SP family, galactose:H+ symporter
1547	K03474	6.5593	8.93018	3.00298	0.336273	-1.57229	0.330455	0.708332	pyridoxine 5-phosphate synthase [EC:2.6.99.2]
466	K01071	99.3662	87.049	117.842	1.35374	0.436951	0.330929	0.708889	oleoyl-[acyl-carrier-protein] hydrolase [EC:3.1.2.14]
1702	K03671	3813.59	4177.92	3267.1	0.781993	-0.354773	0.33141	0.709461	thioredoxin 1
145	K00338	30.0215	35.3287	22.0607	0.624442	-0.679359	0.333019	0.710331	NADH-quinone oxidoreductase subunit I [EC:1.6.5.3]
204	K00525	23258.6	25440.3	19986.1	0.785606	-0.348123	0.333164	0.710331	ribonucleoside-diphosphate reductase alpha chain [EC:1.17.4.1]
934	K02029	37600.2	33915.7	43127	1.2716	0.34664	0.333151	0.710331	polar amino acid transport system permease protein
1082	K02388	6.78443	4.60817	10.0488	2.18065	1.12476	0.333414	0.710331	flagellar basal-body rod protein FlgC
1680	K03643	5.46946	7.61427	2.25223	0.295791	-1.75735	0.332902	0.710331	LPS-assembly lipoprotein
1792	K03789	2009.61	1844.37	2257.47	1.22398	0.291579	0.33353	0.710331	ribosomal-protein-alanine N-acetyltransferase [EC:2.3.1.128]
2866	K09911	5.58696	3.85539	8.18432	2.12282	1.08598	0.332674	0.710331	hypothetical protein
3349	K14988	81.5356	92.924	64.4531	0.693611	-0.527802	0.333435	0.710331	two-component system, NarL family, secretion system sensor histidine kinase SalK
1790	K03787	33.6678	38.5218	26.3867	0.68498	-0.545866	0.334588	0.711078	5'-nucleotidase [EC:3.1.3.5]
2498	K07464	10.7427	13.3385	6.84896	0.513471	-0.961645	0.334436	0.711078	putative RecB family exonuclease
3103	K11901	2.42905	4.04842	0	0	#NAME?	0.334506	0.711078	type VI secretion system protein ImpB
3136	K12060	1.12539	1.87565	0	0	#NAME?	0.334739	0.711078	conjugal transfer pilus assembly protein TraU
1887	K04067	3.74096	5.73443	0.750745	0.130919	-2.93326	0.335031	0.711244	primosomal replication protein N''
1460	K03289	8.23283	12.0394	2.52298	0.209561	-2.25456	0.335869	0.712111	MFS transporter, NHS family, nucleoside permease
2455	K07323	23.7531	29.0371	15.8271	0.545066	-0.875496	0.335659	0.712111	putative toluene tolerance protein
1377	K03072	186.822	205.258	159.169	0.77546	-0.366876	0.336183	0.712321	preprotein translocase subunit SecD
1673	K03636	2.8909	1.59368	4.83672	3.03493	1.60166	0.336554	0.712653	molybdopterin synthase sulfur carrier subunit
569	K01356	156.642	142.88	177.286	1.2408	0.311275	0.337171	0.713503	repressor LexA [EC:3.4.21.88]
1917	K04487	22091.8	19932.2	25331.3	1.27088	0.345822	0.338174	0.715168	cysteine desulfurase [EC:2.8.1.7]
35	K00060	21.0157	25.4553	14.3564	0.563985	-0.826271	0.339222	0.715684	threonine 3-dehydrogenase [EC:1.1.1.103]
255	K00647	22.0131	26.2068	15.7225	0.599941	-0.737107	0.33914	0.715684	3-oxoacyl-[acyl-carrier-protein] synthase I [EC:2.3.1.41]
556	K01278	12.1489	14.6607	8.3812	0.571677	-0.806729	0.339428	0.715684	dipeptidyl-peptidase 4 [EC:3.4.14.5]
1818	K03826	1.79912	2.99853	0	0	#NAME?	0.339497	0.715684	putative acetyltransferase [EC:2.3.1.-]
2239	K06921	13.6767	17.3875	8.11045	0.466454	-1.10019	0.338729	0.715684
2800	K09748	3156.56	2845.18	3623.62	1.2736	0.348914	0.339798	0.715865	ribosome maturation factor RimP
308	K00783	7307.64	6768.95	8115.66	1.19895	0.261776	0.3416	0.716641	23S rRNA (pseudouridine1915-N3)-methyltransferase [EC:2.1.1.177]
323	K00805	35.9528	41.6082	27.4697	0.660199	-0.599027	0.34099	0.716641	heptaprenyl diphosphate synthase [EC:2.5.1.30]
663	K01597	2421.18	2179.57	2783.58	1.27712	0.352898	0.341014	0.716641	diphosphomevalonate decarboxylase [EC:4.1.1.33]
889	K01961	8212.17	7429.25	9386.56	1.26346	0.337381	0.342112	0.716641	acetyl-CoA carboxylase, biotin carboxylase subunit [EC:6.4.1.2 6.3.4.14]
1622	K03577	3.38454	4.7999	1.26149	0.262816	-1.92787	0.341997	0.716641	TetR/AcrR family transcriptional regulator, acrAB operon repressor
2226	K06899	7.4767	9.68794	4.15985	0.429384	-1.21966	0.341308	0.716641	nucleoid-associated protein
2386	K07183	2.44106	3.56794	0.750745	0.210414	-2.2487	0.341902	0.716641	response regulator NasT
2932	K10111	0.600596	0	1.50149	Inf	Inf	0.340692	0.716641	maltose/maltodextrin transport system ATP-binding protein [EC:3.6.3.19]
3406	K15829	10.6342	13.5391	6.27671	0.463597	-1.10906	0.341175	0.716641	formate hydrogenlyase subunit 4
1375	K03070	33390.9	30625.6	37538.9	1.22574	0.293649	0.342497	0.716995	preprotein translocase subunit SecA
2513	K07491	2308.89	2537.94	1965.31	0.774374	-0.368897	0.343219	0.718054	putative transposase
1489	K03326	1.74575	2.90959	0	0	#NAME?	0.343647	0.718111	C4-dicarboxylate transporter, DcuC family
2024	K05788	36.1271	43.3427	25.3037	0.583806	-0.77644	0.34368	0.718111	integration host factor subunit beta
2214	K06884	5.09099	7.05324	2.14761	0.304486	-1.71555	0.344248	0.718844
1281	K02809	1075.16	1163.02	943.373	0.811138	-0.30198	0.345332	0.720201	PTS system, sucrose-specific IIB component [EC:2.7.1.69]
1282	K02810	1075.16	1163.02	943.373	0.811138	-0.30198	0.345332	0.720201	PTS system, sucrose-specific IIC component
303	K00768	83.4927	92.908	69.3697	0.746649	-0.421498	0.346316	0.721155	nicotinate-nucleotide--dimethylbenzimidazole phosphoribosyltransferase [EC:2.4.2.21]
1048	K02313	12209.1	13386	10443.9	0.780211	-0.358063	0.346442	0.721155	chromosomal replication initiator protein
2827	K09804	6.76759	8.82609	3.67985	0.416929	-1.26213	0.346081	0.721155	hypothetical protein
581	K01421	2297.62	2507.29	1983.11	0.790938	-0.338363	0.348155	0.722908	putative membrane protein
1051	K02316	11176.8	10255.3	12559.2	1.22466	0.292381	0.348061	0.722908	DNA primase [EC:2.7.7.-]
1681	K03644	14.8168	20.3298	6.54746	0.322063	-1.63459	0.347562	0.722908	lipoic acid synthetase [EC:2.8.1.8]
3352	K15051	1722.27	1572.67	1946.68	1.23782	0.307797	0.347987	0.722908	DNA-entry nuclease
3150	K12140	107.122	85.7905	139.12	1.62163	0.697444	0.348645	0.723471	hydrogenase-4 component E [EC:1.-.-.-]
95	K00224	18.1882	21.6125	13.0518	0.603901	-0.727616	0.350011	0.725851
1455	K03281	5.56742	7.50679	2.65836	0.354127	-1.49766	0.350469	0.725893	chloride channel protein, CIC family
2006	K05596	3.66198	5.35256	1.12612	0.210388	-2.24887	0.350461	0.725893	LysR family transcriptional regulator, chromosome initiation inhibitor
1234	K02745	41.9489	36.1683	50.6198	1.39956	0.484976	0.350718	0.725956	PTS system, N-acetylgalactosamine-specific IIB component [EC:2.7.1.69]
2255	K06959	4745.15	4332.2	5364.58	1.2383	0.308363	0.352097	0.728356	uncharacterized protein
1752	K03741	9.8063	12.0281	6.47358	0.538204	-0.893774	0.352395	0.728517	arsenate reductase [EC:1.20.4.1]
2465	K07347	11.2044	13.8085	7.2982	0.528528	-0.919949	0.352864	0.728578	outer membrane usher protein
3210	K12942	4.75231	6.66927	1.87686	0.281419	-1.82921	0.352713	0.728578	aminobenzoyl-glutamate transport protein
1035	K02248	103.984	92.2474	121.589	1.31808	0.398435	0.353997	0.730463	competence protein ComGF
480	K01101	102.323	93.4984	115.559	1.23594	0.305614	0.354635	0.73087	4-nitrophenyl phosphatase [EC:3.1.3.41]
1347	K02945	11762.3	12625.6	10467.3	0.829055	-0.270461	0.354577	0.73087	small subunit ribosomal protein S1
55	K00105	33.7473	29.0219	40.8354	1.40705	0.492675	0.355476	0.73124	alpha-glycerophosphate oxidase [EC:1.1.3.21]
530	K01227	11.0445	8.92679	14.221	1.59307	0.671812	0.355324	0.73124	mannosyl-glycoprotein endo-beta-N-acetylglucosaminidase [EC:3.2.1.96]
3005	K11049	0.600596	0	1.50149	Inf	Inf	0.355354	0.73124	CylG protein
1529	K03439	6430.96	5804.06	7371.3	1.27002	0.344857	0.356339	0.73217	tRNA (guanine-N7-)-methyltransferase [EC:2.1.1.33]
3447	K16214	952.959	1063.61	786.987	0.739924	-0.434552	0.35637	0.73217	UDP-N-acetylglucosamine kinase [EC:2.7.1.176]
830	K01870	17587	18718.4	15889.9	0.848895	-0.236342	0.357288	0.732803	isoleucyl-tRNA synthetase [EC:6.1.1.5]
1185	K02549	6.9463	5.16921	9.61194	1.85946	0.894885	0.357256	0.732803	O-succinylbenzoate synthase [EC:4.2.1.113]
1450	K03270	64.9579	74.1639	51.1489	0.689674	-0.536014	0.357341	0.732803	3-deoxy-D-manno-octulosonate 8-phosphate phosphatase (KDO 8-P phosphatase) [EC:3.1.3.45]
3435	K16090	1.57909	2.63181	0	0	#NAME?	0.357831	0.733354	catecholate siderophore receptor
2491	K07456	8695.97	7911.81	9872.2	1.24778	0.319364	0.358757	0.734344	DNA mismatch repair protein MutS2
3452	K16301	1410.1	1276.29	1610.8	1.2621	0.335822	0.358613	0.734344	deferrochelatase/peroxidase EfeB [EC:1.11.1.-]
1080	K02386	5.81178	8.3448	2.01224	0.241136	-2.05208	0.359594	0.735605	flagella basal body P-ring formation protein FlgA
1694	K03658	23.1921	28.1923	15.6918	0.556598	-0.845293	0.360235	0.736461	DNA helicase IV [EC:3.6.4.12]
732	K01703	11765.7	9667.67	14912.6	1.54253	0.625294	0.361339	0.737344	3-isopropylmalate/(R)-2-methylmalate dehydratase large subunit [EC:4.2.1.33 4.2.1.35]
1169	K02518	16367.2	15159.8	18178.4	1.19912	0.261974	0.361779	0.737344	translation initiation factor IF-1
2874	K09920	2.78068	4.13397	0.750745	0.181604	-2.46113	0.360914	0.737344	hypothetical protein
2908	K09999	1.34745	2.24575	0	0	#NAME?	0.361647	0.737344	arginine transport system permease protein
3432	K16087	3.75425	5.07559	1.77224	0.349169	-1.518	0.361129	0.737344	hemoglobin/transferrin/lactoferrin receptor protein
1438	K03204	0.913194	0	2.28299	Inf	Inf	0.362137	0.73762	type IV secretion system protein VirB9
533	K01238	8.15966	6.48172	10.6766	1.64718	0.719997	0.362517	0.737648
1272	K02798	24.4355	29.0421	17.5255	0.603452	-0.728689	0.362596	0.737648	PTS system, mannitol-specific IIA component [EC:2.7.1.69]
183	K00406	3.37827	4.6992	1.39687	0.297256	-1.75022	0.362828	0.737668	cytochrome c oxidase cbb3-type subunit III
211	K00548	243.296	266.615	208.318	0.781345	-0.355969	0.36319	0.737951	5-methyltetrahydrofolate--homocysteine methyltransferase [EC:2.1.1.13]
518	K01197	3.03251	1.6902	5.04597	2.98543	1.57794	0.363419	0.737966	hyaluronoglucosaminidase [EC:3.2.1.35]
1685	K03649	4.2059	5.91859	1.63686	0.276563	-1.85432	0.363869	0.737975	TDG/mug DNA glycosylase family protein [EC:3.2.2.-]
1957	K04774	2.28853	1.22149	3.8891	3.18391	1.6708	0.363846	0.737975	serine protease SohB [EC:3.4.21.-]
452	K01042	15.8229	18.8724	11.2488	0.596046	-0.746504	0.364435	0.738672	L-seryl-tRNA(Ser) seleniumtransferase [EC:2.9.1.1]
1921	K04518	5475.18	4922.63	6304.02	1.28062	0.356844	0.364765	0.738677	prephenate dehydratase [EC:4.2.1.51]
3121	K11935	1.12916	1.88193	0	0	#NAME?	0.364883	0.738677	biofilm PGA synthesis protein PgaA
2546	K07641	3.72685	5.62067	0.886119	0.157654	-2.66517	0.365386	0.739243	two-component system, OmpR family, sensor histidine kinase CreC [EC:2.7.13.3]
1079	K02380	6.21564	8.17691	3.27373	0.400362	-1.32062	0.366077	0.74019	FdhE protein
522	K01207	103.114	114.419	86.1568	0.752992	-0.409294	0.368106	0.743627	beta-N-acetylhexosaminidase [EC:3.2.1.52]
2998	K10947	519.389	570.803	442.267	0.774815	-0.368076	0.368225	0.743627	PadR family transcriptional regulator, regulatory protein PadR
391	K00929	2.54573	1.12916	4.67059	4.13634	2.04836	0.36914	0.744438	butyrate kinase [EC:2.7.2.7]
2543	K07638	9.79695	12.394	5.90134	0.476143	-1.07053	0.3693	0.744438	two-component system, OmpR family, osmolarity sensor histidine kinase EnvZ [EC:2.7.13.3]
2799	K09747	278.601	307.356	235.468	0.76611	-0.384376	0.369212	0.744438	hypothetical protein
1354	K02959	3940.43	4230.09	3505.94	0.828809	-0.270888	0.36988	0.7447	small subunit ribosomal protein S16
1973	K05349	12.197	15.1224	7.80895	0.516384	-0.953483	0.369698	0.7447	beta-glucosidase [EC:3.2.1.21]
2691	K08352	8.8071	10.974	5.55671	0.506351	-0.98179	0.370491	0.745478	thiosulfate reductase / polysulfide reductase chain A [EC:1.-.-.-]
2402	K07230	23.2734	27.2449	17.3163	0.635578	-0.653858	0.371356	0.746765
2773	K09384	65.6177	56.3351	79.5415	1.41193	0.497673	0.372716	0.749047	hypothetical protein
1678	K03641	132.506	114.795	159.071	1.38569	0.470609	0.37353	0.750228	TolB protein
1409	K03147	19.9478	22.7319	15.7717	0.69381	-0.527388	0.374339	0.751138	thiamine biosynthesis protein ThiC
2119	K06142	230.065	254.212	193.845	0.762535	-0.391125	0.374437	0.751138	outer membrane protein
2157	K06192	13.1406	15.9649	8.90431	0.557744	-0.842324	0.374741	0.751225	paraquat-inducible protein B
2438	K07289	6.32845	8.45518	3.13835	0.371175	-1.42983	0.375112	0.751225	AsmA protein
3147	K12137	178.335	133.749	245.214	1.83339	0.874513	0.375159	0.751225	hydrogenase-4 component B [EC:1.-.-.-]
340	K00836	2.25407	3.75678	0	0	#NAME?	0.375431	0.751315	diaminobutyrate-2-oxoglutarate transaminase [EC:2.6.1.76]
2305	K07040	3924.61	3614.06	4390.43	1.21482	0.280744	0.37655	0.753101	uncharacterized protein
1959	K04781	3.23516	4.89143	0.750745	0.153482	-2.70386	0.378131	0.755805	salicylate synthetase [EC:5.4.4.2 4.2.99.21]
664	K01598	967.763	838.607	1161.5	1.38503	0.469921	0.378906	0.756899	phosphopantothenoylcysteine decarboxylase [EC:4.1.1.36]
241	K00616	198.704	216.683	171.735	0.792564	-0.335401	0.379594	0.757361	transaldolase [EC:2.2.1.2]
710	K01669	2.51878	3.94772	0.375372	0.0950859	-3.39463	0.379556	0.757361	deoxyribodipyrimidine photo-lyase [EC:4.1.99.3]
1926	K04567	16984.9	15485.3	19234.2	1.24209	0.312774	0.380129	0.757516	lysyl-tRNA synthetase, class II [EC:6.1.1.6]
2334	K07091	17.1346	20.5785	11.9688	0.581616	-0.781861	0.380105	0.757516	lipopolysaccharide export system permease protein
3215	K12961	10.4613	12.9802	6.68283	0.514848	-0.957782	0.380957	0.75871	DnaA initiator-associating protein
3014	K11066	1.92074	3.20123	0	0	#NAME?	0.383463	0.763243	N-acetylmuramoyl-L-alanine amidase [EC:3.5.1.28]
310	K00786	2403.42	2585.02	2131.02	0.824372	-0.278633	0.385665	0.765863
2806	K09768	0.898301	1.49717	0	0	#NAME?	0.385703	0.765863	hypothetical protein
2989	K10819	574.613	538.2	629.233	1.16914	0.225452	0.385513	0.765863	histidine kinase
3066	K11690	12.7142	16.9648	6.33821	0.373609	-1.4204	0.38533	0.765863	C4-dicarboxylate transporter, DctM subunit
326	K00812	134.558	122.077	153.28	1.25561	0.328383	0.388295	0.7668	aspartate aminotransferase [EC:2.6.1.1]
440	K01007	598.121	548.475	672.59	1.22629	0.294303	0.386721	0.7668	pyruvate, water dikinase [EC:2.7.9.2]
524	K01212	0.708895	0	1.77224	Inf	Inf	0.38771	0.7668	levanase [EC:3.2.1.65]
941	K02036	9255.28	8591.67	10250.7	1.1931	0.25471	0.388121	0.7668	phosphate transport system ATP-binding protein [EC:3.6.3.27]
1482	K03317	9.40398	7.33311	12.5103	1.706	0.770619	0.387536	0.7668	concentrative nucleoside transporter, CNT family
1758	K03749	5.6625	7.14427	3.43985	0.481485	-1.05444	0.387467	0.7668	DedD protein
2288	K07016	153.268	165.644	134.702	0.813203	-0.298312	0.388488	0.7668
2966	K10562	2.50023	3.66655	0.750745	0.204755	-2.28803	0.387735	0.7668	rhamnose transport system ATP-binding protein [EC:3.6.3.17]
3310	K14052	0.504597	0	1.26149	Inf	Inf	0.387937	0.7668	putrescine importer
3341	K14652	193.303	172.786	224.078	1.29685	0.375016	0.38823	0.7668	3,4-dihydroxy 2-butanone 4-phosphate synthase / GTP cyclohydrolase II [EC:4.1.99.12 3.5.4.25]
982	K02103	8.91466	7.03857	11.7288	1.66636	0.7367	0.389872	0.768744	GntR family transcriptional regulator, arabinose operon transcriptional repressor
2403	K07232	5.44087	7.13589	2.89836	0.406166	-1.29986	0.389936	0.768744	cation transport protein ChaC
884	K01955	31526.1	26211.1	39498.7	1.50694	0.591624	0.391386	0.770017	carbamoyl-phosphate synthase large subunit [EC:6.3.5.5]
2382	K07173	1188.21	1265.54	1072.22	0.84724	-0.239157	0.391919	0.770017	S-ribosylhomocysteine lyase [EC:4.4.1.21]
2538	K07589	1.6664	0.845099	2.89836	3.4296	1.77804	0.391982	0.770017	D-erythro-7,8-dihydroneopterin triphosphate epimerase [EC:5.-.-.-]
2772	K09252	3.74922	5.06721	1.77224	0.349747	-1.51562	0.392207	0.770017	feruloyl esterase [EC:3.1.1.73]
2838	K09823	1.61101	0.752774	2.89836	3.85023	1.94495	0.39134	0.770017	Fur family transcriptional regulator, zinc uptake regulator
2979	K10748	2.55437	3.75678	0.750745	0.199837	-2.3231	0.391921	0.770017	DNA replication terminus site-binding protein
3035	K11145	1603.27	1717.94	1431.27	0.833135	-0.263378	0.390918	0.770017	ribonuclease III family protein [EC:3.1.26.-]
235	K00605	20.712	24.5388	14.9718	0.610126	-0.71282	0.392994	0.770521	aminomethyltransferase [EC:2.1.2.10]
405	K00948	14851.5	15776.6	13463.8	0.853402	-0.228703	0.392721	0.770521	ribose-phosphate pyrophosphokinase [EC:2.7.6.1]
1127	K02455	8.01566	5.54849	11.7164	2.11164	1.07837	0.393568	0.770521	general secretion pathway protein F
1626	K03581	4962.77	4617.83	5480.18	1.18674	0.247009	0.393625	0.770521	exodeoxyribonuclease V alpha subunit [EC:3.1.11.5]
2593	K07717	0.903328	1.50555	0	0	#NAME?	0.393497	0.770521	two-component system, sensor histidine kinase YcbA [EC:2.7.13.3]
2594	K07718	1241.52	1149.75	1379.18	1.19955	0.262491	0.394878	0.772517	two-component system, sensor histidine kinase YesM [EC:2.7.13.3]
1217	K02621	6393.18	5868.05	7180.88	1.22372	0.291278	0.395558	0.772721	topoisomerase IV subunit A [EC:5.99.1.-]
1857	K03980	8.93797	11.4629	5.15059	0.449327	-1.15416	0.395407	0.772721	virulence factor
2944	K10195	1.34997	2.24994	0	0	#NAME?	0.395682	0.772721	oligogalacturonide transport system ATP-binding protein
1358	K02967	17220.5	18466.9	15351	0.83127	-0.266611	0.395979	0.772847	small subunit ribosomal protein S2
906	K01999	2532.34	2674.07	2319.75	0.867497	-0.205069	0.397349	0.775065	branched-chain amino acid transport system substrate-binding protein
136	K00325	8.34944	6.86778	10.5719	1.53935	0.622322	0.397603	0.775104	NAD(P) transhydrogenase subunit beta [EC:1.6.1.2]
1241	K02755	855.429	912.693	769.533	0.843145	-0.246147	0.398347	0.775187	PTS system, beta-glucosides-specific IIA component [EC:2.7.1.69]
1242	K02756	855.429	912.693	769.533	0.843145	-0.246147	0.398347	0.775187	PTS system, beta-glucosides-specific IIB component [EC:2.7.1.69]
1243	K02757	855.429	912.693	769.533	0.843145	-0.246147	0.398347	0.775187	PTS system, beta-glucosides-specific IIC component
810	K01834	42047.4	36144.4	50901.9	1.4083	0.49395	0.39879	0.775595	2,3-bisphosphoglycerate-dependent phosphoglycerate mutase [EC:5.4.2.1]
2824	K09800	59.4397	66.0458	49.5304	0.749941	-0.415152	0.399411	0.776347	hypothetical protein
612	K01482	6.29091	3.85539	9.94419	2.57929	1.36698	0.402231	0.781266	dimethylargininase [EC:3.5.3.18]
2789	K09686	1677.49	1570.19	1838.45	1.17084	0.227549	0.402413	0.781266	antibiotic transport system permease protein
3426	K16014	0.504597	0	1.26149	Inf	Inf	0.404467	0.784795	ATP-binding cassette, subfamily C, bacterial CydCD
2867	K09912	6.3038	4.98037	8.28894	1.66432	0.734937	0.404717	0.78482	hypothetical protein
985	K02109	47845.8	43661.3	54122.5	1.2396	0.309871	0.405247	0.78493	F-type H+-transporting ATPase subunit b [EC:3.6.3.14]
1897	K04080	367.22	421.924	285.165	0.67587	-0.565183	0.405142	0.78493	molecular chaperone IbpA
25	K00046	47.0188	42.366	53.9981	1.27456	0.350004	0.406205	0.785777	gluconate 5-dehydrogenase [EC:1.1.1.69]
318	K00796	3076.95	2780.91	3521.01	1.26614	0.340434	0.406396	0.785777	dihydropteroate synthase [EC:2.5.1.15]
575	K01407	5.56539	4.22969	7.56895	1.78948	0.839542	0.406239	0.785777	protease III [EC:3.4.24.55]
519	K01198	3.89777	2.63181	5.79671	2.20255	1.13918	0.407756	0.787947	xylan 1,4-beta-xylosidase [EC:3.2.1.37]
86	K00176	4.49286	3.10262	6.57821	2.12021	1.08421	0.408114	0.788181	2-oxoglutarate ferredoxin oxidoreductase subunit delta [EC:1.2.7.3]
2995	K10906	8.95327	10.9879	5.90134	0.537076	-0.896801	0.408354	0.788184	exodeoxyribonuclease VIII [EC:3.1.11.-]
831	K01872	12531.3	13368	11276.1	0.84351	-0.245524	0.408852	0.788687	alanyl-tRNA synthetase [EC:6.1.1.7]
265	K00666	7.14674	5.63453	9.41506	1.67096	0.740675	0.412932	0.796094	fatty-acyl-CoA synthase [EC:6.2.1.-]
3288	K13896	5.99355	7.98727	3.00298	0.375971	-1.41131	0.413977	0.797645	microcin C transport system ATP-binding protein
482	K01118	9.99224	8.08379	12.8549	1.59021	0.669217	0.415086	0.799153	FMN-dependent NADH-azoreductase [EC:1.7.-.-]
766	K01756	16935.7	15532.7	19040.3	1.22582	0.293747	0.415241	0.799153	adenylosuccinate lyase [EC:4.3.2.2]
240	K00615	19690.8	17643.8	22761.3	1.29004	0.367418	0.420328	0.802611	transketolase [EC:2.2.1.1]
825	K01858	10.2617	8.26215	13.261	1.60503	0.682604	0.419449	0.802611	myo-inositol-1-phosphate synthase [EC:5.5.1.4]
847	K01893	10199.2	9113.02	11828.5	1.29798	0.376265	0.420337	0.802611	asparaginyl-tRNA synthetase [EC:6.1.1.22]
871	K01929	5785.79	5326.32	6475	1.21566	0.281742	0.420245	0.802611	UDP-N-acetylmuramoyl-tripeptide--D-alanyl-D-alanine ligase [EC:6.3.2.10]
1100	K02417	20.3172	24.4101	14.1779	0.580822	-0.783832	0.418008	0.802611	flagellar motor switch protein FliN/FliY
1635	K03592	7.13254	9.11434	4.15985	0.456407	-1.13161	0.42034	0.802611	PmbA protein
1759	K03750	39.3385	43.4154	33.2233	0.765243	-0.386011	0.420443	0.802611	molybdopterin molybdotransferase [EC:2.10.1.1]
1776	K03772	6.30613	8.16773	3.51373	0.430196	-1.21693	0.41853	0.802611	FKBP-type peptidyl-prolyl cis-trans isomerase FkpA [EC:5.2.1.8]
2039	K05809	1640.57	1895.62	1257.99	0.663631	-0.591546	0.418638	0.802611	ribosome-associated inhibitor A
2087	K05995	173.517	162.369	190.239	1.17165	0.228538	0.419672	0.802611	dipeptidase E [EC:3.4.13.21]
2094	K06020	2.14657	3.57762	0	0	#NAME?	0.417333	0.802611	sulfate-transporting ATPase [EC:3.6.3.25]
2317	K07058	5167.92	4717.16	5844.06	1.23889	0.309053	0.417776	0.802611	membrane protein
2355	K07126	31.6535	28.1865	36.854	1.30751	0.386817	0.420669	0.802611
2592	K07715	7.98228	9.75932	5.31672	0.544783	-0.876246	0.419928	0.802611	two-component system, NtrC family, response regulator GlrR
3065	K11689	12.6151	14.9372	9.13194	0.611355	-0.709917	0.418558	0.802611	C4-dicarboxylate transporter, DctQ subunit
1263	K02786	8.71666	6.95881	11.3534	1.63152	0.706214	0.421269	0.802832	PTS system, lactose-specific IIA component [EC:2.7.1.69]
2504	K07480	1.12288	1.87146	0	0	#NAME?	0.421181	0.802832	insertion element IS1 protein InsB
1013	K02198	1.35451	2.25752	0	0	#NAME?	0.421647	0.803091	cytochrome c-type biogenesis protein CcmF
635	K01531	21769.8	20047.9	24352.7	1.21473	0.280634	0.422134	0.803097	Mg2+-importing ATPase [EC:3.6.3.2]
1474	K03309	5.2405	4.13946	6.89208	1.66497	0.735498	0.421905	0.803097	dicarboxylate/amino acid:cation (Na+ or H+) symporter, DAACS family
335	K00826	5137.33	5442.4	4679.73	0.859865	-0.217818	0.426302	0.805735	branched-chain amino acid aminotransferase [EC:2.6.1.42]
348	K00849	3464.19	3228.5	3817.71	1.1825	0.241844	0.42668	0.805735	galactokinase [EC:2.7.1.6]
414	K00963	10646.7	9744.22	12000.3	1.23153	0.300451	0.424933	0.805735	UTP--glucose-1-phosphate uridylyltransferase [EC:2.7.7.9]
952	K02048	7.39771	9.48653	4.26447	0.449529	-1.15351	0.424655	0.805735	sulfate transport system substrate-binding protein
1031	K02243	396.99	367.836	440.722	1.19815	0.260807	0.426077	0.805735	competence protein ComGA
1682	K03645	12.1239	14.4795	8.59044	0.593284	-0.753204	0.4241	0.805735	negative modulator of initiation of replication
1904	K04087	5.93016	7.70111	3.27373	0.425098	-1.23413	0.425869	0.805735	membrane protease subunit HflC [EC:3.4.-.-]
2406	K07238	14.9607	18.0466	10.3319	0.572514	-0.804618	0.425502	0.805735	zinc transporter, ZIP family
2488	K07447	14260	13218	15823	1.19708	0.25952	0.42557	0.805735	putative holliday junction resolvase [EC:3.1.-.-]
3011	K11055	8.67911	6.76498	11.5503	1.70737	0.771772	0.424016	0.805735	CylJ protein
3183	K12370	1.12916	1.88193	0	0	#NAME?	0.426476	0.805735	dipeptide transport system permease protein
3198	K12556	19816.3	18059.5	22451.5	1.24319	0.314052	0.424679	0.805735	penicillin-binding protein 2X [EC:2.3.2.-]
3422	K15986	6421.65	5669.8	7549.42	1.33151	0.413068	0.425567	0.805735	manganese-dependent inorganic pyrophosphatase [EC:3.6.1.1]
2795	K09704	54.9381	61.62	44.9153	0.728908	-0.456191	0.426959	0.805802	hypothetical protein
2653	K08191	0.900815	1.50136	0	0	#NAME?	0.428688	0.807687	MFS transporter, ACS family, hexuronate transporter
3055	K11534	1.78637	2.72703	0.375372	0.137649	-2.86094	0.428555	0.807687	DeoR family transcriptional regulator, deoxyribose operon repressor
3479	K16868	2488.21	2648.71	2247.45	0.848508	-0.237001	0.428211	0.807687	tellurite methyltransferase [EC:2.1.1.265]
1107	K02430	1.01663	1.69439	0	0	#NAME?	0.429368	0.808287	DeoR family transcriptional regulator, L-fucose operon activator
1314	K02864	37252.9	34324.9	41645.1	1.21326	0.278891	0.429738	0.808287	large subunit ribosomal protein L10
1884	K04064	15.3224	18.6001	10.4058	0.55945	-0.83792	0.429528	0.808287	osmotically inducible lipoprotein OsmE
529	K01226	1342.91	1425.5	1219.03	0.855158	-0.225737	0.431338	0.809918	trehalose-6-phosphate hydrolase [EC:3.2.1.93]
626	K01512	825.765	762.206	921.103	1.20847	0.273181	0.431332	0.809918	acylphosphatase [EC:3.6.1.7]
944	K02039	2488.7	2320.47	2741.04	1.18124	0.240308	0.431092	0.809918	phosphate transport system protein
232	K00602	19240.1	16651.5	23122.8	1.38863	0.473662	0.432717	0.810238	phosphoribosylaminoimidazolecarboxamide formyltransferase / IMP cyclohydrolase [EC:2.1.2.3 3.5.4.10]
960	K02057	4609.1	4893.63	4182.3	0.854641	-0.226609	0.431833	0.810238	simple sugar transport system permease protein
2482	K07404	1132.41	1050.3	1255.57	1.19544	0.257548	0.432289	0.810238	6-phosphogluconolactonase [EC:3.1.1.31]
3468	K16692	0.504597	0	1.26149	Inf	Inf	0.432198	0.810238	tyrosine-protein kinase Etk/Wzc [EC:2.7.10.-]
3474	K16788	626.114	448.119	893.107	1.99301	0.99495	0.432729	0.810238	niacin transporter
1117	K02441	4.45206	5.82836	2.38761	0.409654	-1.28752	0.434686	0.81161	GlpG protein
1540	K03466	4000.22	3753.41	4370.44	1.16439	0.219575	0.433913	0.81161	DNA segregation ATPase FtsK/SpoIIIE, S-DNA-T family
2113	K06132	0.600596	0	1.50149	Inf	Inf	0.434377	0.81161	putative cardiolipin synthase [EC:2.7.8.-]
2116	K06139	35.8723	32.1246	41.4939	1.29166	0.369221	0.43465	0.81161	pyrroloquinoline quinone biosynthesis protein E
2783	K09475	189.092	213.43	152.585	0.714919	-0.484148	0.434047	0.81161	outer membrane pore protein C
401	K00942	6141.69	6472.53	5645.42	0.872213	-0.197247	0.435258	0.811764	guanylate kinase [EC:2.7.4.8]
980	K02099	2.0676	3.19575	0.375372	0.11746	-3.08976	0.4352	0.811764	AraC family transcriptional regulator, arabinose operon regulatory protein
2019	K05781	2.82933	4.03456	1.02149	0.253186	-1.98173	0.436399	0.813433	putative phosphonate transport system ATP-binding protein
1949	K04763	627.808	684.177	543.254	0.794025	-0.332744	0.436884	0.81388	integrase/recombinase XerD
1471	K03306	33.4398	29.0387	40.0415	1.3789	0.463519	0.437643	0.81438	inorganic phosphate transporter, PiT family
2828	K09807	10.2018	8.16225	13.261	1.62468	0.700155	0.437571	0.81438	hypothetical protein
549	K01267	10.7613	12.7788	7.73508	0.605306	-0.724265	0.438648	0.815792	aspartyl aminopeptidase [EC:3.4.11.21]
770	K01766	7.36227	10.5885	2.52298	0.238277	-2.06929	0.440417	0.816899	cysteine sulfinate desulfinase [EC:4.4.1.-]
1226	K02663	1.91948	3.19914	0	0	#NAME?	0.439662	0.816899	type IV pilus assembly protein PilN
1810	K03814	7.31241	9.84487	3.51373	0.356909	-1.48637	0.440722	0.816899	monofunctional biosynthetic peptidoglycan transglycosylase [EC:2.4.1.-]
2287	K07015	2232.52	2048.49	2508.57	1.22459	0.292299	0.440534	0.816899
2322	K07071	2.70374	3.75549	1.12612	0.299859	-1.73764	0.440109	0.816899
3373	K15550	2.4348	3.37701	1.02149	0.302485	-1.72507	0.440678	0.816899	multidrug resistance outer membrane protein MdtP
2798	K09729	14.4547	17.0022	10.6334	0.625415	-0.677114	0.441547	0.817515	hypothetical protein
3458	K16348	2.32913	1.12916	4.1291	3.65678	1.87058	0.441492	0.817515	entericidin B
1417	K03169	105.777	95.6413	120.98	1.26493	0.33906	0.442313	0.818476	DNA topoisomerase III [EC:5.99.1.2]
2091	K06013	3.21786	4.61236	1.12612	0.244152	-2.03415	0.442597	0.818546	STE24 endopeptidase [EC:3.4.24.84]
926	K02020	37.0315	41.6338	30.1281	0.723644	-0.466649	0.443664	0.819148	molybdate transport system substrate-binding protein
1092	K02406	259.84	281.031	228.052	0.811483	-0.301367	0.443562	0.819148	flagellin
2106	K06078	28.5023	33.2684	21.3531	0.641844	-0.639706	0.443388	0.819148	murein lipoprotein
1428	K03189	1148.01	1215.63	1046.58	0.860937	-0.216021	0.444539	0.819851	urease accessory protein
2352	K07121	11.8468	14.5592	7.7782	0.534245	-0.904426	0.444505	0.819851
2627	K07806	1.01412	1.6902	0	0	#NAME?	0.444888	0.820039	UDP-4-amino-4-deoxy-L-arabinose-oxoglutarate aminotransferase [EC:2.6.1.87]
796	K01809	11124.5	10244.5	12444.7	1.21477	0.280687	0.446896	0.823282	mannose-6-phosphate isomerase [EC:5.3.1.8]
2862	K09906	5.99057	7.89205	3.13835	0.39766	-1.33039	0.44784	0.824562	hypothetical protein
2562	K07665	10.764	15.4375	3.75372	0.243156	-2.04005	0.44833	0.825007	two-component system, OmpR family, copper resistance phosphate regulon response regulator CusR
20	K00033	5051.34	5463.28	4433.44	0.811499	-0.301338	0.448953	0.825695	6-phosphogluconate dehydrogenase [EC:1.1.1.44]
166	K00368	3.03787	4.13188	1.39687	0.338071	-1.5646	0.449904	0.826308	nitrite reductase (NO-forming) [EC:1.7.2.1]
353	K00854	17.0741	13.8975	21.8391	1.57144	0.652091	0.449787	0.826308	xylulokinase [EC:2.7.1.17]
1469	K03303	219.795	194.213	258.168	1.32931	0.410674	0.450034	0.826308	lactate transporter, LctP family
2014	K05775	2.43684	3.3804	1.02149	0.302182	-1.72651	0.450332	0.826398	maltose operon periplasmic protein
683	K01629	15.706	18.6076	11.3534	0.610148	-0.712768	0.453567	0.828374	rhamnulose-1-phosphate aldolase [EC:4.1.2.19]
1462	K03292	1.24733	0.376387	2.55373	6.78487	2.76232	0.45334	0.828374	glycoside/pentoside/hexuronide:cation symporter, GPH family
1631	K03587	183.665	169.206	205.352	1.21362	0.279317	0.453947	0.828374	cell division protein FtsI (penicillin-binding protein 3) [EC:2.4.1.129]
1813	K03820	2.9845	4.13317	1.26149	0.305212	-1.71212	0.454346	0.828374	apolipoprotein N-acyltransferase [EC:2.3.1.-]
1825	K03833	47.1907	52.9905	38.4909	0.726373	-0.461218	0.454407	0.828374	selenocysteine-specific elongation factor
1936	K04744	137.893	147.769	123.078	0.832908	-0.26377	0.452898	0.828374	LPS-assembly protein
1943	K04755	1.14153	0.470807	2.14761	4.56155	2.18952	0.452304	0.828374	ferredoxin, 2Fe-2S
1996	K05539	7.25239	10.0648	3.03373	0.301419	-1.73016	0.452967	0.828374	tRNA-dihydrouridine synthase A [EC:1.-.-.-]
2445	K07308	1.6664	0.845099	2.89836	3.4296	1.77804	0.454357	0.828374	anaerobic dimethyl sulfoxide reductase subunit C (DMSO reductase anchor subunit)
2595	K07719	23.006	25.827	18.7746	0.726938	-0.460095	0.452365	0.828374	two-component system, response regulator YcbB
2602	K07735	4.0863	5.80951	1.50149	0.258454	-1.95202	0.452712	0.828374	putative transcriptional regulator
3396	K15735	2.40596	3.75968	0.375372	0.0998416	-3.32422	0.454026	0.828374	GntR family transcriptional regulator, carbon starvation induced regulator
1828	K03837	4.95707	6.7603	2.25223	0.333156	-1.58573	0.455302	0.82955	serine transporter
776	K01777	58.3516	64.2528	49.4997	0.770389	-0.37634	0.455827	0.83005	proline racemase [EC:5.1.1.4]
2120	K06143	0.899558	1.49926	0	0	#NAME?	0.456553	0.830916	inner membrane protein
2330	K07085	8.8127	11.0038	5.52596	0.502184	-0.993711	0.456811	0.830929	putative transport protein
3190	K12524	22.5802	25.8597	17.6609	0.68295	-0.550148	0.457366	0.831483	bifunctional aspartokinase / homoserine dehydrogenase 1 [EC:2.7.2.4 1.1.1.3]
2509	K07485	5.99137	7.71288	3.4091	0.442001	-1.17788	0.458461	0.833018	transposase
1236	K02747	24.621	21.7127	28.9836	1.33487	0.416698	0.459395	0.834257	PTS system, N-acetylgalactosamine-specific IID component
550	K01269	872.086	828.202	937.911	1.13247	0.179468	0.459686	0.83433	aminopeptidase [EC:3.4.11.-]
807	K01823	2619.31	2444.34	2881.77	1.17896	0.237509	0.460926	0.834818	isopentenyl-diphosphate delta-isomerase [EC:5.3.3.2]
1595	K03549	22.8682	26.0485	18.0978	0.69477	-0.525392	0.461466	0.834818	KUP system potassium uptake protein
2420	K07264	5.61335	7.42334	2.89836	0.390438	-1.35683	0.461128	0.834818	4-amino-4-deoxy-L-arabinose transferase [EC:2.4.2.43]
2558	K07661	5.61586	7.42753	2.89836	0.390218	-1.35765	0.460621	0.834818	two-component system, OmpR family, response regulator RstA
2887	K09951	986.28	1067.69	864.171	0.809387	-0.305099	0.460271	0.834818	CRISPR-associated protein Cas2
2985	K10804	3.58506	4.88385	1.63686	0.335159	-1.57708	0.461363	0.834818	acyl-CoA thioesterase I [EC:3.1.2.- 3.1.1.5]
31	K00055	13.887	10.9115	18.3501	1.68172	0.749937	0.461723	0.834827	aryl-alcohol dehydrogenase [EC:1.1.1.90]
1132	K02465	1.61845	2.44716	0.375372	0.153391	-2.70472	0.462586	0.835932	general secretion pathway protein S
1323	K02886	29843	31519.5	27328.2	0.867026	-0.205853	0.463858	0.836275	large subunit ribosomal protein L2
1712	K03687	26680	24918.1	29322.8	1.17677	0.234827	0.463529	0.836275	molecular chaperone GrpE
2128	K06153	1969.26	2092.99	1783.66	0.852206	-0.230726	0.463058	0.836275	undecaprenyl-diphosphatase [EC:3.6.1.27]
2132	K06159	2.95076	2.1652	4.1291	1.90703	0.931329	0.463566	0.836275	putative ATP-binding cassette transporter
2891	K09960	1.637	2.72833	0	0	#NAME?	0.464037	0.836275	hypothetical protein
3153	K12143	1.01412	1.6902	0	0	#NAME?	0.465317	0.838127	hydrogenase-4 component H
273	K00684	3.1587	4.51375	1.12612	0.249486	-2.00297	0.466157	0.839184	leucyl/phenylalanyl-tRNA--protein transferase [EC:2.3.2.6]
2121	K06144	3.95978	5.25814	2.01224	0.38269	-1.38575	0.467324	0.840829	universal stress protein B
593	K01442	7.22055	8.83028	4.80597	0.54426	-0.877631	0.468128	0.841222	choloylglycine hydrolase [EC:3.5.1.24]
2209	K06872	7.91603	6.39568	10.1966	1.59429	0.672912	0.468304	0.841222	uncharacterized protein
3307	K13979	1.58082	2.63471	0	0	#NAME?	0.467803	0.841222	uncharacterized zinc-type alcohol dehydrogenase-like protein [EC:1.-.-.-]
2978	K10716	609.429	568.7	670.522	1.17904	0.237617	0.469977	0.843771	voltage-gated potassium channel
1837	K03884	29.8012	34.1903	23.2176	0.679069	-0.55837	0.471314	0.845712	NADH-ubiquinone oxidoreductase chain 6 [EC:1.6.5.3]
11	K00016	50331	42788.2	61645.3	1.44071	0.526778	0.472402	0.847207	L-lactate dehydrogenase [EC:1.1.1.27]
3163	K12265	0.903328	1.50555	0	0	#NAME?	0.472708	0.847297	nitric oxide reductase FlRd-NAD(+) reductase [EC:1.18.1.-]
2796	K09705	13.4213	16.2604	9.16269	0.563498	-0.827519	0.473125	0.847586	hypothetical protein
989	K02113	20339.7	18364.6	23302.2	1.26886	0.343536	0.474566	0.847878	F-type H+-transporting ATPase subunit delta [EC:3.6.3.14]
2034	K05803	49.7018	45.0859	56.6257	1.25595	0.328781	0.473702	0.847878	lipoprotein NlpI
2732	K08984	1.28918	0.376387	2.65836	7.06283	2.82025	0.474288	0.847878	putative membrane protein
3056	K11535	10.0443	8.35109	12.5842	1.50689	0.591573	0.474281	0.847878	nucleoside transport protein
3120	K11934	106.152	122.543	81.5664	0.665615	-0.587241	0.47436	0.847878	outer membrane protein X
740	K01713	4.64267	3.37282	6.54746	1.94124	0.95698	0.475838	0.849234	cyclohexadienyl dehydratase [EC:4.2.1.51 4.2.1.91]
1311	K02859	1.62831	0.941614	2.65836	2.82319	1.49733	0.475721	0.849234	riboflavin biosynthesis RibT protein
2162	K06197	1.93534	1.22358	3.00298	2.45425	1.29528	0.476162	0.849356	cation transport regulator
2253	K06957	3.69963	4.98455	1.77224	0.355546	-1.49189	0.476528	0.849552	tRNA(Met) cytidine acetyltransferase [EC:2.3.1.193]
2701	K08476	3.23641	4.89352	0.750745	0.153416	-2.70448	0.477425	0.850694	two-component system, NtrC family, phosphoglycerate transport system response regulator PgtA
1084	K02390	99.165	79.0059	129.404	1.6379	0.711848	0.47795	0.850907	flagellar hook protein FlgE
2215	K06885	1283.89	1222.75	1375.61	1.12501	0.169934	0.478314	0.850907
2788	K09685	7190.27	7642.11	6512.52	0.852189	-0.230754	0.478246	0.850907	purine operon repressor
3444	K16209	2779.51	2946.02	2529.76	0.858703	-0.219768	0.479109	0.851864	lactose/raffinose/galactose permease
249	K00634	6.15272	4.70807	8.31969	1.76711	0.821394	0.480752	0.852956	phosphate butyryltransferase [EC:2.3.1.19]
375	K00884	0.450447	0	1.12612	Inf	Inf	0.480108	0.852956	N-acetylglucosamine kinase [EC:2.7.1.59]
397	K00938	3867.37	3605.6	4260.02	1.1815	0.240621	0.48065	0.852956	phosphomevalonate kinase [EC:2.7.4.2]
2441	K07304	79.306	87.0133	67.7452	0.778561	-0.361117	0.480433	0.852956	peptide-methionine (S)-S-oxide reductase [EC:1.8.4.11]
1192	K02558	7.5882	9.28303	5.04597	0.543569	-0.879465	0.481025	0.852983	UDP-N-acetylmuramate: L-alanyl-gamma-D-glutamyl-meso-diaminopimelate ligase [EC:6.3.2.-]
52	K00101	3.473	4.78734	1.50149	0.313638	-1.67283	0.481391	0.853176	L-lactate dehydrogenase (cytochrome) [EC:1.1.2.3]
3356	K15342	1689.18	1814.94	1500.52	0.826759	-0.274461	0.482381	0.854474	CRISP-associated protein Cas1
2278	K07005	122.553	112.657	137.398	1.21961	0.286422	0.483703	0.856359
460	K01058	5.90954	4.89352	7.43358	1.51906	0.603183	0.484325	0.856913	phospholipase A1 [EC:3.1.1.32 3.1.1.4]
3445	K16210	2.38064	3.46724	0.750745	0.216525	-2.20739	0.484533	0.856913	oligogalacturonide transporter
1116	K02440	1815.29	1688.28	2005.82	1.18809	0.248638	0.486508	0.859948	glycerol uptake facilitator protein
748	K01730	1.50019	0.748584	2.62761	3.5101	1.81151	0.487269	0.860833	oligogalacturonide lyase [EC:4.2.2.6]
478	K01095	8.20005	10.233	5.15059	0.50333	-0.990423	0.488229	0.861064	phosphatidylglycerophosphatase A [EC:3.1.3.27]
969	K02069	7.2306	8.93726	4.67059	0.522598	-0.936227	0.488704	0.861064	putative ABC transport system permease protein
1151	K02493	1874.92	1772.01	2029.29	1.14519	0.195591	0.488451	0.861064	release factor glutamine methyltransferase [EC:2.1.1.-]
1532	K03449	131.377	122.908	144.081	1.17227	0.229299	0.488765	0.861064	MFS transporter, CP family, cyanate transporter
2318	K07062	8.46349	10.5121	5.39059	0.512799	-0.963536	0.488894	0.861064
3042	K11201	9.04174	10.8851	6.27671	0.576633	-0.794274	0.489217	0.861064	PTS system, fructose-specific IIA-like component [EC:2.7.1.69]
3305	K13953	2846.64	3036.48	2561.88	0.8437	-0.245199	0.488958	0.861064	alcohol dehydrogenase, propanol-preferring [EC:1.1.1.1]
497	K01155	901.112	843.48	987.559	1.17082	0.227513	0.490619	0.861246	type II restriction enzyme [EC:3.1.21.4]
1058	K02339	2.55311	3.75469	0.750745	0.199949	-2.3223	0.490364	0.861246	DNA polymerase III subunit chi [EC:2.7.7.7]
1562	K03493	38.7225	42.6307	32.8603	0.770813	-0.375547	0.490317	0.861246	transcriptional antiterminator
2911	K10002	1.34745	2.24575	0	0	#NAME?	0.490534	0.861246	glutamate/aspartate transport system permease protein
3156	K12148	11.6415	9.21215	15.2856	1.65929	0.730568	0.490012	0.861246	biofilm regulator BssS
2357	K07128	2.81202	3.93595	1.12612	0.286111	-1.80536	0.491041	0.861531
791	K01803	20412.6	18250.9	23655.2	1.29611	0.374187	0.491923	0.86171	triosephosphate isomerase (TIM) [EC:5.3.1.1]
901	K01993	5.02492	3.94014	6.65208	1.68828	0.755558	0.491439	0.86171	HlyD family secretion protein
2761	K09136	2.20771	2.99853	1.02149	0.340665	-1.55357	0.491677	0.86171	ribosomal protein S12 methylthiotransferase
256	K00648	3088.58	2949.98	3296.49	1.11746	0.160225	0.492416	0.862118	3-oxoacyl-[acyl-carrier-protein] synthase III [EC:2.3.1.180]
2476	K07393	4.53171	3.57762	5.96284	1.66671	0.737	0.492683	0.86213	putative glutathione S-transferase
2957	K10539	0.731635	1.21939	0	0	#NAME?	0.493147	0.862488	L-arabinose transport system ATP-binding protein [EC:3.6.3.17]
1563	K03495	2860.86	2720.49	3071.43	1.129	0.175043	0.49342	0.862509	tRNA uridine 5-carboxymethylaminomethyl modification enzyme
1463	K03293	98.3854	105.057	88.3779	0.841238	-0.249414	0.495203	0.86517	amino acid transporter, AAT family
149	K00342	11.2476	13.339	8.11045	0.608024	-0.717801	0.495727	0.86563	NADH-quinone oxidoreductase subunit M [EC:1.6.5.3]
1328	K02895	17330.3	16219.3	18996.8	1.17125	0.228047	0.496868	0.866691	large subunit ribosomal protein L24
2433	K07283	1.01412	1.6902	0	0	#NAME?	0.497119	0.866691	putative salt-induced outer membrane protein
2857	K09898	2.21775	3.19575	0.750745	0.23492	-2.08976	0.497101	0.866691	hypothetical protein
2512	K07490	5.04964	6.39359	3.03373	0.474496	-1.07553	0.499849	0.870992	ferrous iron transport protein C
1395	K03095	1996.02	1859.53	2200.76	1.18351	0.243066	0.500116	0.871	SprT-like protein
1085	K02392	4.88035	3.56794	6.84896	1.91958	0.940791	0.501385	0.87241	flagellar basal-body rod protein FlgG
1772	K03768	3550.32	3395.12	3783.11	1.11428	0.156111	0.501451	0.87241	peptidyl-prolyl cis-trans isomerase B (cyclophilin B) [EC:5.2.1.8]
2437	K07288	4.72779	6.19766	2.52298	0.407086	-1.29659	0.501913	0.872755	uncharacterized membrane protein
502	K01163	101.466	93.3022	113.712	1.21875	0.285407	0.503751	0.875033	hypothetical protein
1315	K02867	24274.3	22463.3	26990.9	1.20155	0.264902	0.503736	0.875033	large subunit ribosomal protein L11
132	K00313	13.7616	12.3231	15.9194	1.29183	0.369415	0.504303	0.875534	electron transfer flavoprotein-quinone oxidoreductase [EC:1.5.5.-]
2134	K06163	3.61239	5.26991	1.12612	0.213688	-2.22642	0.506002	0.878023	alpha-D-ribose 1-methylphosphonate 5-phosphate C-P lyase [EC:4.7.1.1]
1237	K02749	3.26447	4.59979	1.26149	0.27425	-1.86644	0.507794	0.880212	PTS system, arbutin-like IIB component [EC:2.7.1.69]
1238	K02750	3.26447	4.59979	1.26149	0.27425	-1.86644	0.507794	0.880212	PTS system, arbutin-like IIC component
1077	K02377	11.278	9.47606	13.981	1.47541	0.561112	0.509401	0.880696	GDP-L-fucose synthase [EC:1.1.1.271]
1153	K02495	4937.39	4649.59	5369.1	1.15475	0.207577	0.508743	0.880696	oxygen-independent coproporphyrinogen III oxidase [EC:1.3.99.22]
2353	K07122	1.50263	2.25413	0.375372	0.166526	-2.58618	0.509178	0.880696
2847	K09882	1.56664	0.748584	2.79373	3.73202	1.89996	0.50901	0.880696	cobaltochelatase CobS [EC:6.6.1.2]
2905	K09996	4.78708	4.04423	5.90134	1.4592	0.545175	0.508524	0.880696	arginine transport system substrate-binding protein
1140	K02474	83.964	68.341	107.399	1.57151	0.652151	0.510221	0.880736	UDP-N-acetyl-D-galactosamine dehydrogenase [EC:1.1.1.-]
2009	K05685	13.4163	15.7925	9.85194	0.623837	-0.680759	0.509884	0.880736	macrolide transport system ATP-binding/permease protein [EC:3.6.3.-]
2950	K10439	450.692	482.176	403.468	0.836765	-0.257105	0.510064	0.880736	ribose transport system substrate-binding protein
3273	K13771	11.0261	13.6919	7.02745	0.513257	-0.962247	0.510779	0.881239	Rrf2 family transcriptional regulator, nitric oxide-sensitive transcriptional repressor
2865	K09910	17.5672	15.4946	20.6762	1.33442	0.416212	0.512951	0.884527	hypothetical protein
3416	K15912	34.8134	28.7517	43.9058	1.52707	0.610764	0.513232	0.884552	UDP-N-acetyl-D-glucosamine 4,6-dehydratase [EC:4.2.1.-]
307	K00782	110.136	115.169	102.587	0.890745	-0.166916	0.515413	0.887388	hypothetical protein
2914	K10009	6.19364	7.70949	3.91985	0.508444	-0.975838	0.515222	0.887388	cystine transport system permease protein
1171	K02520	27989.7	25900.5	31123.4	1.20165	0.26502	0.516767	0.888796	translation initiation factor IF-3
3097	K11891	1.01663	1.69439	0	0	#NAME?	0.516561	0.888796	type VI secretion system protein ImpL
1148	K02484	20.9457	17.8271	25.6236	1.43733	0.523396	0.517339	0.889318	two-component system, OmpR family, sensor kinase [EC:2.7.13.3]
2056	K05838	4.07435	5.35885	2.14761	0.40076	-1.31919	0.518195	0.890328	putative thioredoxin
45	K00088	17572	15938.5	20022.2	1.25621	0.329081	0.519407	0.891949	IMP dehydrogenase [EC:1.1.1.205]
2990	K10823	9463.68	8926.54	10269.4	1.15043	0.202175	0.520819	0.893912	oligopeptide transport system ATP-binding protein
2935	K10118	53.9972	59.8507	45.2168	0.755493	-0.404509	0.522197	0.895812	multiple sugar transport system permease protein
1531	K03446	2.1057	3.009	0.750745	0.2495	-2.00289	0.523411	0.897431	MFS transporter, DHA2 family, multidrug resistance protein B
559	K01286	10.9319	9.48992	13.0949	1.37988	0.464538	0.524465	0.89751	D-alanyl-D-alanine carboxypeptidase [EC:3.4.16.4]
1064	K02345	2.81908	3.94772	1.12612	0.285258	-1.80966	0.524597	0.89751	DNA polymerase III subunit theta [EC:2.7.7.7]
1384	K03079	1.03073	0.376387	2.01224	5.34619	2.41851	0.524402	0.89751	L-ribulose-5-phosphate 3-epimerase [EC:5.1.3.22]
1542	K03469	22.4781	25.0784	18.5778	0.740787	-0.43287	0.524621	0.89751	ribonuclease HI [EC:3.1.26.4]
3013	K11065	2115.77	1976.67	2324.42	1.17593	0.233799	0.52481	0.89751	thiol peroxidase, atypical 2-Cys peroxiredoxin [EC:1.11.1.15]
59	K00113	4.35637	5.73862	2.28299	0.397828	-1.32978	0.526003	0.897909	glycerol-3-phosphate dehydrogenase subunit C [EC:1.1.5.3]
118	K00276	2.32902	3.3812	0.750745	0.222035	-2.17114	0.527157	0.897909	primary-amine oxidase [EC:1.4.3.21]
212	K00549	1614.13	1222.03	2202.29	1.80217	0.849733	0.526158	0.897909	5-methyltetrahydropteroyltriglutamate--homocysteine methyltransferase [EC:2.1.1.14]
351	K00852	445.739	416.108	490.185	1.17802	0.236368	0.527146	0.897909	ribokinase [EC:2.7.1.15]
1727	K03705	21969.9	23266.5	20025.1	0.860684	-0.216444	0.525995	0.897909	heat-inducible transcriptional repressor
2084	K05984	4.32299	6.02348	1.77224	0.294221	-1.76503	0.52721	0.897909	excinuclease Cho [EC:3.1.25.-]
2493	K07458	3.50899	2.82484	4.53522	1.60548	0.683002	0.525977	0.897909	DNA mismatch endonuclease, patch repair protein [EC:3.1.-.-]
3164	K12266	4.72904	6.28999	2.38761	0.379589	-1.39749	0.526426	0.897909	anaerobic nitric oxide reductase transcription regulator
2809	K09772	728.584	684.624	794.523	1.16053	0.214779	0.527696	0.898275	cell division inhibitor SepF
1493	K03335	2.97824	3.94224	1.53224	0.388673	-1.36337	0.528592	0.898966	inosose dehydratase [EC:4.2.1.44]
2267	K06980	27.4034	32.2575	20.1224	0.623805	-0.680834	0.528644	0.898966
1210	K02601	4284.46	4536.53	3906.34	0.861084	-0.215774	0.529603	0.900134	transcriptional antiterminator NusG
56	K00108	2.69997	3.74921	1.12612	0.300362	-1.73523	0.534249	0.900142	choline dehydrogenase [EC:1.1.99.1]
238	K00610	202.333	213.785	185.156	0.866084	-0.207421	0.532375	0.900142	aspartate carbamoyltransferase regulatory subunit
1027	K02237	21.6282	19.4569	24.8852	1.27899	0.355004	0.534765	0.900142	competence protein ComEA
1096	K02410	11.2745	9.31834	14.2087	1.52481	0.608626	0.532605	0.900142	flagellar motor switch protein FliG
1679	K03642	19.534	23.7857	13.1564	0.553122	-0.85433	0.530837	0.900142	rare lipoprotein A
1704	K03673	53.9802	58.9897	46.4659	0.787696	-0.344289	0.534694	0.900142	thiol:disulfide interchange protein DsbA
1941	K04753	15.8027	19.0806	10.8858	0.570518	-0.809655	0.531455	0.900142	suppressor of ftsI
2143	K06176	18.29	21.3431	13.7103	0.642377	-0.638509	0.534373	0.900142	tRNA pseudouridine13 synthase [EC:5.4.99.27]
2197	K06518	49.2743	56.537	38.3802	0.678851	-0.558832	0.533976	0.900142	holin-like protein
2275	K07002	2.10273	2.82355	1.02149	0.361777	-1.46683	0.534605	0.900142
2439	K07290	1.87861	2.63052	0.750745	0.285398	-1.80895	0.533232	0.900142	hypothetical protein
2571	K07683	7.53588	6.02059	9.80881	1.62921	0.704174	0.533859	0.900142	two-component system, NarL family, sensor histidine kinase NreB [EC:2.7.13.3]
2624	K07796	0.673726	1.12288	0	0	#NAME?	0.531106	0.900142	Cu(I)/Ag(I) efflux system outer membrane protein CusC/SilC
2859	K09901	2.73644	1.87774	4.02447	2.14325	1.0998	0.531511	0.900142	hypothetical protein
3129	K11962	0.902072	1.50345	0	0	#NAME?	0.532447	0.900142	urea transport system ATP-binding protein
3151	K12141	137.328	112.648	174.35	1.54774	0.630164	0.533502	0.900142	hydrogenase-4 component F [EC:1.-.-.-]
3175	K12296	1108.47	1209.33	957.196	0.791513	-0.337316	0.530733	0.900142	competence protein ComX
3376	K15555	2.01423	3.10681	0.375372	0.120822	-3.04904	0.531392	0.900142	sulfonate transport system ATP-binding protein [EC:3.6.3.-]
3392	K15722	1.61601	0.941614	2.62761	2.79053	1.48054	0.534037	0.900142	cell division activator
104	K00243	3233.43	3039.62	3524.15	1.1594	0.213382	0.535578	0.901054	hypothetical protein
1733	K03711	97.6391	91.7273	106.507	1.16112	0.215522	0.537097	0.902769	Fur family transcriptional regulator, ferric uptake regulator
1861	K04015	1.1833	1.97217	0	0	#NAME?	0.537142	0.902769	protein NrfD
2993	K10851	13.2271	14.6649	11.0703	0.754883	-0.405674	0.538078	0.903884	nitrogen regulatory protein A
546	K01261	6820.07	6432.51	7401.42	1.15063	0.202421	0.541231	0.905787	glutamyl aminopeptidase [EC:3.4.11.7]
832	K01873	16214.6	17061.3	14944.5	0.87593	-0.191113	0.540877	0.905787	valyl-tRNA synthetase [EC:6.1.1.9]
1054	K02335	8673.66	9074.69	8072.1	0.889518	-0.168904	0.539994	0.905787	DNA polymerase I [EC:2.7.7.7]
1112	K02436	2.70579	3.66865	1.26149	0.343857	-1.54012	0.541396	0.905787	DeoR family transcriptional regulator, galactitol utilization operon repressor
1535	K03455	33.7434	30.7466	38.2385	1.24366	0.314597	0.540754	0.905787	monovalent cation:H+ antiporter-2, CPA2 family
2274	K07001	10.5307	12.8661	7.02745	0.546198	-0.872505	0.541295	0.905787	NTE family protein
2725	K08964	6.45504	7.98518	4.15985	0.520946	-0.940794	0.539501	0.905787	methylthioribulose-1-phosphate dehydratase [EC:4.2.1.109]
3320	K14155	2245.36	1949.74	2688.79	1.37905	0.463671	0.540704	0.905787	cystathione beta-lyase [EC:4.4.1.8]
436	K01000	4823.74	4495.66	5315.85	1.18244	0.241768	0.541704	0.905845	phospho-N-acetylmuramoyl-pentapeptide-transferase [EC:2.7.8.13]
682	K01628	5.3482	6.87068	3.06448	0.446023	-1.16481	0.542101	0.906052	L-fuculose-phosphate aldolase [EC:4.1.2.17]
75	K00146	3.58508	4.70339	1.90761	0.405583	-1.30193	0.54411	0.908049	phenylacetaldehyde dehydrogenase [EC:1.2.1.39]
1433	K03196	0.900815	1.50136	0	0	#NAME?	0.544117	0.908049	type IV secretion system protein VirB11
2259	K06967	1403.05	1310.94	1541.22	1.17566	0.23347	0.544028	0.908049	tRNA (adenine22-N1)-methyltransferase [EC:2.1.1.217]
1494	K03336	1.45834	0.748584	2.52298	3.37034	1.75289	0.544939	0.908129	3D-(3,5/4)-trihydroxycyclohexane-1,2-dione hydrolase [EC:3.7.1.-]
1596	K03550	1441.45	1520.71	1322.56	0.8697	-0.20141	0.544987	0.908129	holliday junction DNA helicase RuvA [EC:3.6.4.12]
2040	K05810	16.1115	18.8036	12.0734	0.642081	-0.639173	0.544941	0.908129	conserved hypothetical protein
1799	K03801	2.87495	4.04085	1.12612	0.278684	-1.8433	0.546247	0.908967	lipoyl(octanoyl) transferase [EC:2.3.1.181]
2675	K08311	26.9753	30.5225	21.6546	0.709464	-0.495199	0.546312	0.908967	putative (di)nucleoside polyphosphate hydrolase [EC:3.6.1.-]
2686	K08346	1.01663	1.69439	0	0	#NAME?	0.545905	0.908967	nitrate reductase 2, beta subunit [EC:1.7.99.4]
1767	K03762	6.57334	8.45309	3.75372	0.444065	-1.17116	0.546837	0.909385	MFS transporter, MHS family, proline/betaine transporter
1709	K03684	3.47129	4.51375	1.90761	0.422623	-1.24256	0.548499	0.911234	ribonuclease D [EC:3.1.13.5]
2249	K06948	3079.44	3215.81	2874.89	0.893985	-0.161677	0.548239	0.911234
97	K00228	3.06132	1.96798	4.70135	2.38892	1.25636	0.548884	0.911373	coproporphyrinogen III oxidase [EC:1.3.3.3]
1401	K03111	2655.32	2512.42	2869.66	1.14219	0.191801	0.549133	0.911373	single-strand DNA-binding protein
603	K01464	12.8586	14.7523	10.0181	0.679087	-0.558332	0.550151	0.91245	dihydropyrimidinase [EC:3.5.2.2]
[truncated: 1,482 more rows]

## Sheet: Diff.expr.pH 5.2 vs 4.2_ko
num	ko	baseMean DESeq	baseMeanA pH 4.2	baseMeanB pH 5.2	foldChange	log2FoldChange	pval	padj	annotation
1	K00001	1832.75	1301.06	2187.2	1.68109	0.749397	0.382076	1	alcohol dehydrogenase [EC:1.1.1.1]
2	K00003	11793.7	12841.8	11095	0.863978	-0.210934	0.683737	1	homoserine dehydrogenase [EC:1.1.1.3]
3	K00004	0.77952	1.63686	0.207958	0.127047	-2.97657	0.402242	1	(R,R)-butanediol dehydrogenase / diacetyl reductase [EC:1.1.1.4 1.1.1.303]
4	K00005	1209.02	1281.62	1160.63	0.905592	-0.143067	0.558939	1	glycerol dehydrogenase [EC:1.1.1.6]
5	K00007	0	0	0	NA	NA	NA	NA	D-arabinitol 4-dehydrogenase [EC:1.1.1.11]
6	K00009	54.5099	33.9373	68.225	2.01033	1.00743	0.154924	1	mannitol-1-phosphate 5-dehydrogenase [EC:1.1.1.17]
7	K00010	0.900451	0.510747	1.16025	2.27168	1.18376	0.79651	1	myo-inositol 2-dehydrogenase [EC:1.1.1.18]
8	K00012	183.795	159.255	200.154	1.25681	0.329769	0.361977	1	UDPglucose 6-dehydrogenase [EC:1.1.1.22]
9	K00013	1945.11	2608.32	1502.98	0.576223	-0.7953	0.0886298	1	histidinol dehydrogenase [EC:1.1.1.23]
10	K00014	3403.28	3626.5	3254.47	0.897415	-0.156153	0.691605	1	shikimate dehydrogenase [EC:1.1.1.25]
11	K00016	45591.7	61645.3	34889.3	0.565969	-0.821206	0.256456	1	L-lactate dehydrogenase [EC:1.1.1.27]
12	K00018	180.081	123.331	217.915	1.76692	0.821234	0.0901638	1	glycerate dehydrogenase [EC:1.1.1.29]
13	K00019	0.728908	1.12612	0.464101	0.412125	-1.27884	0.789232	1	3-hydroxybutyrate dehydrogenase [EC:1.1.1.30]
14	K00020	13.7786	14.7318	13.1431	0.892162	-0.164622	0.748174	1	3-hydroxyisobutyrate dehydrogenase [EC:1.1.1.31]
15	K00024	96.212	129.804	73.8171	0.56868	-0.81431	0.0440694	1	malate dehydrogenase [EC:1.1.1.37]
16	K00027	46212.6	44859.7	47114.6	1.05027	0.0707548	0.657092	1	malate dehydrogenase (oxaloacetate-decarboxylating) [EC:1.1.1.38]
17	K00029	60.5435	71.3388	53.3467	0.747793	-0.419289	0.340697	1	malate dehydrogenase (oxaloacetate-decarboxylating)(NADP+) [EC:1.1.1.40]
18	K00030	0	0	0	NA	NA	NA	NA	isocitrate dehydrogenase (NAD+) [EC:1.1.1.41]
19	K00031	1665.49	1881.14	1521.72	0.808934	-0.305907	0.819784	1	isocitrate dehydrogenase [EC:1.1.1.42]
20	K00033	4848.3	4433.44	5124.87	1.15596	0.209087	0.708924	1	6-phosphogluconate dehydrogenase [EC:1.1.1.44]
21	K00036	2929	2565.86	3171.1	1.23588	0.305537	0.550598	1	glucose-6-phosphate 1-dehydrogenase [EC:1.1.1.49]
22	K00040	7.70703	5.15059	9.41132	1.82723	0.86966	0.523487	1	fructuronate reductase [EC:1.1.1.57]
23	K00041	3.13611	3.6491	2.79411	0.765699	-0.385152	0.827552	1	tagaturonate reductase [EC:1.1.1.58]
24	K00042	8.15439	5.25521	10.0872	1.91946	0.9407	0.646136	1	2-hydroxy-3-oxopropionate reductase [EC:1.1.1.60]
25	K00046	62.1143	53.9981	67.5251	1.25051	0.322515	0.813466	1	gluconate 5-dehydrogenase [EC:1.1.1.69]
26	K00048	21.2439	20.6207	21.6593	1.05036	0.0708896	0.752132	1	lactaldehyde reductase [EC:1.1.1.77]
27	K00050	0.681696	0	1.13616	Inf	Inf	0.755843	1	hydroxypyruvate reductase [EC:1.1.1.81]
28	K00052	7666.2	10519.5	5763.99	0.547934	-0.867926	0.437924	1	3-isopropylmalate dehydrogenase [EC:1.1.1.85]
29	K00053	36964.1	46707.3	30468.6	0.65233	-0.616326	0.321135	1	ketol-acid reductoisomerase [EC:1.1.1.86]
30	K00054	3735.44	3677.42	3774.12	1.0263	0.0374466	0.824609	1	hydroxymethylglutaryl-CoA reductase [EC:1.1.1.88]
31	K00055	11.9114	18.3501	7.61899	0.415201	-1.26812	0.302674	1	aryl-alcohol dehydrogenase [EC:1.1.1.90]
32	K00057	9230.59	11238.3	7892.12	0.702252	-0.509939	0.130682	1	glycerol-3-phosphate dehydrogenase (NAD(P)+) [EC:1.1.1.94]
33	K00058	3966.03	5491.17	2949.26	0.537092	-0.896759	0.398692	1	D-3-phosphoglycerate dehydrogenase [EC:1.1.1.95]
34	K00059	12683.6	15214.9	10996.1	0.722723	-0.468485	0.185623	1	3-oxoacyl-[acyl-carrier protein] reductase [EC:1.1.1.100]
35	K00060	12.9323	14.3564	11.9829	0.834672	-0.260719	0.614607	1	threonine 3-dehydrogenase [EC:1.1.1.103]
36	K00065	8.38202	5.18134	10.5158	2.02955	1.02116	0.274465	1	2-deoxy-D-gluconate 3-dehydrogenase [EC:1.1.1.125]
37	K00067	11258.2	13535.5	9740.03	0.719594	-0.474745	0.182365	1	dTDP-4-dehydrorhamnose reductase [EC:1.1.1.133]
38	K00068	933.801	1203.99	753.676	0.625982	-0.675807	0.0872551	1	sorbitol-6-phosphate 2-dehydrogenase [EC:1.1.1.140]
39	K00073	3.00594	5.15059	1.57617	0.306017	-1.70832	0.306242	1	ureidoglycolate dehydrogenase [EC:1.1.1.154]
40	K00074	140.109	122.328	151.963	1.24226	0.312972	0.50661	1	3-hydroxybutyryl-CoA dehydrogenase [EC:1.1.1.157]
41	K00075	2128.68	2321.64	2000.04	0.861476	-0.215117	0.584018	1	UDP-N-acetylmuramate dehydrogenase [EC:1.3.1.98]
42	K00076	5.30287	5.96284	4.86289	0.815533	-0.294185	0.848748	1	7-alpha-hydroxysteroid dehydrogenase [EC:1.1.1.159]
43	K00077	424.916	470.4	394.593	0.838846	-0.253521	0.541602	1	2-dehydropantoate 2-reductase [EC:1.1.1.169]
44	K00086	54.6968	94.0827	28.4395	0.302282	-1.72604	0.000192777	0.317215	1,3-propanediol dehydrogenase [EC:1.1.1.202]
45	K00088	16889.8	20022.2	14801.6	0.73926	-0.435846	0.417683	1	IMP dehydrogenase [EC:1.1.1.205]
46	K00090	2.50649	2.52298	2.4955	0.989105	-0.0158043	0.971189	1	gluconate 2-dehydrogenase [EC:1.1.1.215]
47	K00091	0.672603	1.02149	0.440009	0.43075	-1.21508	0.91264	1	dihydroflavonol-4-reductase [EC:1.1.1.219]
48	K00094	0	0	0	NA	NA	NA	NA	galactitol-1-phosphate 5-dehydrogenase [EC:1.1.1.251]
49	K00097	8.80981	7.67357	9.56731	1.24679	0.318214	0.887569	1	4-hydroxythreonine-4-phosphate dehydrogenase [EC:1.1.1.262]
50	K00099	83.2588	96.7347	74.2749	0.76782	-0.38116	0.406486	1	1-deoxy-D-xylulose-5-phosphate reductoisomerase [EC:1.1.1.267]
51	K00100	27.9346	30.6696	26.1112	0.851373	-0.232136	0.589113	1
52	K00101	1.9286	1.50149	2.21334	1.47409	0.559827	1	1	L-lactate dehydrogenase (cytochrome) [EC:1.1.2.3]
53	K00102	0	0	0	NA	NA	NA	NA	D-lactate dehydrogenase (cytochrome) [EC:1.1.2.4]
54	K00104	44.8263	39.617	48.2992	1.21915	0.285881	0.739536	1	glycolate oxidase [EC:1.1.3.15]
55	K00105	46.0597	40.8354	49.5426	1.21323	0.278849	0.649867	1	alpha-glycerophosphate oxidase [EC:1.1.3.21]
56	K00108	1.11769	1.12612	1.11207	0.987524	-0.0181119	1	1	choline dehydrogenase [EC:1.1.99.1]
57	K00111	24.2505	28.0851	21.6941	0.772442	-0.372502	0.551029	1	glycerol-3-phosphate dehydrogenase [EC:1.1.5.3]
58	K00112	0.658147	1.02149	0.415916	0.407164	-1.29632	0.957759	1	glycerol-3-phosphate dehydrogenase subunit B [EC:1.1.5.3]
59	K00113	2.69998	2.28299	2.97798	1.30442	0.383411	0.834676	1	glycerol-3-phosphate dehydrogenase subunit C [EC:1.1.5.3]
60	K00116	9.21258	6.03671	11.3298	1.87682	0.908292	0.479525	1	malate dehydrogenase (quinone) [EC:1.1.5.4]
61	K00117	3.15444	2.25223	3.75591	1.66764	0.737805	0.856585	1	quinoprotein glucose dehydrogenase [EC:1.1.5.2]
62	K00121	7.17362	6.84896	7.39006	1.079	0.109701	1	1	S-(hydroxymethyl)glutathione dehydrogenase / alcohol dehydrogenase [EC:1.1.1.284 1.1.1.1]
63	K00123	1102.52	1028.05	1152.18	1.12074	0.164457	0.56199	1	formate dehydrogenase, alpha subunit [EC:1.2.1.2]
64	K00124	48.7715	44.5336	51.5969	1.15861	0.212389	0.420266	1	formate dehydrogenase, beta subunit
65	K00127	37.4679	36.3924	38.1848	1.04925	0.0693633	0.750576	1	formate dehydrogenase, gamma subunit
66	K00128	0	0	0	NA	NA	NA	NA	aldehyde dehydrogenase (NAD+) [EC:1.2.1.3]
67	K00130	0.955221	0.510747	1.25154	2.45041	1.29302	1	1	betaine-aldehyde dehydrogenase [EC:1.2.1.8]
68	K00131	1322.58	1522.49	1189.31	0.781159	-0.356311	0.735195	1	glyceraldehyde-3-phosphate dehydrogenase (NADP) [EC:1.2.1.9]
69	K00133	5870.3	7784.99	4593.83	0.590088	-0.760997	0.258257	1	aspartate-semialdehyde dehydrogenase [EC:1.2.1.11]
70	K00134	90704.6	115145	74411.1	0.646238	-0.629862	0.205249	1	glyceraldehyde 3-phosphate dehydrogenase [EC:1.2.1.12]
71	K00135	103.859	113.307	97.5598	0.861025	-0.215873	0.690966	1	succinate-semialdehyde dehydrogenase (NADP+) [EC:1.2.1.16]
72	K00137	0	0	0	NA	NA	NA	NA	aminobutyraldehyde dehydrogenase [EC:1.2.1.19]
73	K00140	3.00831	1.12612	4.26311	3.78567	1.92055	0.555081	1	malonate-semialdehyde dehydrogenase (acetylating) / methylmalonate-semialdehyde dehydrogenase [EC:1.2.1.18 1.2.1.27]
74	K00145	7347.93	8999.34	6246.99	0.694161	-0.526658	0.0985354	1	N-acetyl-gamma-glutamyl-phosphate reductase [EC:1.2.1.38]
75	K00146	1.31997	1.90761	0.928203	0.486578	-1.03926	0.826477	1	phenylacetaldehyde dehydrogenase [EC:1.2.1.39]
76	K00147	1999.04	2189.67	1871.96	0.854905	-0.226165	0.536347	1	glutamate-5-semialdehyde dehydrogenase [EC:1.2.1.41]
77	K00151	2.05877	0	3.43128	Inf	Inf	0.23171	1	5-carboxymethyl-2-hydroxymuconic-semialdehyde dehydrogenase [EC:1.2.1.60]
78	K00156	304.051	250.963	339.444	1.35257	0.4357	0.176001	1	pyruvate dehydrogenase (quinone) [EC:1.2.5.1]
79	K00158	791.411	718.835	839.795	1.16827	0.224377	0.658303	1	pyruvate oxidase [EC:1.2.3.3]
80	K00161	8496.3	6481.23	9839.68	1.51818	0.602343	0.0565099	1	pyruvate dehydrogenase E1 component subunit alpha [EC:1.2.4.1]
81	K00162	13241.9	10190.4	15276.2	1.49907	0.584072	0.0614373	1	pyruvate dehydrogenase E1 component subunit beta [EC:1.2.4.1]
82	K00163	110.085	62.8286	141.589	2.25357	1.17222	0.0339941	1	pyruvate dehydrogenase E1 component [EC:1.2.4.1]
83	K00164	57.0593	38.4294	69.4792	1.80797	0.854371	0.0943874	1	2-oxoglutarate dehydrogenase E1 component [EC:1.2.4.2]
84	K00174	452.68	358.435	515.509	1.43822	0.524288	0.161742	1	2-oxoglutarate ferredoxin oxidoreductase subunit alpha [EC:1.2.7.3]
85	K00175	176.448	158.4	188.481	1.18991	0.250848	0.439736	1	2-oxoglutarate ferredoxin oxidoreductase subunit beta [EC:1.2.7.3]
86	K00176	4.14531	6.57821	2.52338	0.383597	-1.38234	0.329993	1	2-oxoglutarate ferredoxin oxidoreductase subunit delta [EC:1.2.7.3]
87	K00177	12.6866	15.1687	11.0319	0.727282	-0.459413	0.675166	1	2-oxoglutarate ferredoxin oxidoreductase subunit gamma [EC:1.2.7.3]
88	K00180	1.31475	1.53224	1.16976	0.763429	-0.389435	1	1	indolepyruvate ferredoxin oxidoreductase, beta subunit [EC:1.2.7.8]
89	K00198	333.002	280.703	367.868	1.31052	0.390145	0.275759	1	carbon-monoxide dehydrogenase catalytic subunit [EC:1.2.99.2]
90	K00208	33.9326	37.1739	31.7717	0.854679	-0.226545	0.71083	1	enoyl-[acyl-carrier protein] reductase I [EC:1.3.1.9 1.3.1.10]
91	K00209	0	0	0	NA	NA	NA	NA	enoyl-[acyl-carrier protein] reductase [EC:1.3.1.-]
92	K00215	6239.34	6699.34	5932.67	0.88556	-0.175338	0.725923	1	4-hydroxy-tetrahydrodipicolinate reductase [EC:1.17.1.8]
93	K00216	0.300298	0.750745	0	0	#NAME?	0.703284	1	2,3-dihydro-2,3-dihydroxybenzoate dehydrogenase [EC:1.3.1.28]
94	K00219	1.05476	0.375372	1.50768	4.01649	2.00594	0.960509	1	2,4-dienoyl-CoA reductase (NADPH2) [EC:1.3.1.34]
95	K00224	11.3879	13.0518	10.2787	0.78753	-0.344594	0.873202	1
96	K00226	15565	17813.3	14066.2	0.789646	-0.340722	0.489757	1	dihydroorotate dehydrogenase (fumarate) [EC:1.3.98.1]
97	K00228	2.87531	4.70135	1.65795	0.352654	-1.50367	0.441728	1	coproporphyrinogen III oxidase [EC:1.3.3.3]
98	K00230	2.33705	1.87686	2.64384	1.40865	0.494313	1	1	menaquinone-dependent protoporphyrinogen oxidase [EC:1.3.5.3]
99	K00231	18.325	13.9379	21.2497	1.52459	0.608425	0.436852	1	oxygen-dependent protoporphyrinogen oxidase [EC:1.3.3.4]
100	K00239	2509.43	2093.63	2786.62	1.331	0.412514	0.164565	1	succinate dehydrogenase flavoprotein subunit [EC:1.3.99.1]
101	K00240	1015.33	914.209	1082.75	1.18436	0.244103	0.416261	1	succinate dehydrogenase iron-sulfur subunit [EC:1.3.99.1]
102	K00241	0.479222	0.886119	0.207958	0.234684	-2.09121	0.779302	1	succinate dehydrogenase cytochrome b556 subunit
103	K00242	0.414154	0.375372	0.440009	1.17219	0.229209	1	1	succinate dehydrogenase membrane anchor subunit
104	K00243	3390.44	3524.15	3301.3	0.936766	-0.0942396	0.828934	1	hypothetical protein
105	K00244	2073.86	1588.28	2397.58	1.50955	0.59412	0.175819	1	fumarate reductase flavoprotein subunit [EC:1.3.99.1]
106	K00245	37.3205	29.1804	42.7472	1.46493	0.55083	0.237694	1	fumarate reductase iron-sulfur subunit [EC:1.3.99.1]
107	K00246	2.10323	1.90761	2.23364	1.17091	0.227627	0.887853	1	fumarate reductase subunit C
108	K00248	321.957	343.274	307.745	0.896501	-0.157623	0.480322	1	butyryl-CoA dehydrogenase [EC:1.3.8.1]
109	K00252	4.21984	2.52298	5.35108	2.12094	1.0847	0.599091	1	glutaryl-CoA dehydrogenase [EC:1.3.8.6]
110	K00257	1.09566	2.04299	0.464101	0.227168	-2.13817	0.600189	1
111	K00259	106.474	89.2644	117.948	1.32133	0.401988	0.61593	1	alanine dehydrogenase [EC:1.4.1.1]
112	K00260	697.243	768.421	649.792	0.845619	-0.24192	0.372758	1	glutamate dehydrogenase [EC:1.4.1.2]
113	K00261	176.777	169.384	181.706	1.07275	0.10131	0.653557	1	glutamate dehydrogenase (NAD(P)+) [EC:1.4.1.3]
114	K00262	64005.7	82872.2	51428	0.620571	-0.688333	0.582724	1	glutamate dehydrogenase (NADP+) [EC:1.4.1.4]
115	K00265	118.211	81.7877	142.494	1.74224	0.800941	0.082348	1	glutamate synthase (NADPH/NADH) large chain [EC:1.4.1.13 1.4.1.14]
116	K00266	221.696	166.781	258.306	1.54877	0.631125	0.084791	1	glutamate synthase (NADPH/NADH) small chain [EC:1.4.1.13 1.4.1.14]
117	K00275	10.3069	8.42432	11.5619	1.37244	0.456744	0.84523	1	pyridoxamine 5'-phosphate oxidase [EC:1.4.3.5]
118	K00276	0.425073	0.750745	0.207958	0.277002	-1.85203	0.742782	1	primary-amine oxidase [EC:1.4.3.21]
119	K00278	21.1806	14.7318	25.4798	1.72958	0.790422	0.336574	1	L-aspartate oxidase [EC:1.4.3.16]
120	K00281	60.8842	43.2908	72.613	1.67733	0.746167	0.497676	1	glycine dehydrogenase [EC:1.4.4.2]
121	K00282	1.71972	0.375372	2.61596	6.96897	2.80095	0.370714	1	glycine dehydrogenase subunit 1 [EC:1.4.4.2]
122	K00283	0	0	0	NA	NA	NA	NA	glycine dehydrogenase subunit 2 [EC:1.4.4.2]
123	K00284	161.557	83.3383	213.703	2.56428	1.35855	0.00068045	0.513179	glutamate synthase (ferredoxin) [EC:1.4.7.1]
124	K00285	1.77615	0.510747	2.61975	5.12925	2.35875	0.385871	1	D-amino-acid dehydrogenase [EC:1.4.99.1]
125	K00286	1990.91	2421.23	1704.03	0.703788	-0.506786	0.401188	1	pyrroline-5-carboxylate reductase [EC:1.5.1.2]
126	K00287	11679.6	11812.2	11591.2	0.981287	-0.0272522	0.932418	1	dihydrofolate reductase [EC:1.5.1.3]
127	K00290	88.4061	69.4128	101.068	1.45605	0.542057	0.27244	1	saccharopine dehydrogenase (NAD+, L-lysine forming) [EC:1.5.1.7]
128	K00294	0.24955	0	0.415916	Inf	Inf	0.879358	1	1-pyrroline-5-carboxylate dehydrogenase [EC:1.5.1.12]
129	K00297	251.794	330.559	199.285	0.602873	-0.730074	0.682637	1	methylenetetrahydrofolate reductase (NADPH) [EC:1.5.1.20]
130	K00299	0.300298	0.750745	0	0	#NAME?	0.703284	1	FMN reductase [EC:1.5.1.38]
131	K00311	0	0	0	NA	NA	NA	NA	electron-transferring-flavoprotein dehydrogenase [EC:1.5.5.1]
132	K00313	32.7164	15.9194	43.9144	2.75855	1.46391	0.0285835	1	electron transfer flavoprotein-quinone oxidoreductase [EC:1.5.5.-]
133	K00317	15.3996	19.8085	12.4603	0.629037	-0.668783	0.303885	1	trimethylamine dehydrogenase [EC:1.5.8.2]
134	K00322	5.4834	1.87686	7.88775	4.20263	2.07129	0.291664	1	NAD(P) transhydrogenase [EC:1.6.1.1]
135	K00324	8.40305	4.91059	10.7313	2.18535	1.12786	0.311799	1	NAD(P) transhydrogenase subunit alpha [EC:1.6.1.2]
136	K00325	11.7863	10.5719	12.596	1.19145	0.252722	1	1	NAD(P) transhydrogenase subunit beta [EC:1.6.1.2]
137	K00330	0.13923	0	0.232051	Inf	Inf	1	1	NADH-quinone oxidoreductase subunit A [EC:1.6.5.3]
138	K00331	18.4243	16.6086	19.6348	1.1822	0.241479	0.956829	1	NADH-quinone oxidoreductase subunit B [EC:1.6.5.3]
139	K00332	0.750745	1.87686	0	0	#NAME?	0.172994	1	NADH-quinone oxidoreductase subunit C [EC:1.6.5.3]
140	K00333	4.51063	3.1691	5.40498	1.70552	0.770215	0.485332	1	NADH-quinone oxidoreductase subunit D [EC:1.6.5.3]
141	K00334	6.39603	2.38761	9.06831	3.79807	1.92527	0.168985	1	NADH-quinone oxidoreductase subunit E [EC:1.6.5.3]
142	K00335	19.0552	24.1468	15.6608	0.648565	-0.624676	0.173693	1	NADH-quinone oxidoreductase subunit F [EC:1.6.5.3]
143	K00336	145.985	95.5471	179.61	1.87981	0.910586	0.0163888	1	NADH-quinone oxidoreductase subunit G [EC:1.6.5.3]
144	K00337	3.62617	2.76298	4.20163	1.52069	0.604724	0.692895	1	NADH-quinone oxidoreductase subunit H [EC:1.6.5.3]
145	K00338	22.2748	22.0607	22.4175	1.01617	0.0231438	0.821893	1	NADH-quinone oxidoreductase subunit I [EC:1.6.5.3]
146	K00339	0.124775	0	0.207958	Inf	Inf	1	1	NADH-quinone oxidoreductase subunit J [EC:1.6.5.3]
147	K00340	2.73535	2.38761	2.96718	1.24274	0.313524	0.948344	1	NADH-quinone oxidoreductase subunit K [EC:1.6.5.3]
148	K00341	16.9026	13.4272	19.2196	1.43139	0.51742	0.403815	1	NADH-quinone oxidoreductase subunit L [EC:1.6.5.3]
149	K00342	7.66681	8.11045	7.37105	0.908834	-0.137911	0.874134	1	NADH-quinone oxidoreductase subunit M [EC:1.6.5.3]
150	K00343	1.23014	0.886119	1.45949	1.64706	0.719896	1	1	NADH-quinone oxidoreductase subunit N [EC:1.6.5.3]
151	K00344	4.85087	3.91985	5.47155	1.39586	0.481151	0.855269	1	NADPH2:quinone reductase [EC:1.6.5.5]
152	K00346	6.05999	5.07672	6.71551	1.3228	0.4036	0.514849	1	Na+-transporting NADH:ubiquinone oxidoreductase subunit A [EC:1.6.5.-]
153	K00347	4.24054	6.50433	2.73134	0.419925	-1.25179	0.365966	1	Na+-transporting NADH:ubiquinone oxidoreductase subunit B [EC:1.6.5.-]
154	K00348	4.01734	2.79373	4.83308	1.72997	0.79075	0.680977	1	Na+-transporting NADH:ubiquinone oxidoreductase subunit C [EC:1.6.5.-]
155	K00349	0.329074	0.510747	0.207958	0.407164	-1.29632	1	1	Na+-transporting NADH:ubiquinone oxidoreductase subunit D [EC:1.6.5.-]
156	K00350	1.29308	1.63686	1.06388	0.649952	-0.621596	0.941941	1	Na+-transporting NADH:ubiquinone oxidoreductase subunit E [EC:1.6.5.-]
157	K00351	5.94593	6.71358	5.43416	0.809428	-0.305025	0.994702	1	Na+-transporting NADH:ubiquinone oxidoreductase subunit F [EC:1.6.5.-]
158	K00355	1637.4	1890.9	1468.4	0.776563	-0.364826	0.341242	1	NAD(P)H dehydrogenase (quinone) [EC:1.6.5.2]
159	K00356	184.987	160.88	201.059	1.24974	0.32163	0.653909	1	NADH dehydrogenase [EC:1.6.99.3]
160	K00358	52.1771	42.0908	58.9012	1.39938	0.484791	0.652357	1
161	K00359	432.468	481.402	399.846	0.830585	-0.2678	0.56542	1	NADH oxidase [EC:1.6.-.-]
162	K00362	27.9731	15.7225	36.1402	2.29862	1.20077	0.0589522	1	nitrite reductase (NAD(P)H) large subunit [EC:1.7.1.4]
163	K00363	0.437848	0	0.729747	Inf	Inf	0.936856	1	nitrite reductase (NAD(P)H) small subunit [EC:1.7.1.4]
164	K00364	628.303	571.905	665.902	1.16436	0.219535	0.639153	1	GMP reductase [EC:1.7.1.7]
165	K00366	41.6914	21.8822	54.8975	2.50877	1.32698	0.0302288	1	ferredoxin-nitrite reductase [EC:1.7.7.1]
166	K00368	1.55922	1.39687	1.66745	1.19371	0.255452	1	1	nitrite reductase (NO-forming) [EC:1.7.2.1]
167	K00370	635.848	420.765	779.238	1.85195	0.889049	0.00519745	1	nitrate reductase 1, alpha subunit [EC:1.7.99.4]
168	K00371	390.736	257.91	479.286	1.85835	0.894021	0.00945563	1	nitrate reductase 1, beta subunit [EC:1.7.99.4]
169	K00372	0	0	0	NA	NA	NA	NA	nitrate reductase catalytic subunit [EC:1.7.99.4]
170	K00373	231.565	155.274	282.426	1.81889	0.863059	0.136932	1	nitrate reductase 1, delta subunit
171	K00374	32.3991	28.7496	34.8321	1.21157	0.276878	0.642058	1	nitrate reductase 1, gamma subunit [EC:1.7.99.4]
172	K00375	2.59542	0.375372	4.07545	10.8571	3.44057	0.103371	1	GntR family transcriptional regulator / MocR family aminotransferase
173	K00376	462.921	494.564	441.825	0.893363	-0.162682	0.885807	1	nitrous-oxide reductase [EC:1.7.2.4]
174	K00378	69.2997	58.7546	76.3298	1.29913	0.377543	0.334884	1	hydroxylamine reductase [EC:1.7.-.-]
175	K00380	0.52801	0	0.880017	Inf	Inf	0.721164	1	sulfite reductase (NADPH) flavoprotein alpha-component [EC:1.8.1.2]
176	K00381	9.72562	8.93507	10.2527	1.14746	0.198448	0.99143	1	sulfite reductase (NADPH) hemoprotein beta-component [EC:1.8.1.2]
177	K00382	3375.39	3194.94	3495.68	1.09413	0.129784	0.688609	1	dihydrolipoamide dehydrogenase [EC:1.8.1.4]
178	K00383	9867.09	10373.8	9529.29	0.918594	-0.122501	0.784131	1	glutathione reductase (NADPH) [EC:1.8.1.7]
179	K00384	9560.07	9702.97	9464.81	0.975455	-0.0358528	0.917353	1	thioredoxin reductase (NADPH) [EC:1.8.1.9]
180	K00390	3.50675	3.37835	3.59235	1.06334	0.0886075	1	1	phosphoadenosine phosphosulfate reductase [EC:1.8.4.8]
181	K00404	2.74163	4.05522	1.86591	0.460125	-1.1199	0.478202	1	cytochrome c oxidase cbb3-type subunit I [EC:1.9.3.1]
182	K00405	0	0	0	NA	NA	NA	NA	cytochrome c oxidase cbb3-type subunit II
183	K00406	2.19982	1.39687	2.73512	1.95804	0.969413	0.919033	1	cytochrome c oxidase cbb3-type subunit III
184	K00407	2.57119	3.43985	1.99209	0.579119	-0.788068	0.894654	1	cytochrome c oxidase cbb3-type subunit IV
185	K00411	0.343529	0.510747	0.232051	0.454336	-1.13817	1	1	ubiquinol-cytochrome c reductase iron-sulfur subunit [EC:1.10.2.2]
186	K00412	16.3201	13.5933	18.1379	1.33433	0.416114	0.50797	1	ubiquinol-cytochrome c reductase cytochrome b subunit
187	K00413	43.0152	42.8352	43.1352	1.007	0.010069	0.876111	1	ubiquinol-cytochrome c reductase cytochrome c1 subunit
188	K00425	798.51	708.805	858.313	1.21093	0.276116	0.714266	1	cytochrome d ubiquinol oxidase subunit I [EC:1.10.3.-]
189	K00426	83.3088	73.6281	89.7626	1.21913	0.285858	0.646981	1	cytochrome d ubiquinol oxidase subunit II [EC:1.10.3.-]
190	K00427	0.124775	0	0.207958	Inf	Inf	1	1	L-lactate permease
191	K00428	10.4573	12.6025	9.02714	0.716295	-0.481375	0.935881	1	cytochrome c peroxidase [EC:1.11.1.5]
192	K00432	758.071	913.336	654.562	0.716672	-0.480616	0.510188	1	glutathione peroxidase [EC:1.11.1.9]
193	K00433	682.41	974.366	487.773	0.500605	-0.998255	0.00985499	1	chloride peroxidase [EC:1.11.1.10]
194	K00448	0.626147	0	1.04358	Inf	Inf	0.978458	1	protocatechuate 3,4-dioxygenase, alpha subunit [EC:1.13.11.3]
195	K00449	0.150149	0.375372	0	0	#NAME?	0.831497	1	protocatechuate 3,4-dioxygenase, beta subunit [EC:1.13.11.3]
196	K00453	0	0	0	NA	NA	NA	NA	tryptophan 2,3-dioxygenase [EC:1.13.11.11]
197	K00455	0.313074	0	0.521789	Inf	Inf	1	1	3,4-dihydroxyphenylacetate 2,3-dioxygenase [EC:1.13.11.15]
198	K00457	1.31355	0	2.18924	Inf	Inf	0.531657	1	4-hydroxyphenylpyruvate dioxygenase [EC:1.13.11.27]
199	K00459	60.1809	54.7118	63.827	1.1666	0.222316	0.514394	1	nitronate monooxygenase [EC:1.13.12.16]
200	K00481	0.300298	0.750745	0	0	#NAME?	0.703284	1	p-hydroxybenzoate 3-monooxygenase [EC:1.14.13.2]
201	K00483	0.875697	0	1.45949	Inf	Inf	0.742513	1	4-hydroxyphenylacetate 3-monooxygenase [EC:1.14.14.9]
202	K00484	0.313074	0	0.521789	Inf	Inf	1	1	flavin reductase (NADH) [EC:1.5.1.36]
203	K00520	20.3168	21.7469	19.3634	0.890402	-0.167472	0.652999	1	mercuric reductase [EC:1.16.1.1]
204	K00525	17582	19986.1	15979.2	0.799519	-0.322796	0.250775	1	ribonucleoside-diphosphate reductase alpha chain [EC:1.17.4.1]
205	K00526	5894.79	6311.9	5616.72	0.889863	-0.168345	0.696414	1	ribonucleoside-diphosphate reductase beta chain [EC:1.17.4.1]
206	K00527	53487.5	61888.8	47886.6	0.773752	-0.370056	0.306962	1	ribonucleoside-triphosphate reductase [EC:1.17.4.2]
207	K00528	10.6096	5.25521	14.1791	2.69811	1.43195	0.121842	1	ferredoxin--NADP+ reductase [EC:1.18.1.2]
208	K00537	193.815	198.208	190.886	0.96306	-0.0543027	0.812041	1	arsenate reductase [EC:1.20.4.1]
209	K00540	2850.32	2370.42	3170.25	1.33742	0.419452	0.38486	1
210	K00547	634.084	763.274	547.957	0.717903	-0.478139	0.333251	1	homocysteine S-methyltransferase [EC:2.1.1.10]
211	K00548	367.361	208.318	473.389	2.27243	1.18424	0.000779671	0.513179	5-methyltetrahydrofolate--homocysteine methyltransferase [EC:2.1.1.13]
212	K00549	2054.34	2202.29	1955.7	0.888029	-0.171321	0.88652	1	5-methyltetrahydropteroyltriglutamate--homocysteine methyltransferase [EC:2.1.1.14]
213	K00554	5047.52	5853.07	4510.48	0.770618	-0.375912	0.240232	1	tRNA (guanine37-N1)-methyltransferase [EC:2.1.1.228]
214	K00556	0	0	0	NA	NA	NA	NA	tRNA (guanosine-2'-O-)-methyltransferase [EC:2.1.1.34]
215	K00557	3.65936	2.28299	4.57694	2.0048	1.00346	0.692654	1	tRNA (uracil-5-)-methyltransferase [EC:2.1.1.35]
216	K00558	8578.5	9637.36	7872.6	0.816883	-0.291798	0.377546	1	DNA (cytosine-5-)-methyltransferase [EC:2.1.1.37]
217	K00560	5684.54	5092.2	6079.44	1.19387	0.255651	0.39862	1	thymidylate synthase [EC:2.1.1.45]
218	K00561	6460.14	6204.2	6630.76	1.06875	0.0959285	0.76437	1	23S rRNA (adenine2085-N6)-dimethyltransferase [EC:2.1.1.184]
219	K00563	1197.96	1241.18	1169.14	0.941961	-0.0862608	0.766871	1	23S rRNA (guanine745-N1)-methyltransferase [EC:2.1.1.187]
220	K00564	3616.91	3537.81	3669.65	1.03727	0.0527852	0.926072	1	16S rRNA (guanine1207-N2)-methyltransferase [EC:2.1.1.172]
221	K00566	3512.42	3760.23	3347.21	0.890159	-0.167865	0.551852	1	tRNA-specific 2-thiouridylase [EC:2.8.1.-]
222	K00567	1919.26	2287.93	1673.48	0.731439	-0.451191	0.20745	1	methylated-DNA-[protein]-cysteine S-methyltransferase [EC:2.1.1.63]
223	K00568	1.53538	1.12612	1.80822	1.60571	0.683213	0.930134	1	2-polyprenyl-6-hydroxyphenyl methylase / 3-demethylubiquinone-9 3-methyltransferase [EC:2.1.1.222 2.1.1.64]
224	K00571	445.8	379.648	489.901	1.29041	0.367829	0.68422	1	site-specific DNA-methyltransferase (adenine-specific) [EC:2.1.1.72]
225	K00573	6.21014	2.62761	8.5985	3.27237	1.71033	0.22528	1	protein-L-isoaspartate(D-aspartate) O-methyltransferase [EC:2.1.1.77]
226	K00574	1511.29	1268.19	1673.36	1.31948	0.39997	0.308292	1	cyclopropane-fatty-acyl-phospholipid synthase [EC:2.1.1.79]
227	K00575	5.69832	4.29522	6.63373	1.54444	0.627087	0.52627	1	chemotaxis protein methyltransferase CheR [EC:2.1.1.80]
228	K00590	61.2721	49.7337	68.9643	1.38667	0.471627	0.702439	1	site-specific DNA-methyltransferase (cytosine-N4-specific) [EC:2.1.1.113]
229	K00598	0.533372	1.02149	0.207958	0.203582	-2.29632	0.795804	1	trans-aconitate 2-methyltransferase [EC:2.1.1.144]
230	K00599	1420.49	1477.58	1382.42	0.935599	-0.0960374	0.806099	1
231	K00600	4392.33	5651.72	3552.73	0.62861	-0.669762	0.250024	1	glycine hydroxymethyltransferase [EC:2.1.2.1]
232	K00602	17478.5	23122.8	13715.6	0.593163	-0.753499	0.192985	1	phosphoribosylaminoimidazolecarboxamide formyltransferase / IMP cyclohydrolase [EC:2.1.2.3 3.5.4.10]
233	K00603	103.467	127.835	87.2215	0.682297	-0.551529	0.144051	1	glutamate formiminotransferase [EC:2.1.2.5]
234	K00604	1684.14	1739.72	1647.08	0.946749	-0.0789455	0.783145	1	methionyl-tRNA formyltransferase [EC:2.1.2.9]
235	K00605	22.7754	14.9718	27.9778	1.8687	0.902038	0.243919	1	aminomethyltransferase [EC:2.1.2.10]
236	K00606	4.04491	1.02149	6.06053	5.93301	2.56876	0.152205	1	3-methyl-2-oxobutanoate hydroxymethyltransferase [EC:2.1.2.11]
237	K00609	19406.6	21950.6	17710.6	0.806837	-0.309652	0.768165	1	aspartate carbamoyltransferase catalytic subunit [EC:2.1.3.2]
238	K00610	147.363	185.156	122.168	0.659814	-0.599868	0.157708	1	aspartate carbamoyltransferase regulatory subunit
239	K00611	45235.2	52947.3	40093.9	0.757242	-0.401173	0.267206	1	ornithine carbamoyltransferase [EC:2.1.3.3]
240	K00615	21151.6	22761.3	20078.5	0.882133	-0.180932	0.810907	1	transketolase [EC:2.2.1.1]
241	K00616	223.187	171.735	257.488	1.49933	0.584319	0.114706	1	transaldolase [EC:2.2.1.2]
242	K00620	10817.4	14166.4	8584.73	0.605991	-0.722631	0.0374298	1	glutamate N-acetyltransferase / amino-acid N-acetyltransferase [EC:2.3.1.35 2.3.1.1]
243	K00625	5870.53	5819.01	5904.89	1.01476	0.0211365	0.882633	1	phosphate acetyltransferase [EC:2.3.1.8]
244	K00626	1431.18	974.679	1735.52	1.78061	0.832369	0.039334	1	acetyl-CoA C-acetyltransferase [EC:2.3.1.9]
245	K00627	1931.58	1681.87	2098.06	1.24745	0.318986	0.288825	1	pyruvate dehydrogenase E2 component (dihydrolipoamide acetyltransferase) [EC:2.3.1.12]
246	K00631	8.94678	5.25521	11.4078	2.17076	1.1182	0.458782	1	glycerol-3-phosphate O-acyltransferase [EC:2.3.1.15]
247	K00632	0.85722	0.750745	0.928203	1.23638	0.306118	1	1	acetyl-CoA acyltransferase [EC:2.3.1.16]
248	K00633	7.15236	11.0212	4.57315	0.414942	-1.26902	0.102959	1	galactoside O-acetyltransferase [EC:2.3.1.18]
249	K00634	5.25732	8.31969	3.21574	0.386521	-1.37138	0.483828	1	phosphate butyryltransferase [EC:2.3.1.19]
250	K00638	10.5382	12.2703	9.38344	0.764728	-0.386981	0.733129	1	chloramphenicol O-acetyltransferase [EC:2.3.1.28]
251	K00639	69.0073	82.0093	60.3393	0.735761	-0.442691	0.325662	1	glycine C-acetyltransferase [EC:2.3.1.29]
252	K00640	724.506	919.197	594.712	0.646991	-0.628182	0.0697658	1	serine O-acetyltransferase [EC:2.3.1.30]
253	K00641	3.75856	3.57523	3.88079	1.08547	0.118314	1	1	homoserine O-acetyltransferase [EC:2.3.1.31]
254	K00645	6873.06	7531.85	6433.86	0.854221	-0.227319	0.55551	1	[acyl-carrier-protein] S-malonyltransferase [EC:2.3.1.39]
255	K00647	25.3954	15.7225	31.844	2.02538	1.01819	0.190101	1	3-oxoacyl-[acyl-carrier-protein] synthase I [EC:2.3.1.41]
256	K00648	3718.91	3296.49	4000.53	1.21357	0.279259	0.636749	1	3-oxoacyl-[acyl-carrier-protein] synthase III [EC:2.3.1.180]
257	K00651	7895.5	8696.6	7361.43	0.846473	-0.240465	0.644393	1	homoserine O-succinyltransferase [EC:2.3.1.46]
258	K00652	0	0	0	NA	NA	NA	NA	8-amino-7-oxononanoate synthase [EC:2.3.1.47]
259	K00655	1246.98	1631.93	990.349	0.606856	-0.720574	0.240547	1	1-acyl-sn-glycerol-3-phosphate acyltransferase [EC:2.3.1.51]
260	K00656	17115.3	17131	17104.8	0.99847	-0.00220882	0.933849	1	formate C-acetyltransferase [EC:2.3.1.54]
261	K00657	342.157	295.922	372.98	1.2604	0.333883	0.669374	1	diamine N-acetyltransferase [EC:2.3.1.57]
262	K00658	28.7805	14.461	38.3269	2.65035	1.40619	0.028694	1	2-oxoglutarate dehydrogenase E2 component (dihydrolipoamide succinyltransferase) [EC:2.3.1.61]
263	K00661	188.246	204.318	177.53	0.868892	-0.202751	0.579362	1	maltose O-acetyltransferase [EC:2.3.1.79]
264	K00662	98.6512	76.939	113.126	1.47033	0.556144	0.742813	1	aminoglycoside N3'-acetyltransferase [EC:2.3.1.81]
265	K00666	8.7376	9.41506	8.28596	0.880075	-0.184301	0.83112	1	fatty-acyl-CoA synthase [EC:6.2.1.-]
266	K00673	0.549847	0.750745	0.415916	0.554004	-0.852031	0.899378	1	arginine N-succinyltransferase [EC:2.3.1.109]
267	K00674	3054.02	4103.75	2354.19	0.573667	-0.801714	0.0257112	1	2,3,4,5-tetrahydropyridine-2-carboxylate N-succinyltransferase [EC:2.3.1.117]
268	K00675	1.20491	0.750745	1.50768	2.00825	1.00594	1	1	N-hydroxyarylamine O-acetyltransferase [EC:2.3.1.118]
269	K00676	20.6917	19.3716	21.5717	1.11357	0.155194	0.899309	1	ribosomal-protein-alanine N-acetyltransferase [EC:2.3.1.128]
270	K00677	886.426	528.429	1125.09	2.12912	1.09026	0.00125863	0.526667	UDP-N-acetylglucosamine acyltransferase [EC:2.3.1.129]
271	K00680	360.685	241.001	440.474	1.82769	0.870019	0.14712	1
272	K00681	2.7866	2.65836	2.8721	1.0804	0.111572	0.911917	1	gamma-glutamyltranspeptidase [EC:2.3.2.2]
273	K00684	1.13214	1.12612	1.13616	1.00892	0.01281	1	1	leucyl/phenylalanyl-tRNA--protein transferase [EC:2.3.2.6]
274	K00687	5043.35	5734.65	4582.48	0.799085	-0.323578	0.347973	1	penicillin-binding protein 2B [EC:2.3.2.-]
275	K00688	53096.3	59269.1	48981.1	0.826419	-0.275055	0.560039	1	starch phosphorylase [EC:2.4.1.1]
276	K00689	9826.94	11630.3	8624.69	0.741569	-0.431347	0.250416	1	dextransucrase [EC:2.4.1.5]
277	K00690	211.547	142.463	257.603	1.80822	0.854568	0.0595458	1	sucrose phosphorylase [EC:2.4.1.7]
278	K00691	37.9422	46.6568	32.1325	0.688699	-0.538054	0.128421	1	maltose phosphorylase [EC:2.4.1.8]
279	K00692	8871.07	9201.35	8650.88	0.940176	-0.0889977	0.958492	1	levansucrase [EC:2.4.1.10]
280	K00694	51.2867	49.4074	52.5396	1.06339	0.088677	0.989175	1	cellulose synthase (UDP-forming) [EC:2.4.1.12]
281	K00697	20.2728	9.31044	27.581	2.96237	1.56675	0.0180223	1	trehalose 6-phosphate synthase [EC:2.4.1.15]
282	K00700	19415.5	21600.7	17958.7	0.831394	-0.266395	0.483981	1	1,4-alpha-glucan branching enzyme [EC:2.4.1.18]
283	K00703	5064.61	6117.8	4362.49	0.713082	-0.48786	0.179099	1	starch synthase [EC:2.4.1.21]
284	K00705	14566.1	17890.4	12349.9	0.690311	-0.534682	0.160305	1	4-alpha-glucanotransferase [EC:2.4.1.25]
285	K00712	119.621	115.651	122.267	1.05721	0.0802595	0.949592	1	poly(glycerol-phosphate) alpha-glucosyltransferase [EC:2.4.1.52]
286	K00720	0.643827	1.26149	0.232051	0.183949	-2.44262	0.542012	1	ceramide glucosyltransferase [EC:2.4.1.80]
287	K00721	40.9017	55.9916	30.8417	0.550826	-0.86033	0.133499	1	dolichol-phosphate mannosyltransferase [EC:2.4.1.83]
288	K00745	16.8145	8.31969	22.4777	2.70175	1.43389	0.0997195	1	raffinose-raffinose alpha-galactotransferase [EC:2.4.1.166]
289	K00748	123.924	91.412	145.599	1.59278	0.671545	0.134651	1	lipid-A-disaccharide synthase [EC:2.4.1.182]
290	K00754	45.1603	46.4907	44.2733	0.952305	-0.0705044	0.849827	1
291	K00756	5965.41	5285.22	6418.87	1.21449	0.280357	0.543181	1	pyrimidine-nucleoside phosphorylase [EC:2.4.2.2]
292	K00757	179.366	207.66	160.503	0.772912	-0.371624	0.345984	1	uridine phosphorylase [EC:2.4.2.3]
293	K00758	14.7044	12.178	16.3887	1.34576	0.428418	0.57644	1	thymidine phosphorylase [EC:2.4.2.4]
294	K00759	984.065	863.741	1064.28	1.23217	0.301207	0.603495	1	adenine phosphoribosyltransferase [EC:2.4.2.7]
295	K00760	8603.7	8891.86	8411.59	0.945988	-0.0801064	0.76649	1	hypoxanthine phosphoribosyltransferase [EC:2.4.2.8]
296	K00761	12776.5	14792.5	11432.6	0.772865	-0.371711	0.606917	1	uracil phosphoribosyltransferase [EC:2.4.2.9]
297	K00762	15073.7	17963.2	13147.3	0.731899	-0.450284	0.549659	1	orotate phosphoribosyltransferase [EC:2.4.2.10]
298	K00763	13435.8	15129.1	12307	0.813463	-0.297852	0.633868	1	nicotinate phosphoribosyltransferase [EC:2.4.2.11]
299	K00764	9093.34	11187.7	7697.09	0.687995	-0.53953	0.128854	1	amidophosphoribosyltransferase [EC:2.4.2.14]
300	K00765	1672.74	2200.49	1320.9	0.600279	-0.736295	0.0432102	1	ATP phosphoribosyltransferase [EC:2.4.2.17]
301	K00766	126.216	160.375	103.443	0.645004	-0.632619	0.124884	1	anthranilate phosphoribosyltransferase [EC:2.4.2.18]
302	K00767	11.5496	7.2982	14.3839	1.97088	0.97884	0.406101	1	nicotinate-nucleotide pyrophosphorylase (carboxylating) [EC:2.4.2.19]
303	K00768	101.981	69.3697	123.721	1.78351	0.834716	0.0351404	1	nicotinate-nucleotide--dimethylbenzimidazole phosphoribosyltransferase [EC:2.4.2.21]
304	K00769	7.82064	8.75657	7.19669	0.821862	-0.283032	0.73456	1	xanthine phosphoribosyltransferase [EC:2.4.2.22]
305	K00772	153.9	93.7441	194.003	2.0695	1.04928	0.00933102	1	5'-methylthioadenosine phosphorylase [EC:2.4.2.28]
306	K00773	1555.24	1766.93	1414.12	0.800329	-0.321335	0.337088	1	queuine tRNA-ribosyltransferase [EC:2.4.2.29]
307	K00782	117.992	102.587	128.263	1.25029	0.322259	0.246174	1	hypothetical protein
308	K00783	6783.46	8115.66	5895.34	0.726415	-0.461134	0.143695	1	23S rRNA (pseudouridine1915-N3)-methyltransferase [EC:2.1.1.177]
309	K00784	3341.61	3189.8	3442.82	1.07932	0.110126	0.753081	1	ribonuclease Z [EC:3.1.26.11]
310	K00786	1790.51	2131.02	1563.5	0.733688	-0.446762	0.21025	1
311	K00788	10.7309	12.6457	9.45442	0.747641	-0.419582	0.532802	1	thiamine-phosphate pyrophosphorylase [EC:2.5.1.3]
312	K00789	10190.8	9484.36	10661.8	1.12415	0.168832	0.542768	1	S-adenosylmethionine synthetase [EC:2.5.1.6]
313	K00790	9617.54	10183.2	9240.45	0.907423	-0.140153	0.70839	1	UDP-N-acetylglucosamine 1-carboxyvinyltransferase [EC:2.5.1.7]
314	K00791	2928.41	3333.46	2658.37	0.797483	-0.326475	0.367744	1	tRNA dimethylallyltransferase [EC:2.5.1.75]
315	K00793	88.5936	73.9851	98.3326	1.32909	0.410434	0.711405	1	riboflavin synthase [EC:2.5.1.9]
316	K00794	58.2191	49.8443	63.8023	1.28003	0.35618	0.422536	1	6,7-dimethyl-8-ribityllumazine synthase [EC:2.5.1.78]
317	K00795	19.2561	21.2976	17.8951	0.840238	-0.25113	0.753637	1	farnesyl diphosphate synthase [EC:2.5.1.1 2.5.1.10]
318	K00796	2835.98	3521.01	2379.29	0.675741	-0.565458	0.188335	1	dihydropteroate synthase [EC:2.5.1.15]
319	K00797	395.156	248.305	493.057	1.98569	0.989643	0.0111118	1	spermidine synthase [EC:2.5.1.16]
320	K00798	568.7	453.552	645.465	1.42313	0.509069	0.19535	1	cob(I)alamin adenosyltransferase [EC:2.5.1.17]
321	K00799	17.1211	15.2118	18.3941	1.2092	0.274052	0.79632	1	glutathione S-transferase [EC:2.5.1.18]
322	K00800	6291.77	7570.01	5439.6	0.718573	-0.476793	0.202525	1	3-phosphoshikimate 1-carboxyvinyltransferase [EC:2.5.1.19]
323	K00805	14.994	27.4697	6.67682	0.243061	-2.04061	0.00373578	0.945726	heptaprenyl diphosphate synthase [EC:2.5.1.30]
324	K00806	3097.39	3629.2	2742.85	0.755774	-0.403974	0.310087	1	undecaprenyl diphosphate synthase [EC:2.5.1.31]
325	K00809	2.20103	2.92911	1.71564	0.585721	-0.771715	0.610407	1	deoxyhypusine synthase [EC:2.5.1.46]
326	K00812	182.876	153.28	202.606	1.3218	0.402505	0.264133	1	aspartate aminotransferase [EC:2.6.1.1]
327	K00813	42.8997	26.1898	54.0396	2.06338	1.04501	0.143331	1	aspartate aminotransferase [EC:2.6.1.1]
328	K00817	1352.36	1754.5	1084.27	0.617993	-0.694337	0.0397658	1	histidinol-phosphate aminotransferase [EC:2.6.1.9]
329	K00818	234.26	309.871	183.853	0.593323	-0.753111	0.103793	1	acetylornithine aminotransferase [EC:2.6.1.11]
330	K00819	0.124775	0	0.207958	Inf	Inf	1	1	ornithine--oxo-acid transaminase [EC:2.6.1.13]
331	K00820	13525.4	14884	12619.7	0.847871	-0.238083	0.64174	1	glucosamine--fructose-6-phosphate aminotransferase (isomerizing) [EC:2.6.1.16]
332	K00821	373.658	209.235	483.273	2.30971	1.20771	0.0946274	1	acetylornithine/N-succinyldiaminopimelate aminotransferase [EC:2.6.1.11 2.6.1.17]
333	K00823	37.633	45.389	32.4623	0.715202	-0.483577	0.668038	1	4-aminobutyrate aminotransferase [EC:2.6.1.19]
334	K00824	182.983	133.884	215.715	1.61121	0.688144	0.0620542	1	D-alanine transaminase [EC:2.6.1.21]
335	K00826	3866.63	4679.73	3324.56	0.710418	-0.49326	0.312753	1	branched-chain amino acid aminotransferase [EC:2.6.1.42]
336	K00831	3145.25	4476.2	2257.95	0.504435	-0.987261	0.331511	1	phosphoserine aminotransferase [EC:2.6.1.52]
337	K00832	231.416	196.263	254.851	1.29852	0.376865	0.263088	1	aromatic-amino-acid transaminase [EC:2.6.1.57]
338	K00833	107.325	75.8864	128.285	1.69048	0.757435	0.0838086	1	adenosylmethionine-8-amino-7-oxononanoate aminotransferase [EC:2.6.1.62]
339	K00835	7.55583	0.750745	12.0925	16.1074	4.00965	0.0232718	1	valine--pyruvate aminotransferase [EC:2.6.1.66]
340	K00836	4.50781	0	7.51301	Inf	Inf	0.323153	1	diaminobutyrate-2-oxoglutarate transaminase [EC:2.6.1.76]
341	K00837	0	0	0	NA	NA	NA	NA
342	K00839	1.04384	0	1.73973	Inf	Inf	0.510147	1	aminotransferase [EC:2.6.1.-]
343	K00840	0.313074	0	0.521789	Inf	Inf	1	1	succinylornithine aminotransferase [EC:2.6.1.81]
344	K00841	3609.45	3927.07	3397.69	0.865197	-0.208899	0.511154	1	aminotransferase [EC:2.6.1.-]
345	K00845	1748.61	1509.81	1907.82	1.26362	0.337558	0.428909	1	glucokinase [EC:2.7.1.2]
346	K00847	1227.6	1257.02	1207.98	0.960985	-0.0574147	0.819723	1	fructokinase [EC:2.7.1.4]
347	K00848	22.5194	6.68283	33.0771	4.94957	2.3073	0.0840075	1	rhamnulokinase [EC:2.7.1.5]
348	K00849	4495.12	3817.71	4946.72	1.29573	0.373764	0.239406	1	galactokinase [EC:2.7.1.6]
349	K00850	94711.3	117229	79699.8	0.679867	-0.556676	0.285813	1	6-phosphofructokinase 1 [EC:2.7.1.11]
350	K00851	8.98631	7.3597	10.0707	1.36836	0.452447	0.468193	1	gluconokinase [EC:2.7.1.12]
351	K00852	376.961	490.185	301.479	0.615031	-0.701269	0.113328	1	ribokinase [EC:2.7.1.15]
352	K00853	0	0	0	NA	NA	NA	NA	L-ribulokinase [EC:2.7.1.16]
353	K00854	20.1745	21.8391	19.0648	0.872967	-0.196001	0.860865	1	xylulokinase [EC:2.7.1.17]
354	K00855	1.32003	0	2.20004	Inf	Inf	0.304379	1	phosphoribulokinase [EC:2.7.1.19]
355	K00857	1478.95	1614.46	1388.62	0.860117	-0.217396	0.480199	1	thymidine kinase [EC:2.7.1.21]
356	K00858	4036.66	3955.78	4090.58	1.03408	0.0483425	0.829389	1	NAD+ kinase [EC:2.7.1.23]
357	K00859	5793.39	6379	5402.98	0.846995	-0.239575	0.489501	1	dephospho-CoA kinase [EC:2.7.1.24]
358	K00860	0	0	0	NA	NA	NA	NA	adenylylsulfate kinase [EC:2.7.1.25]
359	K00863	23.8449	20.6024	26.0067	1.26231	0.336072	0.742639	1	dihydroxyacetone kinase [EC:2.7.1.29]
360	K00864	365.885	336.554	385.438	1.14525	0.195663	0.816755	1	glycerol kinase [EC:2.7.1.30]
361	K00865	7272.47	7960.69	6813.66	0.855913	-0.224464	0.583282	1	glycerate kinase [EC:2.7.1.31]
362	K00867	2081	2220.89	1987.74	0.895021	-0.160007	0.611208	1	type I pantothenate kinase [EC:2.7.1.33]
363	K00868	2662.38	3342.34	2209.07	0.660936	-0.597418	0.0725064	1	pyridoxine kinase [EC:2.7.1.35]
364	K00869	1881.66	1647.06	2038.07	1.2374	0.30731	0.347398	1	mevalonate kinase [EC:2.7.1.36]
365	K00870	2.36411	3.4091	1.66745	0.489118	-1.03175	0.335896	1	protein kinase [EC:2.7.1.37]
366	K00872	842.562	986.127	746.852	0.757359	-0.400951	0.27611	1	homoserine kinase [EC:2.7.1.39]
367	K00873	41136.1	50232.6	35071.8	0.698187	-0.518314	0.349226	1	pyruvate kinase [EC:2.7.1.40]
368	K00874	80.1331	57.3026	95.3534	1.66403	0.734683	0.150117	1	2-dehydro-3-deoxygluconokinase [EC:2.7.1.45]
369	K00876	349.028	308.475	376.063	1.2191	0.285821	0.591699	1	uridine kinase [EC:2.7.1.48]
370	K00878	27.1705	18.4855	32.9605	1.78305	0.834344	0.365828	1	hydroxyethylthiazole kinase [EC:2.7.1.50]
371	K00879	2.84309	0.886119	4.14773	4.68078	2.22675	0.386456	1	L-fuculokinase [EC:2.7.1.51]
372	K00880	0.652785	0	1.08798	Inf	Inf	0.767217	1	L-xylulokinase [EC:2.7.1.53]
373	K00882	10501.7	13101.6	8768.41	0.669263	-0.579356	0.0710769	1	1-phosphofructokinase [EC:2.7.1.56]
374	K00883	0.403236	0	0.672059	Inf	Inf	0.841686	1	2-dehydro-3-deoxygalactonokinase [EC:2.7.1.58]
375	K00884	1.29153	1.12612	1.40181	1.24481	0.315931	1	1	N-acetylglucosamine kinase [EC:2.7.1.59]
376	K00891	356.842	349.372	361.822	1.03564	0.0505181	0.95228	1	shikimate kinase [EC:2.7.1.71]
377	K00892	3.20567	2.62761	3.59105	1.36666	0.450656	1	1	inosine kinase [EC:2.7.1.73]
378	K00895	17.1071	25.3221	11.6304	0.459297	-1.1225	0.0885701	1	pyrophosphate--fructose-6-phosphate 1-phosphotransferase [EC:2.7.1.90]
379	K00897	139.433	144.616	135.978	0.940268	-0.0888565	0.801037	1	aminoglycoside 3'-phosphotransferase [EC:2.7.1.95]
380	K00899	1.66771	0	2.77952	Inf	Inf	0.189925	1	5-methylthioribose kinase [EC:2.7.1.100]
381	K00901	2709.46	2922.37	2567.53	0.878576	-0.186761	0.757429	1	diacylglycerol kinase (ATP dependent) [EC:2.7.1.107]
382	K00906	1.12847	1.26149	1.03979	0.824254	-0.278839	1	1	isocitrate dehydrogenase kinase/phosphatase [EC:2.7.11.5 3.1.3.-]
383	K00912	37.9319	34.3618	40.312	1.17316	0.230404	0.621038	1	tetraacyldisaccharide 4'-kinase [EC:2.7.1.130]
384	K00917	1682.82	1326.74	1920.21	1.44731	0.533377	0.176762	1	tagatose 6-phosphate kinase [EC:2.7.1.144]
385	K00919	58.3039	66.6374	52.7482	0.79157	-0.337212	0.443648	1	4-diphosphocytidyl-2-C-methyl-D-erythritol kinase [EC:2.7.1.148]
386	K00924	65.4836	50.1398	75.7128	1.51004	0.594582	0.302146	1
387	K00925	6290.75	6663.19	6042.46	0.906841	-0.141078	0.766223	1	acetate kinase [EC:2.7.2.1]
388	K00926	200.781	193.79	205.441	1.06012	0.084229	0.702335	1	carbamate kinase [EC:2.7.2.2]
389	K00927	72140.3	77852.9	68331.9	0.877705	-0.188193	0.647379	1	phosphoglycerate kinase [EC:2.7.2.3]
390	K00928	6661.97	7338.06	6211.25	0.846444	-0.240514	0.492274	1	aspartate kinase [EC:2.7.2.4]
391	K00929	2.1467	4.67059	0.464101	0.0993667	-3.33109	0.175534	1	butyrate kinase [EC:2.7.2.7]
392	K00930	17232.7	21335	14497.9	0.679533	-0.557384	0.0830503	1	acetylglutamate kinase [EC:2.7.2.8]
393	K00931	973.728	1259.65	783.11	0.621686	-0.685741	0.0613461	1	glutamate 5-kinase [EC:2.7.2.11]
394	K00932	0	0	0	NA	NA	NA	NA	propionate kinase [EC:2.7.2.15]
395	K00936	837.116	722.877	913.275	1.26339	0.337299	0.370787	1
396	K00937	233.012	204.515	252.009	1.23222	0.301265	0.506748	1	polyphosphate kinase [EC:2.7.4.1]
397	K00938	3890.19	4260.02	3643.63	0.855308	-0.225484	0.494469	1	phosphomevalonate kinase [EC:2.7.4.2]
398	K00939	5813.38	6513.27	5346.78	0.820906	-0.284712	0.416576	1	adenylate kinase [EC:2.7.4.3]
399	K00940	270.292	191.026	323.135	1.69158	0.758367	0.0286565	1	nucleoside-diphosphate kinase [EC:2.7.4.6]
400	K00941	173.096	122.266	206.982	1.69289	0.759484	0.065723	1	hydroxymethylpyrimidine/phosphomethylpyrimidine kinase [EC:2.7.1.49 2.7.4.7]
401	K00942	4797.44	5645.42	4232.12	0.749655	-0.415701	0.269109	1	guanylate kinase [EC:2.7.4.8]
402	K00943	7429.11	8776.7	6530.72	0.744098	-0.426436	0.272642	1	dTMP kinase [EC:2.7.4.9]
403	K00945	10450.5	11955.9	9446.88	0.790147	-0.339808	0.342703	1	cytidylate kinase [EC:2.7.4.14]
404	K00946	35.8984	28.0359	41.14	1.4674	0.553263	0.483143	1	thiamine-monophosphate kinase [EC:2.7.4.16]
405	K00948	11363.8	13463.8	9963.75	0.740039	-0.434326	0.237145	1	ribose-phosphate pyrophosphokinase [EC:2.7.6.1]
406	K00949	6244.69	7267.81	5562.61	0.765376	-0.38576	0.258654	1	thiamine pyrophosphokinase [EC:2.7.6.2]
407	K00950	2704.04	3121.33	2425.84	0.77718	-0.363679	0.472633	1	2-amino-4-hydroxy-6-hydroxymethyldihydropteridine diphosphokinase [EC:2.7.6.3]
408	K00951	32462.9	35313.8	30562.3	0.865448	-0.208482	0.692744	1	GTP pyrophosphokinase [EC:2.7.6.5]
409	K00954	1394.9	1591.5	1263.84	0.794122	-0.332567	0.341677	1	pantetheine-phosphate adenylyltransferase [EC:2.7.7.3]
410	K00956	0.658147	1.02149	0.415916	0.407164	-1.29632	0.95839	1	sulfate adenylyltransferase subunit 1 [EC:2.7.7.4]
411	K00957	0.264005	0	0.440009	Inf	Inf	0.852154	1	sulfate adenylyltransferase subunit 2 [EC:2.7.7.4]
412	K00958	18.3592	13.5318	21.5774	1.59457	0.673169	0.48725	1	sulfate adenylyltransferase [EC:2.7.7.4]
413	K00962	9188.32	10295	8450.51	0.820832	-0.284841	0.475887	1	polyribonucleotide nucleotidyltransferase [EC:2.7.7.8]
414	K00963	11604.7	12000.3	11340.9	0.945053	-0.0815335	0.933377	1	UTP--glucose-1-phosphate uridylyltransferase [EC:2.7.7.9]
415	K00965	5117.76	5591.58	4801.88	0.85877	-0.219656	0.436316	1	UDPglucose--hexose-1-phosphate uridylyltransferase [EC:2.7.7.12]
416	K00969	3556.75	3449.3	3628.38	1.05192	0.0730206	0.840279	1	nicotinate-nucleotide adenylyltransferase [EC:2.7.7.18]
417	K00970	2.70935	2.14761	3.08385	1.43594	0.522	0.907352	1	poly(A) polymerase [EC:2.7.7.19]
418	K00971	10.3783	5.55671	13.5926	2.44617	1.29052	0.192868	1	mannose-1-phosphate guanylyltransferase [EC:2.7.7.13]
419	K00973	17531	21402.2	14950.2	0.698537	-0.517591	0.537243	1	glucose-1-phosphate thymidylyltransferase [EC:2.7.7.24]
420	K00974	7687.9	8724.62	6996.76	0.801957	-0.318404	0.367387	1	tRNA nucleotidyltransferase (CCA-adding enzyme) [EC:2.7.7.72 3.1.3.- 3.1.4.-]
421	K00975	7761.61	8804.35	7066.45	0.802608	-0.317232	0.359385	1	glucose-1-phosphate adenylyltransferase [EC:2.7.7.27]
422	K00978	0	0	0	NA	NA	NA	NA	glucose-1-phosphate cytidylyltransferase [EC:2.7.7.33]
423	K00979	77.1339	57.4624	90.2483	1.57056	0.651282	0.129996	1	3-deoxy-manno-octulosonate cytidylyltransferase (CMP-KDO synthetase) [EC:2.7.7.38]
424	K00980	70.5901	72.1758	69.533	0.963385	-0.0538159	0.8152	1	glycerol-3-phosphate cytidylyltransferase [EC:2.7.7.39]
425	K00981	637.096	620.364	648.25	1.04495	0.0634363	0.794025	1	phosphatidate cytidylyltransferase [EC:2.7.7.41]
426	K00982	22.5331	22.27	22.7085	1.01969	0.0281337	0.873543	1	glutamate-ammonia-ligase adenylyltransferase [EC:2.7.7.42]
427	K00983	20.2217	23.8513	17.8019	0.74637	-0.422038	0.813148	1	N-acylneuraminate cytidylyltransferase [EC:2.7.7.43]
428	K00984	0	0	0	NA	NA	NA	NA	streptomycin 3"-adenylyltransferase [EC:2.7.7.47]
429	K00989	63.0672	34.0172	82.4338	2.4233	1.27697	0.101185	1	ribonuclease PH [EC:2.7.7.56]
430	K00990	27.6452	22.9037	30.8062	1.34503	0.427636	0.460434	1	[protein-PII] uridylyltransferase [EC:2.7.7.59]
431	K00991	520.781	497.029	536.616	1.07965	0.11056	0.955624	1	2-C-methyl-D-erythritol 4-phosphate cytidylyltransferase [EC:2.7.7.60]
432	K00995	3910.17	4481.89	3529.02	0.787395	-0.344841	0.336808	1	CDP-diacylglycerol--glycerol-3-phosphate 3-phosphatidyltransferase [EC:2.7.8.5]
433	K00996	7.556	4.83672	9.36885	1.93703	0.953843	0.397463	1	undecaprenyl-phosphate galactose phosphotransferase [EC:2.7.8.6]
434	K00997	6021.17	6603.14	5633.18	0.853106	-0.229203	0.549791	1	holo-[acyl-carrier protein] synthase [EC:2.7.8.7]
435	K00998	32.5036	23.7591	38.3332	1.61341	0.690114	0.263051	1	phosphatidylserine synthase [EC:2.7.8.8]
436	K01000	5068.88	5315.85	4904.24	0.922569	-0.116271	0.865286	1	phospho-N-acetylmuramoyl-pentapeptide-transferase [EC:2.7.8.13]
437	K01002	6.75149	3.6491	8.81975	2.41696	1.2732	0.576711	1	phosphoglycerol transferase [EC:2.7.8.20]
438	K01005	1013.37	1136.39	931.351	0.81957	-0.287061	0.30184	1
439	K01006	158.886	163.268	155.965	0.955269	-0.0660215	0.853713	1	pyruvate,orthophosphate dikinase [EC:2.7.9.1]
440	K01007	974.925	672.59	1176.48	1.74918	0.806679	0.0147911	1	pyruvate, water dikinase [EC:2.7.9.2]
441	K01008	63.4395	57.3394	67.5062	1.17731	0.235494	0.528936	1	selenide, water dikinase [EC:2.7.9.3]
442	K01011	13.7249	11.4888	15.2157	1.32439	0.405333	0.771943	1	thiosulfate/3-mercaptopyruvate sulfurtransferase [EC:2.8.1.1 2.8.1.2]
443	K01012	168.483	151.606	179.735	1.18554	0.245539	0.30974	1	biotin synthase [EC:2.8.1.6]
444	K01023	127.297	177.457	93.8577	0.528904	-0.918923	0.612516	1	arylsulfate sulfotransferase [EC:2.8.2.22]
445	K01026	1.18877	0	1.98128	Inf	Inf	0.484178	1	propionate CoA-transferase [EC:2.8.3.1]
446	K01028	0.626147	0	1.04358	Inf	Inf	0.902587	1	3-oxoacid CoA-transferase subunit A [EC:2.8.3.5]
447	K01029	0.124775	0	0.207958	Inf	Inf	1	1	3-oxoacid CoA-transferase subunit B [EC:2.8.3.5]
448	K01031	0.24955	0	0.415916	Inf	Inf	1	1	3-oxoadipate CoA-transferase, alpha subunit [EC:2.8.3.6]
449	K01036	66.0868	70.4467	63.1803	0.896853	-0.157057	0.666879	1	butyrate-acetoacetate CoA-transferase [EC:2.8.3.9]
450	K01039	102.943	109.381	98.6503	0.901898	-0.148963	0.574612	1	glutaconate CoA-transferase, subunit A [EC:2.8.3.12]
451	K01040	196.345	203.931	191.287	0.937998	-0.092344	0.680724	1	glutaconate CoA-transferase, subunit B [EC:2.8.3.12]
452	K01042	9.45586	11.2488	8.26057	0.734351	-0.445458	0.513831	1	L-seryl-tRNA(Ser) seleniumtransferase [EC:2.9.1.1]
453	K01046	7.74401	3.54448	10.5437	2.97468	1.57274	0.057814	1	triacylglycerol lipase [EC:3.1.1.3]
454	K01048	5.69681	8.04895	4.12873	0.512953	-0.963103	0.613681	1	lysophospholipase [EC:3.1.1.5]
455	K01051	1.55739	0	2.59566	Inf	Inf	0.307519	1	pectinesterase [EC:3.1.1.11]
456	K01053	2.44695	0.750745	3.57776	4.76561	2.25266	0.366583	1	gluconolactonase [EC:3.1.1.17]
457	K01055	1.0634	0.750745	1.27184	1.6941	0.760523	0.988652	1	3-oxoadipate enol-lactonase [EC:3.1.1.24]
458	K01056	3724.52	4581.56	3153.15	0.688226	-0.539046	0.114437	1	peptidyl-tRNA hydrolase, PTH1 family [EC:3.1.1.29]
459	K01057	72.6002	60.2869	80.8091	1.34041	0.422674	0.29024	1	6-phosphogluconolactonase [EC:3.1.1.31]
460	K01058	7.42043	7.43358	7.41166	0.997052	-0.00425991	1	1	phospholipase A1 [EC:3.1.1.32 3.1.1.4]
461	K01060	1564.61	1211.67	1799.9	1.48547	0.570921	0.471505	1	cephalosporin-C deacetylase [EC:3.1.1.41]
462	K01061	6.56516	7.91357	5.66621	0.716012	-0.481944	0.668103	1	carboxymethylenebutenolidase [EC:3.1.1.45]
463	K01067	0	0	0	NA	NA	NA	NA	acetyl-CoA hydrolase [EC:3.1.2.1]
464	K01069	26.7502	14.6272	34.8322	2.38134	1.25177	0.0696006	1	hydroxyacylglutathione hydrolase [EC:3.1.2.6]
465	K01070	0.578759	0.750745	0.464101	0.618188	-0.693882	0.923796	1	S-formylglutathione hydrolase [EC:3.1.2.12]
466	K01071	117.484	117.842	117.245	0.994939	-0.00731982	0.99497	1	oleoyl-[acyl-carrier-protein] hydrolase [EC:3.1.2.14]
467	K01077	11.9028	11.8027	11.9696	1.01414	0.0202609	0.988273	1	alkaline phosphatase [EC:3.1.3.1]
468	K01079	1077.51	1280.26	942.335	0.736047	-0.44213	0.197133	1	phosphoserine phosphatase [EC:3.1.3.3]
469	K01081	504.976	511.982	500.305	0.977194	-0.0332834	0.609635	1	5'-nucleotidase [EC:3.1.3.5]
470	K01082	13.3948	15.2425	12.163	0.797962	-0.325607	0.678841	1	3'(2'), 5'-bisphosphate nucleotidase [EC:3.1.3.7]
471	K01085	27.9238	34.091	23.8123	0.698493	-0.517683	0.32641	1	glucose-1-phosphatase [EC:3.1.3.10]
472	K01087	4.50012	3.51373	5.15772	1.46788	0.553731	0.812768	1	trehalose 6-phosphate phosphatase [EC:3.1.3.12]
473	K01089	5.80181	4.91059	6.39596	1.30248	0.381264	0.774814	1	imidazoleglycerol-phosphate dehydratase / histidinol-phosphatase [EC:4.2.1.19 3.1.3.15]
474	K01090	3521.68	3534.86	3512.89	0.993785	-0.00899456	0.919824	1	protein phosphatase [EC:3.1.3.16]
475	K01091	1402.92	1491.06	1344.17	0.901486	-0.149623	0.78189	1	phosphoglycolate phosphatase [EC:3.1.3.18]
476	K01092	1813.28	2190.05	1562.1	0.713274	-0.487472	0.132967	1	myo-inositol-1(or 4)-monophosphatase [EC:3.1.3.25]
477	K01093	5.86397	2.52298	8.0913	3.20704	1.68124	0.277054	1	4-phytase / acid phosphatase [EC:3.1.3.26 3.1.3.2]
478	K01095	3.27564	5.15059	2.02568	0.393291	-1.34633	0.278097	1	phosphatidylglycerophosphatase A [EC:3.1.3.27]
479	K01096	0.278461	0	0.464101	Inf	Inf	1	1	phosphatidylglycerophosphatase B [EC:3.1.3.27]
480	K01101	121.123	115.559	124.833	1.08025	0.111366	0.936396	1	4-nitrophenyl phosphatase [EC:3.1.3.41]
481	K01104	8008.92	9533.35	6992.64	0.733493	-0.447146	0.200668	1	protein-tyrosine phosphatase [EC:3.1.3.48]
482	K01118	12.3785	12.8549	12.0609	0.938231	-0.0919852	0.883987	1	FMN-dependent NADH-azoreductase [EC:1.7.-.-]
483	K01119	5770.03	6860.11	5043.32	0.735167	-0.443857	0.239884	1	2',3'-cyclic-nucleotide 2'-phosphodiesterase [EC:3.1.4.16]
484	K01121	9.06766	13.2303	6.29258	0.475619	-1.07212	0.0488663	1	2',3'-cyclic-nucleotide 3'-phosphodiesterase [EC:3.1.4.37]
485	K01126	383.932	327.287	421.696	1.28846	0.365648	0.511366	1	glycerophosphoryl diester phosphodiesterase [EC:3.1.4.46]
486	K01129	173.627	131.989	201.386	1.52578	0.609545	0.266523	1	dGTPase [EC:3.1.5.1]
487	K01130	1.7289	1.90761	1.60976	0.843863	-0.244919	1	1	arylsulfatase [EC:3.1.6.1]
488	K01139	40.1313	48.5213	34.538	0.71181	-0.490435	0.195355	1	guanosine-3',5'-bis(diphosphate) 3'-pyrophosphohydrolase [EC:3.1.7.2]
489	K01141	2.00355	1.39687	2.408	1.72386	0.785642	0.611609	1	exodeoxyribonuclease I [EC:3.1.11.1]
490	K01142	5974.15	5560.23	6250.1	1.12407	0.168734	0.454221	1	exodeoxyribonuclease III [EC:3.1.11.2]
491	K01146	0.578759	0.750745	0.464101	0.618188	-0.693882	0.914616	1	protein Xni
492	K01147	3.23399	3.37835	3.13775	0.928781	-0.10659	0.950283	1	exoribonuclease II [EC:3.1.13.1]
493	K01150	1.8397	1.12612	2.31542	2.05611	1.03992	0.901801	1	deoxyribonuclease I [EC:3.1.21.1]
494	K01151	41.5629	35.174	45.8222	1.30273	0.381537	0.454679	1	deoxyribonuclease IV [EC:3.1.21.2]
495	K01153	20378.4	22975.3	18647.1	0.811616	-0.30113	0.418963	1	type I restriction enzyme, R subunit [EC:3.1.21.3]
496	K01154	3080.11	3763.91	2624.24	0.69721	-0.520336	0.129767	1	type I restriction enzyme, S subunit [EC:3.1.21.3]
497	K01155	1011.54	987.559	1027.54	1.04048	0.0572488	0.89953	1	type II restriction enzyme [EC:3.1.21.4]
498	K01156	149.794	145.232	152.836	1.05236	0.0736275	0.867516	1	type III restriction enzyme [EC:3.1.21.5]
499	K01157	0.425073	0.750745	0.207958	0.277002	-1.85203	0.781634	1
500	K01159	34.1445	24.8545	40.3379	1.62297	0.698633	0.263361	1	crossover junction endodeoxyribonuclease RuvC [EC:3.1.22.4]
501	K01160	0.24955	0	0.415916	Inf	Inf	1	1	crossover junction endodeoxyribonuclease RusA [EC:3.1.22.4]
502	K01163	145.244	113.712	166.265	1.46215	0.548093	0.126987	1	hypothetical protein
503	K01169	1.27478	0.510747	1.78413	3.49317	1.80454	0.718604	1	ribonuclease I (enterobacter ribonuclease) [EC:3.1.27.6]
504	K01173	1.17599	0.750745	1.45949	1.94406	0.959075	1	1	endonuclease G, mitochondrial
505	K01175	3.12379	3.4091	2.93358	0.860514	-0.21673	0.788783	1
506	K01176	9079.21	9872.67	8550.24	0.866051	-0.207476	0.612532	1	alpha-amylase [EC:3.2.1.1]
507	K01179	1.70709	1.77224	1.66366	0.938736	-0.0912089	1	1	endoglucanase [EC:3.2.1.4]
508	K01182	129.993	184.897	93.3898	0.505091	-0.985385	0.0859777	1	oligo-1,6-glucosidase [EC:3.2.1.10]
509	K01183	1.33892	0.375372	1.98128	5.27818	2.40004	0.847483	1	chitinase [EC:3.2.1.14]
510	K01186	511.832	325.071	636.338	1.95753	0.969037	0.085431	1	sialidase-1 [EC:3.2.1.18]
511	K01187	10.0429	11.2488	9.23888	0.821322	-0.283981	0.859728	1	alpha-glucosidase [EC:3.2.1.20]
512	K01190	1672.89	1248	1956.14	1.56741	0.648386	0.192434	1	beta-galactosidase [EC:3.2.1.23]
513	K01191	195.385	134.327	236.09	1.75757	0.813581	0.165153	1	alpha-mannosidase [EC:3.2.1.24]
514	K01192	0.600596	1.50149	0	0	#NAME?	0.260489	1	beta-mannosidase [EC:3.2.1.25]
515	K01193	13307.4	12407.3	13907.4	1.12091	0.164666	0.413087	1	beta-fructofuranosidase [EC:3.2.1.26]
516	K01194	12.8742	6.27671	17.2725	2.75184	1.4604	0.0518072	1	alpha,alpha-trehalase [EC:3.2.1.28]
517	K01195	4.75176	5.58746	4.19462	0.75072	-0.413654	0.639118	1	beta-glucuronidase [EC:3.2.1.31]
518	K01197	2.92299	5.04597	1.50768	0.298789	-1.7428	0.226363	1	hyaluronoglucosaminidase [EC:3.2.1.35]
519	K01198	8.71789	5.79671	10.6653	1.8399	0.879625	0.852138	1	xylan 1,4-beta-xylosidase [EC:3.2.1.37]
520	K01200	2515.73	1792.61	2997.81	1.67232	0.741847	0.135965	1	pullulanase [EC:3.2.1.41]
521	K01206	161.214	126.426	184.405	1.4586	0.544582	0.309171	1	alpha-L-fucosidase [EC:3.2.1.51]
522	K01207	118.655	86.1568	140.321	1.62867	0.703693	0.0969998	1	beta-N-acetylhexosaminidase [EC:3.2.1.52]
523	K01209	6.74501	3.6491	8.80894	2.414	1.27143	0.875272	1	alpha-N-arabinofuranosidase [EC:3.2.1.55]
524	K01212	1.26582	1.77224	0.928203	0.523746	-0.933061	0.846945	1	levanase [EC:3.2.1.65]
525	K01215	1919.49	1384.69	2276.02	1.64371	0.716952	0.23941	1	glucan 1,6-alpha-glucosidase [EC:3.2.1.70]
526	K01220	452.954	291.374	560.675	1.92425	0.944293	0.0540176	1	6-phospho-beta-galactosidase [EC:3.2.1.85]
527	K01222	8.41643	6.7567	9.52291	1.4094	0.495083	0.81862	1	6-phospho-beta-glucosidase [EC:3.2.1.86]
528	K01223	3978.35	3915.47	4020.27	1.02677	0.0381081	0.821274	1	6-phospho-beta-glucosidase [EC:3.2.1.86]
529	K01226	979.575	1219.03	819.939	0.672617	-0.572144	0.118929	1	trehalose-6-phosphate hydrolase [EC:3.2.1.93]
530	K01227	15.6513	14.221	16.6048	1.16763	0.223579	0.944996	1	mannosyl-glycoprotein endo-beta-N-acetylglucosaminidase [EC:3.2.1.96]
531	K01232	0	0	0	NA	NA	NA	NA	maltose-6'-phosphate glucosidase [EC:3.2.1.122]
532	K01234	117.688	82.1631	141.371	1.72062	0.782927	0.120112	1	neopullulanase [EC:3.2.1.135]
533	K01238	13.2441	10.6766	14.9558	1.40081	0.486257	0.775987	1
534	K01239	27.6071	42.2199	17.8653	0.423148	-1.24076	0.00904061	1	purine nucleosidase [EC:3.2.2.1]
535	K01241	10.2316	6.71358	12.577	1.87336	0.905628	0.329867	1	AMP nucleosidase [EC:3.2.2.4]
536	K01243	1720.56	1857.67	1629.15	0.876985	-0.189376	0.688515	1	S-adenosylhomocysteine/5'-methylthioadenosine nucleosidase [EC:3.2.2.9]
537	K01246	1091.1	1097.27	1086.98	0.99062	-0.0135957	0.950354	1	DNA-3-methyladenine glycosylase I [EC:3.2.2.20]
538	K01247	0.399699	0.375372	0.415916	1.10801	0.147969	1	1	DNA-3-methyladenine glycosylase II [EC:3.2.2.21]
539	K01250	11.5452	12.4979	10.9101	0.872955	-0.196021	1	1	pyrimidine-specific ribonucleoside hydrolase [EC:3.2.-.-]
540	K01251	265.865	166.781	331.921	1.99016	0.992883	0.00717051	1	adenosylhomocysteinase [EC:3.3.1.1]
541	K01252	0	0	0	NA	NA	NA	NA	bifunctional isochorismate lyase / aryl carrier protein [EC:3.3.2.1]
542	K01255	27.1707	29.6481	25.5191	0.860734	-0.21636	0.758421	1	leucyl aminopeptidase [EC:3.4.11.1]
543	K01256	18597.3	17505.7	19325	1.10392	0.142638	0.655709	1	aminopeptidase N [EC:3.4.11.2]
544	K01258	3481.1	3355.83	3564.61	1.06221	0.0870753	0.763384	1	tripeptide aminopeptidase [EC:3.4.11.4]
545	K01259	72.2736	87.8859	61.8653	0.703928	-0.506501	0.212097	1	proline iminopeptidase [EC:3.4.11.5]
546	K01261	7874.97	7401.42	8190.66	1.10663	0.146178	0.680894	1	glutamyl aminopeptidase [EC:3.4.11.7]
547	K01262	3766.94	4211.13	3470.82	0.824202	-0.27893	0.584318	1	Xaa-Pro aminopeptidase [EC:3.4.11.9]
548	K01265	7388.76	7984.07	6991.88	0.875729	-0.191444	0.695213	1	methionyl aminopeptidase [EC:3.4.11.18]
549	K01267	7.83316	7.73508	7.89855	1.02113	0.0301732	1	1	aspartyl aminopeptidase [EC:3.4.11.21]
550	K01269	1294.56	937.911	1532.32	1.63376	0.708193	0.158685	1	aminopeptidase [EC:3.4.11.-]
551	K01270	395.826	293.386	464.12	1.58194	0.661698	0.0523139	1	dipeptidase D [EC:3.4.13.-]
552	K01271	4023.61	3755.13	4202.6	1.11916	0.162418	0.67069	1	Xaa-Pro dipeptidase [EC:3.4.13.9]
553	K01273	0	0	0	NA	NA	NA	NA	membrane dipeptidase [EC:3.4.13.19]
554	K01274	4189.2	3115.74	4904.84	1.57421	0.654632	0.317185	1	D-alanyl-D-alanine dipeptidase [EC:3.4.13.-]
555	K01277	3.81593	4.56597	3.3159	0.72622	-0.461521	0.812338	1	dipeptidyl-peptidase III [EC:3.4.14.4]
556	K01278	8.02809	8.3812	7.79268	0.929781	-0.105037	1	1	dipeptidyl-peptidase 4 [EC:3.4.14.5]
557	K01281	9726.45	10112.5	9469.07	0.93637	-0.0948492	0.8611	1	X-Pro dipeptidyl-peptidase [EC:3.4.14.11]
558	K01284	47.2962	60.3671	38.5823	0.639128	-0.645822	0.125187	1	peptidyl-dipeptidase Dcp [EC:3.4.15.5]
559	K01286	10.5542	13.0949	8.86035	0.676626	-0.56357	0.415821	1	D-alanyl-D-alanine carboxypeptidase [EC:3.4.16.4]
560	K01295	7.49137	6.06746	8.44065	1.39113	0.476261	0.66488	1	glutamate carboxypeptidase [EC:3.4.17.11]
561	K01297	28.9011	20.5285	34.4829	1.67976	0.748253	0.353805	1	muramoyltetrapeptide carboxypeptidase [EC:3.4.17.13]
562	K01299	27.9571	30.7865	26.0707	0.846823	-0.239868	0.680612	1	carboxypeptidase Taq [EC:3.4.17.19]
563	K01303	28.0737	35.9064	22.8518	0.636428	-0.65193	0.172243	1	acylaminoacyl-peptidase [EC:3.4.19.1]
564	K01304	85.1458	56.0779	104.524	1.86391	0.898336	0.0580108	1	pyroglutamyl-peptidase [EC:3.4.19.3]
565	K01305	10.0125	10.1534	9.91852	0.976864	-0.0337709	0.992964	1	beta-aspartyl-dipeptidase (metallo-type) [EC:3.4.19.-]
566	K01322	4.71299	6.09821	3.7895	0.621412	-0.686377	0.602474	1	prolyl oligopeptidase [EC:3.4.21.26]
567	K01338	908.21	889.155	920.914	1.03572	0.0506303	0.955052	1	ATP-dependent Lon protease [EC:3.4.21.53]
568	K01354	10.1996	10.9473	9.70106	0.88616	-0.174361	0.750374	1	oligopeptidase B [EC:3.4.21.83]
569	K01356	222.68	177.286	252.943	1.42675	0.512737	0.175711	1	repressor LexA [EC:3.4.21.88]
570	K01358	16828.5	18629.5	15627.8	0.838878	-0.253467	0.435961	1	ATP-dependent Clp protease, protease subunit [EC:3.4.21.92]
571	K01361	559.989	475.385	616.391	1.29661	0.374749	0.347923	1	lactocepin [EC:3.4.21.96]
572	K01362	43275.1	40498.4	45126.2	1.11427	0.156102	0.918187	1
573	K01372	27729	28828.3	26996.2	0.936447	-0.0947306	0.862867	1	bleomycin hydrolase [EC:3.4.22.40]
574	K01390	32.2483	26.2944	36.2175	1.37738	0.46193	0.537649	1	IgA-specific metalloendopeptidase [EC:3.4.24.13]
575	K01407	8.81133	7.56895	9.63958	1.27357	0.348878	0.761523	1	protease III [EC:3.4.24.55]
576	K01409	1181.62	1231.35	1148.47	0.93269	-0.10053	0.737553	1	O-sialoglycoprotein endopeptidase [EC:3.4.24.57]
577	K01414	36.5224	27.4821	42.5493	1.54826	0.630645	0.373416	1	oligopeptidase A [EC:3.4.24.70]
578	K01417	951.897	838.641	1027.4	1.22508	0.292873	0.715279	1	putative zinc metalloprotease [EC:3.4.24.-]
579	K01419	25.9344	27.3343	25.0011	0.914641	-0.128722	0.813828	1	ATP-dependent HslUV protease, peptidase subunit HslV [EC:3.4.25.2]
580	K01420	55.5196	54.7733	56.0172	1.02271	0.0323975	0.895405	1	CRP/FNR family transcriptional regulator, anaerobic regulatory protein
581	K01421	1863.56	1983.11	1783.85	0.89952	-0.152773	0.510849	1	putative membrane protein
582	K01422	266.841	309.723	238.254	0.769247	-0.378482	0.351557	1
583	K01424	2292.84	2449	2188.74	0.893727	-0.162094	0.595637	1	L-asparaginase [EC:3.5.1.1]
584	K01425	2.33921	2.25223	2.3972	1.06437	0.0899934	0.867481	1	glutaminase [EC:3.5.1.2]
585	K01426	2165.75	3036.72	1585.1	0.521978	-0.937938	0.29451	1	amidase [EC:3.5.1.4]
586	K01428	5298.54	7090.8	4103.7	0.578736	-0.789022	0.148403	1	urease subunit alpha [EC:3.5.1.5]
587	K01429	2563.17	3269.04	2092.6	0.640127	-0.643569	0.284032	1	urease subunit beta [EC:3.5.1.5]
588	K01430	1349.05	1735.39	1091.48	0.628957	-0.668967	0.472753	1	urease subunit gamma [EC:3.5.1.5]
589	K01433	5.67952	3.6491	7.03313	1.92736	0.946625	0.646514	1	formyltetrahydrofolate deformylase [EC:3.5.1.10]
590	K01436	116.996	133.152	106.225	0.797774	-0.325948	0.586998	1	amidohydrolase [EC:3.5.1.-]
591	K01438	2.31861	0.510747	3.52386	6.89942	2.78648	0.255871	1	acetylornithine deacetylase [EC:3.5.1.16]
592	K01439	4132.2	4852.38	3652.08	0.752637	-0.409974	0.313364	1	succinyl-diaminopimelate desuccinylase [EC:3.5.1.18]
593	K01442	6.87225	4.80597	8.24977	1.71657	0.779527	0.733459	1	choloylglycine hydrolase [EC:3.5.1.24]
594	K01443	1622.16	1320.03	1823.59	1.38147	0.466206	0.226097	1	N-acetylglucosamine-6-phosphate deacetylase [EC:3.5.1.25]
595	K01446	7.09082	9.61194	5.41007	0.562849	-0.82918	0.488833	1	N-acetylmuramoyl-L-alanine amidase [EC:3.5.1.28]
596	K01447	12.2359	11.9688	12.414	1.0372	0.0526921	1	1	N-acetylmuramoyl-L-alanine amidase [EC:3.5.1.28]
597	K01448	300.454	213.795	358.226	1.67556	0.744643	0.123129	1	N-acetylmuramoyl-L-alanine amidase [EC:3.5.1.28]
598	K01451	19.0088	8.04895	26.3154	3.26942	1.70903	0.178708	1	hippurate hydrolase [EC:3.5.1.32]
599	K01455	0.313074	0	0.521789	Inf	Inf	1	1	formamidase [EC:3.5.1.49]
600	K01460	56.919	39.3894	68.6054	1.74173	0.800517	0.244106	1	glutathionylspermidine amidase/synthetase [EC:3.5.1.78 6.3.1.8]
601	K01462	8969.25	10324.9	8065.5	0.781172	-0.356289	0.28005	1	peptide deformylase [EC:3.5.1.88]
602	K01463	12.5888	12.0303	12.9612	1.07738	0.107527	0.773097	1
603	K01464	8.47095	10.0181	7.43954	0.742613	-0.429318	0.739837	1	dihydropyrimidinase [EC:3.5.2.2]
604	K01465	4564.49	4864.82	4364.27	0.897109	-0.156646	0.828677	1	dihydroorotase [EC:3.5.2.3]
605	K01466	0.300298	0.750745	0	0	#NAME?	0.47508	1	allantoinase [EC:3.5.2.5]
606	K01467	15.0672	18.7131	12.6366	0.675278	-0.566446	0.429018	1	beta-lactamase [EC:3.5.2.6]
607	K01468	47.6159	49.5304	46.3396	0.935579	-0.0960694	1	1	imidazolonepropionase [EC:3.5.2.7]
608	K01476	38.748	40.7739	37.3974	0.917191	-0.124706	0.809599	1	arginase [EC:3.5.3.1]
609	K01478	1730.98	1562.73	1843.15	1.17944	0.238104	0.660278	1	arginine deiminase [EC:3.5.3.6]
610	K01479	285.297	268.274	296.645	1.10576	0.145034	0.977926	1	formiminoglutamase [EC:3.5.3.8]
611	K01480	18.097	5.42134	26.5475	4.89685	2.29186	0.0144531	1	agmatinase [EC:3.5.3.11]
612	K01482	6.14676	9.94419	3.61514	0.363543	-1.4598	0.334182	1	dimethylargininase [EC:3.5.3.18]
613	K01484	0	0	0	NA	NA	NA	NA	succinylarginine dihydrolase [EC:3.5.3.23]
614	K01485	57.953	58.0961	57.8576	0.995895	-0.00593452	0.989334	1	cytosine deaminase [EC:3.5.4.1]
615	K01486	2.86593	4.83672	1.55208	0.320895	-1.63983	0.498618	1	adenine deaminase [EC:3.5.4.2]
616	K01487	11.7087	18.7562	7.01033	0.37376	-1.41982	0.0579553	1	guanine deaminase [EC:3.5.4.3]
617	K01488	1456.12	1541.31	1399.33	0.907882	-0.139423	0.756604	1	adenosine deaminase [EC:3.5.4.4]
618	K01489	2412.75	2166.2	2577.12	1.1897	0.250594	0.656833	1	cytidine deaminase [EC:3.5.4.5]
619	K01491	4338.97	4847.06	4000.24	0.825292	-0.277024	0.333834	1	methylenetetrahydrofolate dehydrogenase (NADP+) / methenyltetrahydrofolate cyclohydrolase [EC:1.5.1.5 3.5.4.9]
620	K01493	2125.73	2492.26	1881.38	0.754888	-0.405666	0.404633	1	dCMP deaminase [EC:3.5.4.12]
621	K01494	7.07795	5.18134	8.34235	1.61008	0.687129	0.701792	1	dCTP deaminase [EC:3.5.4.13]
622	K01495	4147.89	5144.07	3483.78	0.677242	-0.562256	0.123587	1	GTP cyclohydrolase I [EC:3.5.4.16]
623	K01496	1289.78	1511.49	1141.98	0.755536	-0.404427	0.202751	1	phosphoribosyl-AMP cyclohydrolase [EC:3.5.4.19]
624	K01497	8.15786	3.13835	11.5042	3.66568	1.87408	0.103651	1	GTP cyclohydrolase II [EC:3.5.4.25]
625	K01507	68.6651	76.5141	63.4325	0.82903	-0.270505	0.264045	1	inorganic pyrophosphatase [EC:3.6.1.1]
626	K01512	786.816	921.103	697.291	0.757017	-0.401601	0.321558	1	acylphosphatase [EC:3.6.1.7]
627	K01515	661.225	640.419	675.096	1.05415	0.0760766	0.891595	1	ADP-ribose pyrophosphatase [EC:3.6.1.13]
628	K01518	3.57042	4.02447	3.26772	0.811961	-0.300518	0.778487	1	bis(5'-nucleosidyl)-tetraphosphatase [EC:3.6.1.17]
629	K01520	1287.28	1500.09	1145.42	0.763568	-0.389171	0.231024	1	dUTP pyrophosphatase [EC:3.6.1.23]
630	K01521	0	0	0	NA	NA	NA	NA	CDP-diacylglycerol pyrophosphatase [EC:3.6.1.26]
631	K01523	520.758	653.871	432.015	0.660704	-0.597925	0.0744629	1	phosphoribosyl-ATP pyrophosphohydrolase [EC:3.6.1.31]
632	K01524	220.332	205.488	230.227	1.12039	0.164007	0.831747	1	exopolyphosphatase / guanosine-5'-triphosphate,3'-diphosphate pyrophosphatase [EC:3.6.1.11 3.6.1.40]
633	K01525	6.59906	3.27373	8.81596	2.69294	1.42918	0.298424	1	bis(5'-nucleosyl)-tetraphosphatase (symmetrical) [EC:3.6.1.41]
634	K01529	145.474	160.086	135.733	0.847875	-0.238076	0.551902	1
635	K01531	25178.1	24352.7	25728.4	1.05649	0.0792766	0.699559	1	Mg2+-importing ATPase [EC:3.6.3.2]
636	K01533	13888.8	13893	13885.9	0.999485	-0.000742596	0.907012	1	Cu2+-exporting ATPase [EC:3.6.3.4]
637	K01534	1303.75	1242.09	1344.86	1.08274	0.11469	0.754724	1	Cd2+/Zn2+-exporting ATPase [EC:3.6.3.3 3.6.3.5]
638	K01537	798.189	706.159	859.542	1.21721	0.283577	0.624123	1	Ca2+-transporting ATPase [EC:3.6.3.8]
639	K01541	1031.42	788.451	1193.39	1.51359	0.597975	0.280599	1	H+/K+-exchanging ATPase [EC:3.6.3.10]
640	K01546	0.703534	0.750745	0.672059	0.89519	-0.159734	1	1	K+-transporting ATPase ATPase A chain [EC:3.6.3.12]
641	K01547	8.37498	17.1809	2.50437	0.145765	-2.77828	0.0100558	1	K+-transporting ATPase ATPase B chain [EC:3.6.3.12]
642	K01548	2.27147	4.67059	0.672059	0.143892	-2.79695	0.148238	1	K+-transporting ATPase ATPase C chain [EC:3.6.3.12]
643	K01551	158.622	125.798	180.505	1.43488	0.520926	0.148778	1	arsenite-transporting ATPase [EC:3.6.3.16]
644	K01552	1169.53	1163.82	1173.33	1.00818	0.0117461	0.915679	1
645	K01554	4.56336	2.62761	5.85387	2.22783	1.15564	0.548671	1
646	K01556	0.13923	0	0.232051	Inf	Inf	1	1	kynureninase [EC:3.7.1.3]
647	K01564	1.18489	1.39687	1.04358	0.747086	-0.420654	0.772962	1
648	K01567	18.1654	21.6854	15.8187	0.729465	-0.455089	0.507603	1
649	K01571	5599.67	3904.74	6729.62	1.72345	0.7853	0.00901353	1	oxaloacetate decarboxylase, alpha subunit [EC:4.1.1.3]
650	K01572	26.7392	29.7343	24.7425	0.832119	-0.265139	0.680028	1	oxaloacetate decarboxylase, beta subunit [EC:4.1.1.3]
651	K01575	4309.77	4874.78	3933.1	0.806826	-0.309671	0.528239	1	acetolactate decarboxylase [EC:4.1.1.5]
652	K01579	130.274	118.125	138.373	1.17142	0.228257	0.480569	1	aspartate 1-decarboxylase [EC:4.1.1.11]
653	K01580	6.27903	6.87971	5.87859	0.854482	-0.226878	1	1	glutamate decarboxylase [EC:4.1.1.15]
654	K01581	2430.14	1885.21	2793.42	1.48175	0.567306	0.0669257	1	ornithine decarboxylase [EC:4.1.1.17]
655	K01582	1371.23	1597.14	1220.62	0.764255	-0.387874	0.150746	1	lysine decarboxylase [EC:4.1.1.18]
656	K01583	0.13923	0	0.232051	Inf	Inf	1	1	arginine decarboxylase [EC:4.1.1.19]
657	K01585	48.4035	55.5424	43.6443	0.785783	-0.347796	0.463377	1	arginine decarboxylase [EC:4.1.1.19]
658	K01586	2274.97	2725.15	1974.85	0.724676	-0.464591	0.220277	1	diaminopimelate decarboxylase [EC:4.1.1.20]
659	K01588	437.389	484.787	405.789	0.837046	-0.256621	0.460665	1	5-(carboxyamino)imidazole ribonucleotide mutase [EC:5.4.99.18]
660	K01589	3275.17	4038.26	2766.44	0.685058	-0.545703	0.117111	1	5-(carboxyamino)imidazole ribonucleotide synthase [EC:6.3.4.18]
661	K01591	3368.02	4579.78	2560.19	0.55902	-0.839027	0.161297	1	orotidine-5'-phosphate decarboxylase [EC:4.1.1.23]
662	K01595	10468.7	11202.3	9979.67	0.890857	-0.166734	0.600032	1	phosphoenolpyruvate carboxylase [EC:4.1.1.31]
663	K01597	2661.66	2783.58	2580.37	0.926996	-0.109364	0.809853	1	diphosphomevalonate decarboxylase [EC:4.1.1.33]
664	K01598	890.766	1161.5	710.277	0.611518	-0.709532	0.199408	1	phosphopantothenoylcysteine decarboxylase [EC:4.1.1.36]
665	K01599	480.398	436.489	509.671	1.16766	0.223619	0.79136	1	uroporphyrinogen decarboxylase [EC:4.1.1.37]
666	K01601	47.9345	26.6882	62.0987	2.32682	1.21836	0.0533576	1	ribulose-bisphosphate carboxylase large chain [EC:4.1.1.39]
667	K01607	37.8973	38.417	37.5508	0.977454	-0.0328996	0.990267	1	4-carboxymuconolactone decarboxylase [EC:4.1.1.44]
668	K01608	0	0	0	NA	NA	NA	NA	tartronate-semialdehyde synthase [EC:4.1.1.47]
669	K01609	396.394	510.822	320.109	0.626653	-0.674261	0.19168	1	indole-3-glycerol phosphate synthase [EC:4.1.1.48]
670	K01610	814.673	782.506	836.118	1.06851	0.0956058	0.834271	1	phosphoenolpyruvate carboxykinase (ATP) [EC:4.1.1.49]
671	K01611	124.165	118.642	127.848	1.0776	0.107818	0.802264	1	S-adenosylmethionine decarboxylase [EC:4.1.1.50]
672	K01613	48.6478	46.9336	49.7906	1.06087	0.0852519	0.693387	1	phosphatidylserine decarboxylase [EC:4.1.1.65]
673	K01615	431.111	464.776	408.667	0.879278	-0.185609	0.608972	1	glutaconyl-CoA decarboxylase [EC:4.1.1.70]
674	K01619	5145.88	5215.61	5099.39	0.977718	-0.0325095	0.886969	1	deoxyribose-phosphate aldolase [EC:4.1.2.4]
675	K01620	40.0713	33.1434	44.6898	1.34838	0.431225	0.455866	1	threonine aldolase [EC:4.1.2.5]
676	K01621	2319.06	2825.49	1981.44	0.701274	-0.51195	0.149772	1	phosphoketolase [EC:4.1.2.9]
677	K01623	43.2284	49.7704	38.8671	0.780927	-0.35674	0.484398	1	fructose-bisphosphate aldolase, class I [EC:4.1.2.13]
678	K01624	148620	188397	122102	0.648112	-0.625686	0.280725	1	fructose-bisphosphate aldolase, class II [EC:4.1.2.13]
679	K01625	38.4953	29.1313	44.738	1.53574	0.618931	0.484419	1	2-dehydro-3-deoxyphosphogluconate aldolase / 4-hydroxy-2-oxoglutarate aldolase [EC:4.1.2.14 4.1.3.16]
680	K01626	17579.4	19229.8	16479.1	0.856959	-0.222702	0.626751	1	3-deoxy-7-phosphoheptulonate synthase [EC:2.5.1.54]
681	K01627	164.488	135.459	183.84	1.35716	0.440595	0.148064	1	2-dehydro-3-deoxyphosphooctonate aldolase (KDO 8-P synthase) [EC:2.5.1.55]
682	K01628	2.05242	3.06448	1.37771	0.449575	-1.15337	0.680695	1	L-fuculose-phosphate aldolase [EC:4.1.2.17]
683	K01629	13.2554	11.3534	14.5234	1.27921	0.355252	0.623516	1	rhamnulose-1-phosphate aldolase [EC:4.1.2.19]
684	K01631	0.13923	0	0.232051	Inf	Inf	1	1	2-dehydro-3-deoxyphosphogalactonate aldolase [EC:4.1.2.21]
685	K01632	0.150149	0.375372	0	0	#NAME?	0.831497	1	fructose-6-phosphate phosphoketolase [EC:4.1.2.22]
686	K01633	2429.26	2774.4	2199.17	0.792662	-0.335222	0.384207	1	dihydroneopterin aldolase [EC:4.1.2.25]
687	K01635	1288.99	1065.34	1438.08	1.34988	0.432834	0.372	1	tagatose 1,6-diphosphate aldolase [EC:4.1.2.40]
688	K01636	38.5632	35.5494	40.5724	1.1413	0.190675	0.966791	1
689	K01637	1.30077	0.750745	1.66745	2.22106	1.15125	0.992553	1	isocitrate lyase [EC:4.1.3.1]
690	K01638	0.926445	0.750745	1.04358	1.39006	0.475145	0.935314	1	malate synthase [EC:2.3.3.9]
691	K01639	247.06	180.184	291.644	1.61858	0.694732	0.312311	1	N-acetylneuraminate lyase [EC:4.1.3.3]
692	K01641	6983.68	6411.71	7365	1.14868	0.199975	0.432613	1	hydroxymethylglutaryl-CoA synthase [EC:2.3.3.10]
693	K01643	195.452	183.082	203.698	1.1126	0.153941	0.763913	1	citrate lyase subunit alpha / citrate CoA-transferase [EC:4.1.3.6 2.8.3.10]
694	K01644	127.189	120.58	131.595	1.09135	0.126118	0.924239	1	citrate lyase subunit beta / citryl-CoA lyase [EC:4.1.3.6 4.1.3.34]
695	K01646	52.3453	53.3273	51.6907	0.96931	-0.0449695	0.894854	1	citrate lyase subunit gamma [EC:4.1.3.6]
696	K01647	1607.45	1752.53	1510.74	0.862031	-0.214188	0.962101	1	citrate synthase [EC:2.3.3.1]
697	K01649	13578	17868.7	10717.5	0.599791	-0.737468	0.490183	1	2-isopropylmalate synthase [EC:2.3.3.13]
698	K01652	12314.3	15558.7	10151.4	0.652455	-0.61605	0.242558	1	acetolactate synthase I/II/III large subunit [EC:2.2.1.6]
699	K01653	3823.67	4751.62	3205.04	0.674516	-0.568076	0.460515	1	acetolactate synthase I/III small subunit [EC:2.2.1.6]
700	K01654	42.07	48.4351	37.8266	0.780975	-0.356652	0.382937	1	N-acetylneuraminate synthase [EC:2.5.1.56]
701	K01657	1105.81	1347.06	944.971	0.701506	-0.511473	0.144534	1	anthranilate synthase component I [EC:4.1.3.27]
702	K01658	321.4	422.641	253.905	0.600758	-0.735144	0.183858	1	anthranilate synthase component II [EC:4.1.3.27]
703	K01661	83.1604	65.6774	94.8157	1.44366	0.529728	0.226361	1	naphthoate synthase [EC:4.1.3.36]
704	K01662	190.857	211.161	177.32	0.839739	-0.251987	0.587348	1	1-deoxy-D-xylulose-5-phosphate synthase [EC:2.2.1.7]
705	K01664	4.39477	4.02447	4.64164	1.15335	0.205835	0.847164	1	para-aminobenzoate synthetase component II [EC:2.6.1.85]
706	K01665	16.7718	17.7963	16.0888	0.904054	-0.14552	0.831716	1	para-aminobenzoate synthetase component I [EC:2.6.1.85]
707	K01666	0	0	0	NA	NA	NA	NA	4-hydroxy 2-oxovalerate aldolase [EC:4.1.3.39]
708	K01667	73.9395	65.7513	79.3983	1.20755	0.272088	0.606569	1	tryptophanase [EC:4.1.99.1]
709	K01668	70.4034	79.8925	64.0774	0.802045	-0.318244	0.282735	1	tyrosine phenol-lyase [EC:4.1.99.2]
710	K01669	0.707071	0.375372	0.928203	2.47275	1.30612	0.892791	1	deoxyribodipyrimidine photo-lyase [EC:4.1.99.3]
711	K01673	1843.2	2168.4	1626.4	0.750048	-0.414945	0.318344	1	carbonic anhydrase [EC:4.2.1.1]
712	K01674	2775.35	3909.16	2019.48	0.516602	-0.952874	0.00675461	1	carbonic anhydrase [EC:4.2.1.1]
713	K01676	34.5183	29.4512	37.8963	1.28675	0.363733	0.561471	1	fumarate hydratase, class I [EC:4.2.1.2]
714	K01677	3002.91	2625.76	3254.35	1.23939	0.309631	0.20666	1	fumarate hydratase subunit alpha [EC:4.2.1.2]
715	K01678	400.352	368.084	421.863	1.14611	0.196742	0.401365	1	fumarate hydratase subunit beta [EC:4.2.1.2]
716	K01679	152.431	109.688	180.926	1.64946	0.721994	0.0831324	1	fumarate hydratase, class II [EC:4.2.1.2]
717	K01681	2942.39	3703.27	2435.13	0.657562	-0.604802	0.676814	1	aconitate hydratase 1 / homoaconitase [EC:4.2.1.3 4.2.1.-]
718	K01682	44.6867	34.934	51.1885	1.46529	0.551186	0.293011	1	aconitate hydratase 2 / 2-methylisocitrate dehydratase [EC:4.2.1.3 4.2.1.99]
719	K01684	0.24955	0	0.415916	Inf	Inf	0.879164	1	galactonate dehydratase [EC:4.2.1.6]
720	K01685	4.84365	4.02447	5.38977	1.33925	0.421423	0.904475	1	altronate hydrolase [EC:4.2.1.7]
721	K01686	71.1554	68.7235	72.7767	1.05898	0.0826724	0.870319	1	mannonate dehydratase [EC:4.2.1.8]
722	K01687	39387.5	48230.4	33492.3	0.694422	-0.526115	0.321075	1	dihydroxy-acid dehydratase [EC:4.2.1.9]
723	K01689	154338	193872	127982	0.660136	-0.599166	0.247138	1	enolase [EC:4.2.1.11]
724	K01690	29.5409	24.7622	32.7266	1.32164	0.402325	0.544185	1	phosphogluconate dehydratase [EC:4.2.1.12]
725	K01692	0	0	0	NA	NA	NA	NA	enoyl-CoA hydratase [EC:4.2.1.17]
726	K01693	1535.38	1999.07	1226.24	0.613407	-0.705084	0.0312604	1	imidazoleglycerol-phosphate dehydratase [EC:4.2.1.19]
727	K01695	1219.22	1549.48	999.053	0.644768	-0.633148	0.110083	1	tryptophan synthase alpha chain [EC:4.2.1.20]
728	K01696	2895.54	3235.96	2668.6	0.824668	-0.278114	0.412356	1	tryptophan synthase beta chain [EC:4.2.1.20]
729	K01697	0	0	0	NA	NA	NA	NA	cystathionine beta-synthase [EC:4.2.1.22]
730	K01698	204.043	170.067	226.694	1.33297	0.414641	0.237195	1	porphobilinogen synthase [EC:4.2.1.24]
731	K01699	50.6059	45.3458	54.1126	1.19333	0.254994	0.481342	1	propanediol dehydratase large subunit [EC:4.2.1.28]
732	K01703	12249.6	14912.6	10474.2	0.702372	-0.509694	0.504652	1	3-isopropylmalate/(R)-2-methylmalate dehydratase large subunit [EC:4.2.1.33 4.2.1.35]
733	K01704	7421.45	9225.17	6218.97	0.67413	-0.568901	0.317483	1	3-isopropylmalate/(R)-2-methylmalate dehydratase small subunit [EC:4.2.1.33 4.2.1.35]
734	K01706	4.79427	2.52298	6.30847	2.5004	1.32216	0.290777	1	glucarate dehydratase [EC:4.2.1.40]
735	K01708	4.55272	6.27671	3.40339	0.542226	-0.883033	0.46651	1	galactarate dehydratase [EC:4.2.1.42]
736	K01709	0.13923	0	0.232051	Inf	Inf	1	1	CDP-glucose 4,6-dehydratase [EC:4.2.1.45]
737	K01710	16322.5	17298.2	15672.1	0.905996	-0.142424	0.854176	1	dTDP-glucose 4,6-dehydratase [EC:4.2.1.46]
738	K01711	10.9947	17.1378	6.89937	0.402583	-1.31264	0.190953	1	GDPmannose 4,6-dehydratase [EC:4.2.1.47]
739	K01712	532.357	552.324	519.045	0.939747	-0.0896551	0.76479	1	urocanate hydratase [EC:4.2.1.49]
740	K01713	6.88793	6.54746	7.11491	1.08667	0.119911	0.966885	1	cyclohexadienyl dehydratase [EC:4.2.1.51 4.2.1.91]
741	K01714	2227.65	2790.93	1852.13	0.663626	-0.591557	0.280502	1	4-hydroxy-tetrahydrodipicolinate synthase [EC:4.3.3.7]
742	K01715	44.5121	49.7397	41.0271	0.824836	-0.27782	0.37	1	3-hydroxybutyryl-CoA dehydratase [EC:4.2.1.55]
743	K01716	0.38878	0	0.647967	Inf	Inf	0.845891	1	3-hydroxyacyl-[acyl-carrier-protein] dehydratase [EC:4.2.1.59]
744	K01719	8.72807	9.10119	8.47933	0.931673	-0.102105	1	1	uroporphyrinogen-III synthase [EC:4.2.1.75]
745	K01726	348.79	348.363	349.075	1.00204	0.00294606	0.785403	1
746	K01727	30.2692	30.6943	29.9858	0.976916	-0.0336934	0.842623	1	hyaluronate lyase [EC:4.2.2.1]
747	K01728	0.788479	0.375372	1.06388	2.83421	1.50294	0.879493	1	pectate lyase [EC:4.2.2.2]
748	K01730	1.86322	2.62761	1.35362	0.515154	-0.956925	0.629096	1	oligogalacturonide lyase [EC:4.2.2.6]
749	K01733	6014.47	6170.8	5910.25	0.957778	-0.0622374	0.989275	1	threonine synthase [EC:4.2.3.1]
750	K01734	4.67517	5.04597	4.42797	0.877526	-0.188486	0.922598	1	methylglyoxal synthase [EC:4.2.3.3]
751	K01735	8851.54	9949.63	8119.48	0.816058	-0.293256	0.424292	1	3-dehydroquinate synthase [EC:4.2.3.4]
752	K01736	3491.85	3756.79	3315.22	0.88246	-0.180397	0.644289	1	chorismate synthase [EC:4.2.3.5]
753	K01737	1310.32	1345.82	1286.66	0.956038	-0.0648599	0.903933	1	6-pyruvoyltetrahydropterin/6-carboxytetrahydropterin synthase [EC:4.2.3.12 4.1.2.50]
754	K01738	876.649	751.191	960.288	1.27835	0.354288	0.420464	1	cysteine synthase A [EC:2.5.1.47]
755	K01739	5694.67	6417.88	5212.52	0.812187	-0.300116	0.680649	1	cystathionine gamma-synthase [EC:2.5.1.48]
756	K01740	2164.56	1827.01	2389.59	1.30793	0.387282	0.185399	1	O-acetylhomoserine (thiol)-lyase [EC:2.5.1.49]
757	K01744	676.275	509.993	787.13	1.54341	0.626124	0.0848925	1	aspartate ammonia-lyase [EC:4.3.1.1]
758	K01745	187.518	208.423	173.581	0.832829	-0.263908	0.388247	1	histidine ammonia-lyase [EC:4.3.1.3]
759	K01746	4.6318	5.04597	4.35569	0.863202	-0.212229	0.914992	1	formiminotetrahydrofolate cyclodeaminase [EC:4.3.1.4]
760	K01749	498.995	338.56	605.951	1.78979	0.839791	0.0214117	1	hydroxymethylbilane synthase [EC:2.5.1.61]
761	K01751	17.6694	21.1007	15.3819	0.728973	-0.456063	0.608843	1	diaminopropionate ammonia-lyase [EC:4.3.1.15]
762	K01752	1047.67	1018.85	1066.89	1.04715	0.0664702	0.90005	1	L-serine dehydratase [EC:4.3.1.17]
763	K01753	36.6354	36.977	36.4077	0.984603	-0.0223862	0.962816	1	D-serine dehydratase [EC:4.3.1.18]
764	K01754	8465.07	9366.71	7863.97	0.839566	-0.252285	0.517916	1	threonine dehydratase [EC:4.3.1.19]
765	K01755	39352.1	50679.2	31800.7	0.62749	-0.672336	0.0907851	1	argininosuccinate lyase [EC:4.3.2.1]
766	K01756	15538.3	19040.3	13203.7	0.693464	-0.528108	0.132447	1	adenylosuccinate lyase [EC:4.3.2.2]
767	K01759	4231.12	3875.76	4468.02	1.15281	0.205158	0.433868	1	lactoylglutathione lyase [EC:4.4.1.5]
768	K01760	387.888	223.302	497.612	2.22843	1.15603	0.05239	1	cystathionine beta-lyase [EC:4.4.1.8]
769	K01761	0.721671	1.02149	0.521789	0.51081	-0.969141	0.807268	1	methionine-gamma-lyase [EC:4.4.1.11]
770	K01766	2.95764	2.52298	3.24741	1.28713	0.36416	0.996643	1	cysteine sulfinate desulfinase [EC:4.4.1.-]
771	K01768	0	0	0	NA	NA	NA	NA	adenylate cyclase [EC:4.6.1.1]
772	K01770	1.26997	1.26149	1.27563	1.01121	0.0160789	0.891898	1	2-C-methyl-D-erythritol 2,4-cyclodiphosphate synthase [EC:4.6.1.12]
773	K01772	2596.02	2966.15	2349.26	0.792026	-0.336381	0.258681	1	ferrochelatase [EC:4.99.1.1]
774	K01775	4749.55	4547.05	4884.55	1.07422	0.103294	0.670424	1	alanine racemase [EC:5.1.1.1]
775	K01776	14598.2	13926.1	15046.2	1.08043	0.11161	0.643076	1	glutamate racemase [EC:5.1.1.3]
776	K01777	64.8125	49.4997	75.021	1.51559	0.599876	0.263969	1	proline racemase [EC:5.1.1.4]
777	K01778	79.6564	78.5324	80.4058	1.02386	0.0340118	1	1	diaminopimelate epimerase [EC:5.1.1.7]
778	K01779	441.342	400.589	468.51	1.16955	0.225958	0.78007	1	aspartate racemase [EC:5.1.1.13]
779	K01780	27.5543	33.0388	23.8979	0.723329	-0.467276	0.307568	1
780	K01782	3.19204	0.510747	4.97956	9.74957	3.28534	0.0683354	1	3-hydroxyacyl-CoA dehydrogenase / enoyl-CoA hydratase / 3-hydroxybutyryl-CoA epimerase [EC:1.1.1.35 4.2.1.17 5.1.2.3]
781	K01783	3485.25	4059.99	3102.09	0.764064	-0.388235	0.522624	1	ribulose-phosphate 3-epimerase [EC:5.1.3.1]
782	K01784	4747.4	5120.7	4498.53	0.878499	-0.186888	0.547861	1	UDP-glucose 4-epimerase [EC:5.1.3.2]
783	K01785	820.684	1050.82	667.262	0.634993	-0.655186	0.0426657	1	aldose 1-epimerase [EC:5.1.3.3]
784	K01786	27.075	33.7464	22.6274	0.670512	-0.576665	0.318949	1	L-ribulose-5-phosphate 4-epimerase [EC:5.1.3.4]
785	K01787	6.24526	12.0734	2.35982	0.195455	-2.35509	0.101079	1	N-acylglucosamine 2-epimerase [EC:5.1.3.8]
786	K01788	43.0379	36.8664	47.1523	1.27901	0.355023	0.777089	1	N-acylglucosamine-6-phosphate 2-epimerase [EC:5.1.3.9]
787	K01790	7553.03	8884.91	6665.11	0.750161	-0.414728	0.49841	1	dTDP-4-dehydrorhamnose 3,5-epimerase [EC:5.1.3.13]
788	K01791	12532.8	14221.5	11407.1	0.802105	-0.318136	0.284294	1	UDP-N-acetylglucosamine 2-epimerase [EC:5.1.3.14]
789	K01792	7.37779	6.92283	7.68109	1.10953	0.14995	1	1	glucose-6-phosphate 1-epimerase [EC:5.1.3.15]
790	K01802	9.11212	8.35045	9.61991	1.15202	0.20417	0.885445	1	peptidylprolyl isomerase [EC:5.2.1.8]
791	K01803	19369.3	23655.2	16512	0.69803	-0.51864	0.330967	1	triosephosphate isomerase (TIM) [EC:5.3.1.1]
792	K01804	9.47164	5.42134	12.1718	2.24517	1.16683	0.212236	1	L-arabinose isomerase [EC:5.3.1.4]
793	K01805	320.94	206.004	397.565	1.92989	0.948519	0.0690352	1	xylose isomerase [EC:5.3.1.5]
794	K01807	3821.02	3101.28	4300.85	1.3868	0.471757	0.207894	1	ribose 5-phosphate isomerase A [EC:5.3.1.6]
795	K01808	29.9184	44.1398	20.4374	0.463016	-1.11087	0.0313631	1	ribose 5-phosphate isomerase B [EC:5.3.1.6]
796	K01809	10963.9	12444.7	9976.77	0.801689	-0.318886	0.407327	1	mannose-6-phosphate isomerase [EC:5.3.1.8]
797	K01810	68411.9	68358.9	68447.2	1.00129	0.00186143	0.99475	1	glucose-6-phosphate isomerase [EC:5.3.1.9]
798	K01811	0.828308	0.750745	0.880017	1.17219	0.229209	1	1	alpha-D-xyloside xylohydrolase [EC:3.2.1.177]
799	K01812	16.1426	9.71656	20.4267	2.10226	1.07194	0.333315	1	glucuronate isomerase [EC:5.3.1.12]
800	K01813	13.392	8.42432	16.7037	1.9828	0.987537	0.536495	1	L-rhamnose isomerase [EC:5.3.1.14]
801	K01814	318.581	378.552	278.6	0.735962	-0.442297	0.241891	1	phosphoribosylformimino-5-aminoimidazole carboxamide ribotide isomerase [EC:5.3.1.16]
802	K01815	6.26513	8.24582	4.94467	0.599658	-0.737789	0.452405	1	4-deoxy-L-threo-5-hexosulose-uronate ketol-isomerase [EC:5.3.1.17]
803	K01817	1174.83	1346.88	1060.13	0.787096	-0.345388	0.332783	1	phosphoribosylanthranilate isomerase [EC:5.3.1.24]
804	K01818	6.58208	6.84896	6.40417	0.935057	-0.0968735	0.853888	1	L-fucose isomerase [EC:5.3.1.25]
805	K01819	1889.97	1692.7	2021.48	1.19423	0.256084	0.668189	1	galactose-6-phosphate isomerase [EC:5.3.1.26]
806	K01821	1278.44	1413	1188.74	0.841283	-0.249337	0.518494	1	4-oxalocrotonate tautomerase [EC:5.3.2.-]
807	K01823	2715.35	2881.77	2604.41	0.903754	-0.145998	0.580958	1	isopentenyl-diphosphate delta-isomerase [EC:5.3.3.2]
808	K01825	0	0	0	NA	NA	NA	NA	3-hydroxyacyl-CoA dehydrogenase / enoyl-CoA hydratase / 3-hydroxybutyryl-CoA epimerase / enoyl-CoA isomerase [EC:1.1.1.35 4.2.1.17 5.1.2.3 5.3.3.8]
809	K01826	0.313074	0	0.521789	Inf	Inf	1	1	5-carboxymethyl-2-hydroxymuconate isomerase [EC:5.3.3.10]
810	K01834	38726.1	50901.9	30608.9	0.601332	-0.733767	0.195034	1	2,3-bisphosphoglycerate-dependent phosphoglycerate mutase [EC:5.4.2.1]
811	K01835	37523.8	40252.2	35704.9	0.88703	-0.172945	0.78465	1	phosphoglucomutase [EC:5.4.2.2]
812	K01838	38.0768	33.3527	41.2262	1.23607	0.305761	0.608787	1	beta-phosphoglucomutase [EC:5.4.2.6]
813	K01839	6372.28	6166.93	6509.18	1.0555	0.0779218	0.697349	1	phosphopentomutase [EC:5.4.2.7]
814	K01840	376.589	379.5	374.649	0.987216	-0.0185618	0.880698	1	phosphomannomutase [EC:5.4.2.8]
815	K01843	100.713	101.639	100.095	0.984808	-0.0220852	0.952438	1	lysine 2,3-aminomutase [EC:5.4.3.2]
816	K01844	186.131	225.906	159.615	0.706554	-0.501128	0.0802103	1	beta-lysine 5,6-aminomutase [EC:5.4.3.3]
817	K01845	542.05	381.745	648.921	1.69988	0.765432	0.0207337	1	glutamate-1-semialdehyde 2,1-aminomutase [EC:5.4.3.8]
818	K01846	25.4699	24.1037	26.3807	1.09447	0.130226	0.92237	1	methylaspartate mutase [EC:5.4.99.1]
819	K01847	60.8905	58.3792	62.5646	1.07169	0.0998911	0.818459	1	methylmalonyl-CoA mutase [EC:5.4.99.2]
820	K01848	7460.43	5110.86	9026.8	1.7662	0.82065	0.00720138	1	methylmalonyl-CoA mutase, N-terminal domain [EC:5.4.99.2]
821	K01849	1072.14	683.549	1331.2	1.94749	0.961614	0.00461414	1	methylmalonyl-CoA mutase, C-terminal domain [EC:5.4.99.2]
822	K01854	784.143	874.36	723.998	0.828032	-0.272242	0.427273	1	UDP-galactopyranose mutase [EC:5.4.99.9]
823	K01856	0.875697	0	1.45949	Inf	Inf	0.682508	1	muconate cycloisomerase [EC:5.5.1.1]
824	K01857	0.289379	0.375372	0.232051	0.618188	-0.693882	0.939558	1	3-carboxy-cis,cis-muconate cycloisomerase [EC:5.5.1.2]
825	K01858	10.9101	13.261	9.34283	0.704533	-0.505262	0.457839	1	myo-inositol-1-phosphate synthase [EC:5.5.1.4]
826	K01866	3335.99	3930.26	2939.81	0.747995	-0.4189	0.360678	1	tyrosyl-tRNA synthetase [EC:6.1.1.1]
827	K01867	6343.18	6904.5	5968.96	0.864504	-0.210056	0.483157	1	tryptophanyl-tRNA synthetase [EC:6.1.1.2]
828	K01868	44039.9	47323.2	41851	0.884366	-0.177285	0.596015	1	threonyl-tRNA synthetase [EC:6.1.1.3]
829	K01869	13479.8	14896.3	12535.4	0.841514	-0.248942	0.49777	1	leucyl-tRNA synthetase [EC:6.1.1.4]
830	K01870	13717.4	15889.9	12269	0.772126	-0.373092	0.328745	1	isoleucyl-tRNA synthetase [EC:6.1.1.5]
831	K01872	11078.6	11276.1	10946.9	0.970806	-0.0427457	0.872164	1	alanyl-tRNA synthetase [EC:6.1.1.7]
832	K01873	14789.4	14944.5	14685.9	0.9827	-0.0251775	0.899263	1	valyl-tRNA synthetase [EC:6.1.1.9]
833	K01874	9469.4	7657.48	10677.3	1.39437	0.479611	0.211653	1	methionyl-tRNA synthetase [EC:6.1.1.10]
834	K01875	7382.63	8954.4	6334.78	0.707449	-0.499303	0.173658	1	seryl-tRNA synthetase [EC:6.1.1.11]
835	K01876	7366.91	7563.2	7236.05	0.956744	-0.0637947	0.827778	1	aspartyl-tRNA synthetase [EC:6.1.1.12]
836	K01878	4197.73	5080.62	3609.13	0.710371	-0.493355	0.121977	1	glycyl-tRNA synthetase alpha chain [EC:6.1.1.14]
837	K01879	2895.28	2799.76	2958.96	1.05686	0.0797876	0.92624	1	glycyl-tRNA synthetase beta chain [EC:6.1.1.14]
838	K01880	124.705	163.828	98.6236	0.601996	-0.732175	0.0448976	1	glycyl-tRNA synthetase [EC:6.1.1.14]
839	K01881	7439.3	8105.42	6995.22	0.863031	-0.212516	0.634848	1	prolyl-tRNA synthetase [EC:6.1.1.15]
840	K01883	6647.34	8056.76	5707.73	0.70844	-0.497282	0.199842	1	cysteinyl-tRNA synthetase [EC:6.1.1.16]
841	K01885	178.231	185.845	173.154	0.93171	-0.102048	0.642498	1	glutamyl-tRNA synthetase [EC:6.1.1.17]
842	K01886	290.173	236.982	325.635	1.37409	0.45848	0.179756	1	glutaminyl-tRNA synthetase [EC:6.1.1.18]
843	K01887	21433.6	21245.9	21558.7	1.01472	0.021084	0.839553	1	arginyl-tRNA synthetase [EC:6.1.1.19]
844	K01889	3601.76	4259.75	3163.1	0.742555	-0.42943	0.219524	1	phenylalanyl-tRNA synthetase alpha chain [EC:6.1.1.20]
845	K01890	13842	16648.4	11971.1	0.719056	-0.475824	0.178566	1	phenylalanyl-tRNA synthetase beta chain [EC:6.1.1.20]
846	K01892	6259.29	6708.57	5959.77	0.888382	-0.170747	0.701457	1	histidyl-tRNA synthetase [EC:6.1.1.21]
847	K01893	10445.6	11828.5	9523.62	0.805142	-0.312684	0.528693	1	asparaginyl-tRNA synthetase [EC:6.1.1.22]
848	K01894	6.2196	7.87045	5.11903	0.650412	-0.620575	0.617258	1	glutamyl-Q tRNA(Asp) synthetase [EC:6.1.1.-]
849	K01895	14.0055	18.8301	10.789	0.572967	-0.803476	0.426287	1	acetyl-CoA synthetase [EC:6.2.1.1]
850	K01897	102.954	123.165	89.4804	0.726511	-0.460943	0.358758	1	long-chain acyl-CoA synthetase [EC:6.2.1.3]
851	K01902	5.83797	5.42134	6.11573	1.12808	0.173874	0.894568	1	succinyl-CoA synthetase alpha subunit [EC:6.2.1.5]
852	K01903	23.4669	19.9131	25.8361	1.29744	0.375669	0.729978	1	succinyl-CoA synthetase beta subunit [EC:6.2.1.5]
853	K01906	0.504597	1.26149	0	0	#NAME?	0.563306	1	6-carboxyhexanoate--CoA ligase [EC:6.2.1.14]
854	K01910	2.54705	2.38761	2.65334	1.1113	0.152245	0.944785	1	[citrate (pro-3S)-lyase] ligase [EC:6.2.1.22]
855	K01911	8.4118	12.301	5.81897	0.473047	-1.07994	0.295246	1	O-succinylbenzoic acid--CoA ligase [EC:6.2.1.26]
856	K01912	0.828308	0.750745	0.880017	1.17219	0.229209	1	1	phenylacetate-CoA ligase [EC:6.2.1.30]
857	K01914	16818.3	22753.1	12861.7	0.565272	-0.822984	0.156905	1	aspartate--ammonia ligase [EC:6.3.1.1]
858	K01915	52533.9	67132.1	42801.8	0.637576	-0.649331	0.384903	1	glutamine synthetase [EC:6.3.1.2]
859	K01916	11657.8	12688.9	10970.3	0.86456	-0.209961	0.691134	1	NAD+ synthase [EC:6.3.1.5]
860	K01917	88.3809	49.0073	114.63	2.33904	1.22592	0.00541618	1	glutathionylspermidine synthase [EC:6.3.1.8]
861	K01918	79.4108	70.4403	85.3912	1.21225	0.277686	0.404576	1	pantoate--beta-alanine ligase [EC:6.3.2.1]
862	K01919	7429	9362.91	6139.73	0.655751	-0.608781	0.510344	1	glutamate--cysteine ligase [EC:6.3.2.2]
863	K01920	25.5079	22.1654	27.7363	1.25133	0.323467	0.729742	1	glutathione synthase [EC:6.3.2.3]
864	K01921	3939.77	4779.39	3380.02	0.707207	-0.499796	0.197384	1	D-alanine-D-alanine ligase [EC:6.3.2.4]
865	K01922	6526.97	8270.48	5364.64	0.64865	-0.624489	0.0720711	1	phosphopantothenate-cysteine ligase [EC:6.3.2.5]
866	K01923	20816.5	26071.2	17313.3	0.664078	-0.590576	0.172317	1	phosphoribosylaminoimidazole-succinocarboxamide synthase [EC:6.3.2.6]
867	K01924	15788.3	17497	14649.1	0.837234	-0.256297	0.533646	1	UDP-N-acetylmuramate--alanine ligase [EC:6.3.2.8]
868	K01925	6951.83	7562	6545.05	0.865518	-0.208364	0.67184	1	UDP-N-acetylmuramoylalanine--D-glutamate ligase [EC:6.3.2.9]
869	K01926	7717.77	7944.08	7566.9	0.95252	-0.0701785	0.939013	1	redox-sensing transcriptional repressor
870	K01928	4608.04	5422.7	4064.93	0.749614	-0.415779	0.200751	1	UDP-N-acetylmuramoyl-L-alanyl-D-glutamate--2,6-diaminopimelate ligase [EC:6.3.2.13]
871	K01929	6072.46	6475	5804.09	0.896386	-0.157808	0.684017	1	UDP-N-acetylmuramoyl-tripeptide--D-alanyl-D-alanine ligase [EC:6.3.2.10]
872	K01933	11480.4	15486.1	8809.91	0.568891	-0.813776	0.227654	1	phosphoribosylformylglycinamidine cyclo-ligase [EC:6.3.3.1]
873	K01934	793.677	1080.17	602.685	0.557957	-0.841775	0.154561	1	5-formyltetrahydrofolate cyclo-ligase [EC:6.3.3.2]
874	K01935	49.047	53.5856	46.0212	0.858835	-0.219547	0.518954	1	dethiobiotin synthetase [EC:6.3.3.3]
875	K01937	3675.09	4180.86	3337.9	0.798378	-0.324856	0.417673	1	CTP synthase [EC:6.3.4.2]
876	K01938	21815.9	22816.5	21148.8	0.92691	-0.1095	0.927119	1	formate--tetrahydrofolate ligase [EC:6.3.4.3]
877	K01939	25044.4	28064.6	23030.9	0.820639	-0.28518	0.377216	1	adenylosuccinate synthase [EC:6.3.4.4]
878	K01940	72511.7	86794.2	62990.1	0.725741	-0.462473	0.189192	1	argininosuccinate synthase [EC:6.3.4.5]
879	K01945	15475.9	19276.7	12942	0.671376	-0.574806	0.278095	1	phosphoribosylamine--glycine ligase [EC:6.3.4.13]
880	K01950	1.23154	0.750745	1.55208	2.06738	1.04781	0.680874	1	NAD+ synthase (glutamine-hydrolysing) [EC:6.3.5.1]
881	K01951	21067.3	23206.8	19640.9	0.846343	-0.240685	0.540527	1	GMP synthase (glutamine-hydrolysing) [EC:6.3.5.2]
882	K01952	27297.5	31407.9	24557.2	0.78188	-0.354982	0.375243	1	phosphoribosylformylglycinamidine synthase [EC:6.3.5.3]
883	K01953	152.909	220.348	107.949	0.489901	-1.02944	0.0512013	1	asparagine synthase (glutamine-hydrolysing) [EC:6.3.5.4]
884	K01955	31416.3	39498.7	26028	0.658959	-0.60174	0.421591	1	carbamoyl-phosphate synthase large subunit [EC:6.3.5.5]
885	K01956	12096	13975.6	10843	0.775858	-0.366136	0.738293	1	carbamoyl-phosphate synthase small subunit [EC:6.3.5.5]
886	K01958	2614.47	1794.39	3161.18	1.7617	0.816972	0.00663809	1	pyruvate carboxylase [EC:6.4.1.1]
887	K01959	19.9483	23.476	17.5965	0.749551	-0.415901	0.616537	1	pyruvate carboxylase subunit A [EC:6.4.1.1]
888	K01960	71.8017	89.0304	60.3158	0.677474	-0.561762	0.237961	1	pyruvate carboxylase subunit B [EC:6.4.1.1]
889	K01961	8355.01	9386.56	7667.31	0.816839	-0.291877	0.439751	1	acetyl-CoA carboxylase, biotin carboxylase subunit [EC:6.4.1.2 6.3.4.14]
890	K01962	1965.98	2198.05	1811.27	0.824036	-0.279222	0.44152	1	acetyl-CoA carboxylase carboxyl transferase subunit alpha [EC:6.4.1.2]
891	K01963	5621.49	5856.65	5464.71	0.933077	-0.0999312	0.841783	1	acetyl-CoA carboxylase carboxyl transferase subunit beta [EC:6.4.1.2]
892	K01966	58.4011	69.5174	50.9902	0.733488	-0.447155	0.448691	1	propionyl-CoA carboxylase beta chain [EC:6.4.1.3]
893	K01968	0	0	0	NA	NA	NA	NA	3-methylcrotonyl-CoA carboxylase alpha subunit [EC:6.4.1.4]
894	K01969	0	0	0	NA	NA	NA	NA	3-methylcrotonyl-CoA carboxylase beta subunit [EC:6.4.1.4]
895	K01971	0.936948	0	1.56158	Inf	Inf	0.526994	1	DNA ligase (ATP) [EC:6.5.1.1]
896	K01972	8369.37	9561.52	7574.61	0.792197	-0.336069	0.388393	1	DNA ligase (NAD+) [EC:6.5.1.2]
897	K01989	3815.56	4754.31	3189.72	0.670911	-0.575808	0.373346	1	putative ABC transport system substrate-binding protein
898	K01990	1645.87	1532.31	1721.58	1.12352	0.168026	0.726223	1	ABC-2 type transport system ATP-binding protein
899	K01991	45.8239	29.2359	56.8826	1.94564	0.960244	0.33862	1	polysaccharide export outer membrane protein
900	K01992	759.169	738.618	772.869	1.04637	0.0653967	0.858951	1	ABC-2 type transport system permease protein
901	K01993	7.21167	6.65208	7.58472	1.1402	0.189291	1	1	HlyD family secretion protein
902	K01995	4245.01	4846.74	3843.86	0.793083	-0.334456	0.467381	1	branched-chain amino acid transport system ATP-binding protein
903	K01996	1270.84	1434.26	1161.9	0.810106	-0.303818	0.459729	1	branched-chain amino acid transport system ATP-binding protein
904	K01997	192.773	152.074	219.905	1.44604	0.532108	0.109894	1	branched-chain amino acid transport system permease protein
905	K01998	193.196	180.91	201.386	1.11318	0.154691	0.714195	1	branched-chain amino acid transport system permease protein
906	K01999	1985.31	2319.75	1762.36	0.75972	-0.39646	0.336666	1	branched-chain amino acid transport system substrate-binding protein
907	K02000	3.82395	2.25223	4.87177	2.16308	1.11309	0.808215	1	glycine betaine/proline transport system ATP-binding protein [EC:3.6.3.32]
908	K02001	7.32281	8.78732	6.34648	0.722231	-0.469467	0.700169	1	glycine betaine/proline transport system permease protein
909	K02002	7.94896	8.78732	7.39006	0.840991	-0.249838	0.79615	1	glycine betaine/proline transport system substrate-binding protein
910	K02003	12325.7	13418.5	11597.1	0.864265	-0.210454	0.483157	1	putative ABC transport system ATP-binding protein
911	K02004	8992.21	9102.39	8918.76	0.979827	-0.0294007	0.871471	1	putative ABC transport system permease protein
912	K02005	780.46	756.403	796.498	1.05301	0.0745152	1	1	HlyD family secretion protein
913	K02006	1632.82	2020.38	1374.44	0.68029	-0.555779	0.147876	1	cobalt/nickel transport system ATP-binding protein
914	K02007	36.0361	42.0845	32.0039	0.760467	-0.395043	0.625986	1	cobalt/nickel transport system permease protein
915	K02008	236.528	308.197	188.749	0.61243	-0.707384	0.13549	1	cobalt/nickel transport system permease protein
916	K02010	121.215	104.691	132.23	1.26305	0.336908	0.414495	1	iron(III) transport system ATP-binding protein [EC:3.6.3.30]
917	K02011	30.1747	20.0177	36.946	1.84566	0.88414	0.0717564	1	iron(III) transport system permease protein
918	K02012	117.287	120.728	114.993	0.9525	-0.0702092	0.781513	1	iron(III) transport system substrate-binding protein
919	K02013	2973.57	3377.57	2704.23	0.800644	-0.320768	0.457355	1	iron complex transport system ATP-binding protein [EC:3.6.3.34]
920	K02014	87.2823	87.4858	87.1467	0.996124	-0.00560343	0.953894	1	iron complex outermembrane recepter protein
921	K02015	2798.24	2719.43	2850.78	1.0483	0.0680533	0.790246	1	iron complex transport system permease protein
922	K02016	1354.2	1516.84	1245.77	0.821294	-0.284029	0.457737	1	iron complex transport system substrate-binding protein
923	K02017	75.3162	50.6442	91.7642	1.81194	0.857535	0.189738	1	molybdate transport system ATP-binding protein [EC:3.6.3.29]
924	K02018	4.4217	1.77224	6.188	3.49163	1.8039	0.321086	1	molybdate transport system permease protein
925	K02019	14.8549	18.8054	12.2213	0.649882	-0.621751	0.419709	1	molybdate transport system regulatory protein
926	K02020	36.2228	30.1281	40.286	1.33716	0.41917	0.418858	1	molybdate transport system substrate-binding protein
927	K02021	1.32968	0.750745	1.71564	2.28525	1.19235	1	1	putative ABC transport system ATP-binding protein
928	K02023	1.60769	2.14761	1.24775	0.580993	-0.783406	0.872083	1	multiple sugar transport system ATP-binding protein
929	K02024	15.469	9.75968	19.2753	1.97499	0.981845	0.715448	1	maltoporin
930	K02025	81.5579	52.8289	100.711	1.90635	0.930816	0.178102	1	multiple sugar transport system permease protein
931	K02026	72.7631	60.4346	80.982	1.33999	0.422227	0.420656	1	multiple sugar transport system permease protein
932	K02027	584.896	528.689	622.368	1.17719	0.235349	0.799005	1	multiple sugar transport system substrate-binding protein
933	K02028	20937.7	22554.4	19859.9	0.880534	-0.183549	0.663606	1	polar amino acid transport system ATP-binding protein [EC:3.6.3.21]
934	K02029	40527.1	43127	38793.8	0.899523	-0.152767	0.782406	1	polar amino acid transport system permease protein
935	K02030	17589.3	18126.7	17231.1	0.950591	-0.0731035	0.869019	1	polar amino acid transport system substrate-binding protein
936	K02031	210.587	190.393	224.05	1.17678	0.234843	0.601623	1	peptide/nickel transport system ATP-binding protein
937	K02032	297.211	223.007	346.68	1.55457	0.636517	0.0774554	1	peptide/nickel transport system ATP-binding protein
938	K02033	107.403	77.5724	127.291	1.64093	0.714511	0.0816813	1	peptide/nickel transport system permease protein
939	K02034	37.8039	37.2478	38.1747	1.02489	0.0354638	0.817179	1	peptide/nickel transport system permease protein
940	K02035	4764.9	4481.01	4954.16	1.10559	0.144816	0.880084	1	peptide/nickel transport system substrate-binding protein
941	K02036	8393.24	10250.7	7154.95	0.697997	-0.518707	0.0970264	1	phosphate transport system ATP-binding protein [EC:3.6.3.27]
942	K02037	122.798	113.054	129.295	1.14365	0.193647	0.820543	1	phosphate transport system permease protein
943	K02038	1614.06	1732.24	1535.27	0.886289	-0.174151	0.592645	1	phosphate transport system permease protein
944	K02039	2502.01	2741.04	2342.65	0.854658	-0.22658	0.402654	1	phosphate transport system protein
945	K02040	2000.37	2032.37	1979.04	0.97376	-0.0383614	0.86291	1	phosphate transport system substrate-binding protein
946	K02041	11.3924	11.3227	11.4389	1.01027	0.014737	0.995342	1	phosphonate transport system ATP-binding protein [EC:3.6.3.28]
947	K02042	0.24955	0	0.415916	Inf	Inf	1	1	phosphonate transport system permease protein
948	K02043	1.10859	2.14761	0.415916	0.193664	-2.36837	0.332572	1	GntR family transcriptional regulator, phosphonate transport system regulatory protein
949	K02044	10.1876	10.3934	10.0504	0.966996	-0.0484176	1	1	phosphonate transport system substrate-binding protein
950	K02045	3.09996	3.54448	2.80361	0.790981	-0.338285	0.860985	1	sulfate transport system ATP-binding protein [EC:3.6.3.25]
951	K02047	1.69858	1.63686	1.73973	1.06284	0.0879298	0.955522	1	sulfate transport system permease protein
952	K02048	4.22334	4.26447	4.19592	0.983925	-0.0233803	0.950842	1	sulfate transport system substrate-binding protein
953	K02049	4.51751	4.08597	4.8052	1.17602	0.233917	0.818883	1	NitT/TauT family transport system ATP-binding protein
954	K02050	2.98401	2.04299	3.61135	1.76768	0.821859	0.66881	1	NitT/TauT family transport system permease protein
955	K02051	5.4549	5.82746	5.20653	0.893447	-0.162546	0.950004	1	NitT/TauT family transport system substrate-binding protein
956	K02053	0.533372	1.02149	0.207958	0.203582	-2.29632	0.798281	1	putative spermidine/putrescine transport system permease protein
957	K02054	0.313074	0	0.521789	Inf	Inf	1	1	putative spermidine/putrescine transport system permease protein
958	K02055	5.37332	7.70432	3.81931	0.495736	-1.01236	0.387784	1	putative spermidine/putrescine transport system substrate-binding protein
959	K02056	5081.41	5264.05	4959.64	0.942173	-0.0859362	0.853839	1	simple sugar transport system ATP-binding protein [EC:3.6.3.17]
960	K02057	3802.7	4182.3	3549.63	0.848727	-0.236628	0.498167	1	simple sugar transport system permease protein
961	K02058	87.4623	108.451	73.4698	0.677445	-0.561823	0.214258	1	simple sugar transport system substrate-binding protein
962	K02062	0.124775	0	0.207958	Inf	Inf	1	1	thiamine transport system ATP-binding protein
963	K02063	0	0	0	NA	NA	NA	NA	thiamine transport system permease protein
964	K02064	1.96119	1.77224	2.08716	1.1777	0.235967	0.859479	1	thiamine transport system substrate-binding protein
965	K02065	43.5149	40.0662	45.814	1.14346	0.193402	0.740156	1	putative ABC transport system ATP-binding protein
966	K02066	10.3921	11.3534	9.75117	0.858875	-0.21948	0.870298	1	putative ABC transport system permease protein
967	K02067	28.5267	21.4146	33.2681	1.55352	0.635542	0.325712	1	putative ABC transport system substrate-binding protein
968	K02068	53.88	64.6867	46.6755	0.721563	-0.470802	0.342412	1	putative ABC transport system ATP-binding protein
969	K02069	5.46424	4.67059	5.99334	1.28321	0.359753	0.954004	1	putative ABC transport system permease protein
970	K02071	2852.42	3137.53	2662.34	0.848546	-0.236936	0.559516	1	D-methionine transport system ATP-binding protein
971	K02072	62.9912	69.8249	58.4353	0.836883	-0.256902	0.726984	1	D-methionine transport system permease protein
972	K02073	5242.11	6369.51	4490.51	0.705	-0.504306	0.173604	1	D-methionine transport system substrate-binding protein
973	K02074	3.96165	2.14761	5.17101	2.4078	1.26771	0.669198	1	zinc/manganese transport system ATP-binding protein
974	K02076	8.08548	6.44283	9.18057	1.42493	0.510889	0.616322	1	Fur family transcriptional regulator, zinc uptake regulator
975	K02077	40.7415	71.905	19.9658	0.277669	-1.84856	0.00059223	0.513179	zinc/manganese transport system substrate-binding protein
976	K02078	18179.3	22205.3	15495.2	0.697817	-0.519079	0.100008	1	acyl carrier protein
977	K02082	94.4652	61.1486	116.676	1.90808	0.932121	0.2813	1	tagatose-6-phosphate ketose/aldose isomerase [EC:5.-.-.-]
978	K02083	3.59159	7.22433	1.16976	0.161919	-2.62666	0.0704444	1	allantoate deiminase [EC:3.5.3.9]
979	K02086	4904.25	5622.21	4425.61	0.787166	-0.345261	0.479562	1	DNA replication protein
980	K02099	0.414154	0.375372	0.440009	1.17219	0.229209	1	1	AraC family transcriptional regulator, arabinose operon regulatory protein
981	K02100	1.18877	0	1.98128	Inf	Inf	0.60696	1	MFS transporter, SP family, arabinose:H+ symporter
982	K02103	10.5323	11.7288	9.73466	0.829979	-0.268853	0.647172	1	GntR family transcriptional regulator, arabinose operon transcriptional repressor
983	K02106	6.92006	7.80895	6.32747	0.810285	-0.303499	0.652614	1	short-chain fatty acids transporter
984	K02108	4680.68	4355.9	4897.19	1.12427	0.168983	0.918746	1	F-type H+-transporting ATPase subunit a [EC:3.6.3.14]
985	K02109	43340.5	54122.5	36152.5	0.667976	-0.582132	0.110196	1	F-type H+-transporting ATPase subunit b [EC:3.6.3.14]
986	K02110	14088.5	17971.9	11499.6	0.639864	-0.644164	0.104035	1	F-type H+-transporting ATPase subunit c [EC:3.6.3.14]
987	K02111	89048.2	107654	76644	0.711945	-0.490162	0.354794	1	F-type H+-transporting ATPase subunit alpha [EC:3.6.3.14]
988	K02112	54224.1	63627.7	47955.1	0.753682	-0.407972	0.278757	1	F-type H+-transporting ATPase subunit beta [EC:3.6.3.14]
989	K02113	18956.7	23302.2	16059.8	0.689196	-0.537015	0.247294	1	F-type H+-transporting ATPase subunit delta [EC:3.6.3.14]
990	K02114	14022.8	12233.2	15216	1.24383	0.314785	0.435659	1	F-type H+-transporting ATPase subunit epsilon [EC:3.6.3.14]
991	K02115	165622	191416	148426	0.775409	-0.366971	0.402374	1	F-type H+-transporting ATPase subunit gamma [EC:3.6.3.14]
992	K02116	0	0	0	NA	NA	NA	NA	ATP synthase protein I
993	K02117	982.974	876.566	1053.91	1.20232	0.265823	0.751963	1	V-type H+-transporting ATPase subunit A [EC:3.6.3.14]
994	K02118	506.586	470.684	530.52	1.12713	0.17265	0.794184	1	V-type H+-transporting ATPase subunit B [EC:3.6.3.14]
995	K02119	529.353	486.561	557.881	1.14658	0.197337	0.934808	1	V-type H+-transporting ATPase subunit C [EC:3.6.3.14]
996	K02120	536.762	511.514	553.594	1.08227	0.114055	0.910488	1	V-type H+-transporting ATPase subunit D [EC:3.6.3.14]
997	K02121	275.608	278.199	273.881	0.984477	-0.0225707	0.777642	1	V-type H+-transporting ATPase subunit E [EC:3.6.3.14]
998	K02122	112.01	103.406	117.746	1.13868	0.187365	0.925973	1	V-type H+-transporting ATPase subunit F [EC:3.6.3.14]
999	K02123	435.814	411.899	451.757	1.09676	0.133254	1	1	V-type H+-transporting ATPase subunit I [EC:3.6.3.14]
1000	K02124	25.4723	20.7992	28.5877	1.37446	0.458866	0.538725	1	V-type H+-transporting ATPase subunit K [EC:3.6.3.14]
1001	K02160	91.9556	84.5814	96.8718	1.14531	0.195735	0.76368	1	acetyl-CoA carboxylase biotin carboxyl carrier protein
1002	K02167	0.278461	0	0.464101	Inf	Inf	1	1	TetR/AcrR family transcriptional regulator, transcriptional repressor of bet genes
1003	K02168	15.7034	16.627	15.0877	0.907419	-0.14016	1	1	choline/glycine/proline betaine transport protein
1004	K02169	0.493678	0.886119	0.232051	0.261873	-1.93306	0.795375	1	malonyl-CoA O-methyltransferase [EC:2.1.1.197]
1005	K02170	0	0	0	NA	NA	NA	NA	pimelyl-[acyl-carrier protein] methyl ester esterase [EC:3.1.1.85]
1006	K02188	207.336	185.532	221.873	1.19588	0.258067	0.488592	1	cobalt-precorrin-5B (C1)-methyltransferase [EC:2.1.1.195]
1007	K02189	74.6854	61.167	83.6976	1.36835	0.452434	0.349841	1	cobalt-precorrin 5A hydrolase [EC:3.7.1.12]
1008	K02190	392.184	386.465	395.997	1.02467	0.035153	0.699321	1	sirohydrochlorin cobaltochelatase [EC:4.99.1.3]
1009	K02191	86.9177	59.6347	105.106	1.7625	0.817625	0.101344	1	cobalt-precorrin-7 (C15)-methyltransferase [EC:2.1.1.196]
1010	K02192	1.02585	0.375372	1.45949	3.88813	1.95907	0.964141	1	bacterioferritin-associated ferredoxin
1011	K02195	1.10891	0.510747	1.50768	2.95191	1.56165	0.882606	1	heme exporter protein C
1012	K02197	0.479222	0.886119	0.207958	0.234684	-2.09121	0.809609	1	cytochrome c-type biogenesis protein CcmE
1013	K02198	0.52801	0	0.880017	Inf	Inf	0.598845	1	cytochrome c-type biogenesis protein CcmF
1014	K02199	0	0	0	NA	NA	NA	NA	cytochrome c biogenesis protein CcmG, thiol:disulfide interchange protein DsbE
1015	K02200	0	0	0	NA	NA	NA	NA	cytochrome c-type biogenesis protein CcmH
1016	K02203	1.58953	1.26149	1.80822	1.4334	0.51944	0.843241	1	phosphoserine / homoserine phosphotransferase [EC:3.1.3.3 2.7.1.39]
1017	K02217	34.858	48.4782	25.7778	0.531741	-0.911204	0.0894058	1	ferritin [EC:1.16.3.1]
1018	K02221	812.719	1232.79	532.671	0.432085	-1.21061	0.383312	1	YggT family protein
1019	K02224	34.6049	31.0142	36.9987	1.19296	0.254546	0.441594	1	cobyrinic acid a,c-diamide synthase [EC:6.3.5.9 6.3.5.11]
1020	K02226	13.1397	13.9687	12.5871	0.901094	-0.15025	0.850708	1	alpha-ribazole phosphatase [EC:3.1.3.73]
1021	K02227	21.5094	20.9222	21.9008	1.04677	0.0659489	0.714671	1	adenosylcobinamide-phosphate synthase [EC:6.3.1.10]
1022	K02230	38.2955	33.014	41.8164	1.26663	0.340991	0.530686	1	cobaltochelatase CobN [EC:6.6.1.2]
1023	K02231	3.52503	4.29522	3.01157	0.701145	-0.512216	0.728506	1	adenosylcobinamide kinase / adenosylcobinamide-phosphate guanylyltransferase [EC:2.7.1.156 2.7.7.62]
1024	K02232	202.71	167.563	226.141	1.34959	0.432522	0.231808	1	adenosylcobyric acid synthase [EC:6.3.5.10]
1025	K02233	6.32211	5.58746	6.81188	1.21914	0.285859	0.713865	1	adenosylcobinamide-GDP ribazoletransferase [EC:2.7.8.26]
1026	K02236	3815.23	4367.37	3447.14	0.789295	-0.341363	0.216808	1	leader peptidase (prepilin peptidase) / N-methyltransferase [EC:3.4.23.43 2.1.1.-]
1027	K02237	21.5588	24.8852	19.3413	0.777219	-0.363606	0.58113	1	competence protein ComEA
1028	K02238	644.908	819.003	528.845	0.645718	-0.631023	0.0607906	1	competence protein ComEC
1029	K02240	211.728	225.155	202.778	0.900616	-0.151016	0.671379	1	competence protein ComFA
1030	K02242	196.876	211.414	187.184	0.885389	-0.175616	0.509282	1	competence protein ComFC
1031	K02243	427.344	440.722	418.425	0.949407	-0.0749007	0.747364	1	competence protein ComGA
1032	K02244	23.8882	24.916	23.2031	0.931253	-0.102756	0.889472	1	competence protein ComGB
1033	K02245	29.2195	29.0451	29.3359	1.01001	0.0143725	0.920866	1	competence protein ComGC
1034	K02246	91.5245	95.0611	89.1667	0.937993	-0.0923506	0.749077	1	competence protein ComGD
1035	K02248	117.092	121.589	114.094	0.938354	-0.0917954	0.980804	1	competence protein ComGF
1036	K02255	43.197	28.0791	53.2757	1.89734	0.923982	0.477336	1	ferritin-like protein 2
1037	K02256	3.15765	3.30448	3.05976	0.925942	-0.111006	1	1	cytochrome c oxidase subunit 1 [EC:1.9.3.1]
1038	K02258	0.313074	0	0.521789	Inf	Inf	1	1	cytochrome c oxidase assembly protein subunit 11
1039	K02262	16.1817	20.11	13.5629	0.674436	-0.568247	0.616408	1	cytochrome c oxidase subunit 3
1040	K02283	0	0	0	NA	NA	NA	NA	pilus assembly protein CpaF
1041	K02291	0.289379	0.375372	0.232051	0.618188	-0.693882	0.939558	1	phytoene synthase [EC:2.5.1.32]
1042	K02297	9.13054	8.90431	9.28136	1.04234	0.0598311	0.956353	1	cytochrome o ubiquinol oxidase subunit II [EC:1.10.3.-]
1043	K02298	4.22246	1.50149	6.03643	4.0203	2.0073	0.356989	1	cytochrome o ubiquinol oxidase subunit I [EC:1.10.3.-]
1044	K02299	1.98247	0.750745	2.80361	3.73444	1.90089	0.636317	1	cytochrome o ubiquinol oxidase subunit III [EC:1.10.3.-]
1045	K02301	4.7944	5.90134	4.05645	0.687378	-0.540824	0.77146	1	protoheme IX farnesyltransferase [EC:2.5.1.-]
1046	K02302	4.4926	2.52298	5.80568	2.30112	1.20234	0.402465	1	uroporphyrin-III C-methyltransferase / precorrin-2 dehydrogenase / sirohydrochlorin ferrochelatase [EC:2.1.1.107 1.3.1.76 4.99.1.4]
1047	K02304	0.591535	0	0.985891	Inf	Inf	0.58782	1	precorrin-2 dehydrogenase / sirohydrochlorin ferrochelatase [EC:1.3.1.76 4.99.1.4]
1048	K02313	9553.31	10443.9	8959.59	0.857879	-0.221155	0.342843	1	chromosomal replication initiator protein
1049	K02314	12993.3	13933.2	12366.7	0.887572	-0.172064	0.56272	1	replicative DNA helicase [EC:3.6.4.12]
1050	K02315	32.3004	36.7434	29.3385	0.798469	-0.324691	0.630956	1	DNA replication protein DnaC
1051	K02316	11872.1	12559.2	11414.1	0.908821	-0.137932	0.606166	1	DNA primase [EC:2.7.7.-]
1052	K02317	0.150149	0.375372	0	0	#NAME?	0.810811	1	DNA replication protein DnaT
1053	K02334	5.87994	5.55671	6.09542	1.09695	0.133494	1	1	DNA polymerase bacteriophage-type [EC:2.7.7.7]
1054	K02335	8531.72	8072.1	8838.13	1.0949	0.130796	0.677855	1	DNA polymerase I [EC:2.7.7.7]
1055	K02336	1.62047	1.39687	1.76954	1.26679	0.341178	0.932486	1	DNA polymerase II [EC:2.7.7.7]
1056	K02337	5899.69	6007.19	5828.02	0.970175	-0.0436834	0.93796	1	DNA polymerase III subunit alpha [EC:2.7.7.7]
1057	K02338	7738.91	7210.61	8091.11	1.12211	0.166217	0.806627	1	DNA polymerase III subunit beta [EC:2.7.7.7]
1058	K02339	1.83183	0.750745	2.55256	3.40003	1.76555	0.562041	1	DNA polymerase III subunit chi [EC:2.7.7.7]
1059	K02340	5756.07	7461.87	4618.86	0.618996	-0.691999	0.0677451	1	DNA polymerase III subunit delta [EC:2.7.7.7]
1060	K02341	7414.34	7655.47	7253.58	0.947502	-0.0777987	0.886974	1	DNA polymerase III subunit delta' [EC:2.7.7.7]
1061	K02342	3163.6	3871	2692	0.695429	-0.524026	0.1058	1	DNA polymerase III subunit epsilon [EC:2.7.7.7]
1062	K02343	5723.73	5401.79	5938.35	1.09933	0.136624	0.658795	1	DNA polymerase III subunit gamma/tau [EC:2.7.7.7]
1063	K02344	1.01493	0	1.69155	Inf	Inf	0.452958	1	DNA polymerase III subunit psi [EC:2.7.7.7]
1064	K02345	2.77094	1.12612	3.8675	3.43436	1.78004	0.4293	1	DNA polymerase III subunit theta [EC:2.7.7.7]
1065	K02346	624.947	605.799	637.713	1.05268	0.0740659	0.965488	1	DNA polymerase IV [EC:2.7.7.7]
1066	K02348	7.78609	6.84896	8.41084	1.22805	0.296366	0.842222	1	ElaA protein
1067	K02355	174275	207081	152404	0.735964	-0.442293	0.281832	1	elongation factor G
1068	K02356	6427.07	8459.87	5071.88	0.599522	-0.738115	0.204634	1	elongation factor P
1069	K02357	8102.65	8574.97	7787.77	0.908197	-0.138923	0.563248	1	elongation factor Ts
1070	K02358	171395	197915	153716	0.776676	-0.364616	0.35796	1	elongation factor Tu
1071	K02361	0.300298	0.750745	0	0	#NAME?	0.591032	1	isochorismate synthase [EC:5.4.4.2]
1072	K02362	0.124775	0	0.207958	Inf	Inf	1	1	enterobactin synthetase component D [EC:2.7.8.-]
1073	K02363	0.626147	0	1.04358	Inf	Inf	0.911465	1	2,3-dihydroxybenzoate-AMP ligase [EC:2.7.7.58]
1074	K02364	0.85722	0.750745	0.928203	1.23638	0.306118	1	1	enterobactin synthetase component F [EC:2.7.7.-]
1075	K02371	28992.8	37015.2	23644.5	0.638779	-0.646611	0.0710893	1	enoyl-[acyl-carrier protein] reductase II [EC:1.3.1.-]
1076	K02372	4585.66	5845.5	3745.76	0.640794	-0.642068	0.122994	1	3-hydroxyacyl-[acyl-carrier-protein] dehydratase [EC:4.2.1.59]
1077	K02377	10.2646	13.981	7.78697	0.556967	-0.844337	0.255735	1	GDP-L-fucose synthase [EC:1.1.1.271]
1078	K02379	24.4836	28.3434	21.9103	0.77303	-0.371403	0.85922	1	FdhD protein
1079	K02380	3.28458	3.27373	3.29181	1.00552	0.0079456	1	1	FdhE protein
1080	K02386	1.80537	2.01224	1.66745	0.828657	-0.271154	0.798485	1	flagella basal body P-ring formation protein FlgA
1081	K02387	7.48962	7.01508	7.80597	1.11274	0.154118	0.939566	1	flagellar basal-body rod protein FlgB
1082	K02388	8.77881	10.0488	7.93215	0.789362	-0.341241	0.790514	1	flagellar basal-body rod protein FlgC
1083	K02389	48.943	44.1275	52.1533	1.18188	0.241082	0.844598	1	flagellar basal-body rod modification protein FlgD
1084	K02390	101.677	129.404	83.1916	0.642884	-0.63737	0.571385	1	flagellar hook protein FlgE
1085	K02392	7.58255	6.84896	8.07162	1.17852	0.236974	1	1	flagellar basal-body rod protein FlgG
1086	K02393	14.8954	13.2918	15.9645	1.20108	0.264328	0.9452	1	flagellar L-ring protein precursor FlgH
1087	K02394	16.7504	24.9343	11.2944	0.452964	-1.14253	0.388596	1	flagellar P-ring protein precursor FlgI
1088	K02396	86.8391	92.4148	83.1219	0.899444	-0.152895	0.841979	1	flagellar hook-associated protein 1 FlgK
1089	K02401	1.47582	2.28299	0.937705	0.410736	-1.28371	0.577409	1	flagellar biosynthetic protein FlhB
1090	K02404	11.3088	12.8425	10.2863	0.800951	-0.320214	0.801783	1	flagellar biosynthesis protein FlhF
1091	K02405	32.8599	31.7218	33.6186	1.05979	0.0837851	0.939799	1	RNA polymerase sigma factor for flagellar operon FliA
1092	K02406	248.099	228.052	261.463	1.14651	0.197244	0.613833	1	flagellin
1093	K02407	234.165	211.426	249.324	1.17925	0.237872	0.611848	1	flagellar hook-associated protein 2
1094	K02408	0.578623	0.510747	0.623874	1.22149	0.288646	1	1	flagellar hook-basal body complex protein FliE
1095	K02409	18.8376	20.8915	17.4684	0.836147	-0.258172	0.606523	1	flagellar M-ring protein FliF
1096	K02410	10.8905	14.2087	8.67841	0.610783	-0.711268	0.652351	1	flagellar motor switch protein FliG
1097	K02411	10.2878	14.1779	7.69439	0.542702	-0.881767	0.21882	1	flagellar assembly protein FliH
1098	K02412	4.52348	4.56597	4.49516	0.984491	-0.0225494	0.995511	1	flagellum-specific ATP synthase [EC:3.6.3.14]
1099	K02416	11.0764	12.4672	10.1493	0.81408	-0.296758	0.707804	1	flagellar motor switch protein FliM
1100	K02417	11.9943	14.1779	10.5386	0.743312	-0.427961	0.698883	1	flagellar motor switch protein FliN/FliY
1101	K02421	0.150149	0.375372	0	0	#NAME?	0.80677	1	flagellar biosynthetic protein FliR
1102	K02424	28.1513	19.6116	33.8444	1.72573	0.787209	0.186694	1	cystine transport system substrate-binding protein
1103	K02426	3.82193	5.66134	2.59566	0.458488	-1.12504	0.318848	1	cysteine desulfuration protein SufE
1104	K02427	4.65597	3.8891	5.16722	1.32864	0.409952	0.9738	1	23S rRNA (uridine2552-2'-O)-methyltransferase [EC:2.1.1.166]
1105	K02428	10849.8	12903	9481.02	0.734792	-0.444592	0.462386	1	dITP/XTP pyrophosphatase [EC:3.6.1.19]
1106	K02429	11.3539	18.8916	6.32877	0.335004	-1.57775	0.0458199	1	MFS transporter, FHS family, L-fucose permease
1107	K02430	1.46723	0	2.44539	Inf	Inf	0.336064	1	DeoR family transcriptional regulator, L-fucose operon activator
1108	K02431	0.626147	0	1.04358	Inf	Inf	0.978458	1	L-fucose mutarotase [EC:5.1.3.-]
1109	K02433	3371.43	3795.62	3088.63	0.813734	-0.297371	0.437796	1	aspartyl-tRNA(Asn)/glutamyl-tRNA (Gln) amidotransferase subunit A [EC:6.3.5.6 6.3.5.7]
1110	K02434	28636	30233.2	27571.1	0.911946	-0.132979	0.748347	1	aspartyl-tRNA(Asn)/glutamyl-tRNA (Gln) amidotransferase subunit B [EC:6.3.5.6 6.3.5.7]
1111	K02435	4133.31	4232.3	4067.32	0.961019	-0.0573627	0.825991	1	aspartyl-tRNA(Asn)/glutamyl-tRNA (Gln) amidotransferase subunit C [EC:6.3.5.6 6.3.5.7]
1112	K02436	2.36936	1.26149	3.10794	2.4637	1.30083	0.629839	1	DeoR family transcriptional regulator, galactitol utilization operon repressor
1113	K02437	6.36439	7.22433	5.79109	0.80161	-0.319028	0.830714	1	glycine cleavage system H protein
1114	K02438	18.5536	15.9933	20.2605	1.26682	0.341208	0.982978	1	glycogen operon protein [EC:3.2.1.-]
1115	K02439	0.417691	0	0.696152	Inf	Inf	0.806193	1	thiosulfate sulfurtransferase [EC:2.8.1.1]
1116	K02440	1555.11	2005.82	1254.64	0.625499	-0.67692	0.0386394	1	glycerol uptake facilitator protein
1117	K02441	4.62105	2.38761	6.11001	2.55905	1.35561	0.400832	1	GlpG protein
1118	K02443	22.1815	22.633	21.8805	0.966755	-0.0487783	0.956475	1	glycerol uptake operon antiterminator
1119	K02444	7.78947	6.14133	8.88823	1.44728	0.533345	0.97823	1	DeoR family transcriptional regulator, glycerol-3-phosphate regulon repressor
1120	K02445	56.01	49.6103	60.2764	1.215	0.280953	0.537521	1	MFS transporter, OPA family, glycerol-3-phosphate transporter
1121	K02446	297.635	229.247	343.228	1.4972	0.582266	0.0698695	1	fructose-1,6-bisphosphatase II [EC:3.1.3.11]
1122	K02450	0	0	0	NA	NA	NA	NA	general secretion pathway protein A
1123	K02451	0	0	0	NA	NA	NA	NA	general secretion pathway protein B
1124	K02452	0.124775	0	0.207958	Inf	Inf	1	1	general secretion pathway protein C
1125	K02453	14.487	16.0424	13.45	0.838404	-0.254282	1	1	general secretion pathway protein D
1126	K02454	22.7791	26.8851	20.0418	0.745463	-0.423791	0.583231	1	general secretion pathway protein E
1127	K02455	11.0942	11.7164	10.6794	0.911487	-0.133706	0.925813	1	general secretion pathway protein F
1128	K02456	0.278461	0	0.464101	Inf	Inf	1	1	general secretion pathway protein G
1129	K02459	0	0	0	NA	NA	NA	NA	general secretion pathway protein J
1130	K02460	0.150149	0.375372	0	0	#NAME?	0.831497	1	general secretion pathway protein K
1131	K02464	0	0	0	NA	NA	NA	NA	general secretion pathway protein O [EC:3.4.23.43 2.1.1.-]
1132	K02465	2.01491	0.375372	3.10794	8.27962	3.04957	0.34664	1	general secretion pathway protein S
1133	K02466	0.533372	1.02149	0.207958	0.203582	-2.29632	0.780928	1	glucitol operon activator protein
1134	K02467	1.11749	2.79373	0	0	#NAME?	0.119506	1	GutQ protein
1135	K02468	4.2786	0.750745	6.6305	8.8319	3.14272	0.196918	1	DeoR family transcriptional regulator, glucitol operon repressor
1136	K02469	8248.52	8157.97	8308.88	1.0185	0.0264426	0.933606	1	DNA gyrase subunit A [EC:5.99.1.3]
1137	K02470	17762.4	17747.1	17772.6	1.00143	0.00206574	0.920448	1	DNA gyrase subunit B [EC:5.99.1.3]
1138	K02471	0	0	0	NA	NA	NA	NA	putative ATP-binding cassette transporter
1139	K02472	7.41735	6.81821	7.81677	1.14646	0.197181	0.911973	1	UDP-N-acetyl-D-mannosaminuronic acid dehydrogenase [EC:1.1.1.336]
1140	K02474	82.9454	107.399	66.6432	0.620523	-0.688444	0.530676	1	UDP-N-acetyl-D-galactosamine dehydrogenase [EC:1.1.1.-]
1141	K02475	3.68837	5.04597	2.78331	0.551591	-0.858329	0.361737	1	two-component system, CitB family, response regulator
1142	K02476	6.26323	11.4888	2.77952	0.241933	-2.04732	0.105258	1	two-component system, CitB family, sensor kinase [EC:2.7.13.3]
1143	K02477	8.68669	10.9473	7.17961	0.655834	-0.608598	0.588909	1	two-component system, LytT family, response regulator
1144	K02478	9.39469	9.55044	9.29086	0.97282	-0.0397546	0.86301	1	two-component system, LytT family, sensor kinase [EC:2.7.13.3]
1145	K02481	37.0403	40.9707	34.4201	0.840113	-0.251344	0.6702	1	two-component system, NtrC family, response regulator
1146	K02482	3.6895	4.4306	3.19544	0.721221	-0.471488	0.810724	1	two-component system, NtrC family, sensor kinase [EC:2.7.13.3]
1147	K02483	191.919	200.681	186.078	0.927233	-0.108996	0.870306	1	two-component system, OmpR family, response regulator
1148	K02484	24.1226	25.6236	23.1219	0.902368	-0.148213	0.94839	1	two-component system, OmpR family, sensor kinase [EC:2.7.13.3]
1149	K02485	4.18935	4.1291	4.22951	1.02432	0.0346655	0.896133	1	two-component system, unclassified family, response regulator
1150	K02492	406.919	241.056	517.494	2.14678	1.10218	0.00943844	1	glutamyl-tRNA reductase [EC:1.2.1.70]
1151	K02493	2025.99	2029.29	2023.79	0.997287	-0.00391868	0.871373	1	release factor glutamine methyltransferase [EC:2.1.1.-]
1152	K02494	3.08074	1.77224	3.95307	2.23055	1.1574	0.772751	1	outer membrane lipoprotein LolB
1153	K02495	5008.9	5369.1	4768.77	0.888188	-0.171063	0.60451	1	oxygen-independent coproporphyrinogen III oxidase [EC:1.3.99.22]
1154	K02496	1.09939	0	1.83231	Inf	Inf	0.20676	1	uroporphyrin-III C-methyltransferase [EC:2.1.1.107]
1155	K02498	8.65817	11.8642	6.52084	0.549625	-0.863482	0.300758	1	HemY protein
1156	K02499	34.2944	24.9283	40.5384	1.6262	0.701502	0.235836	1	tetrapyrrole methylase family protein / MazG family protein
1157	K02500	1281.3	1423.13	1186.74	0.833895	-0.262062	0.429295	1	cyclase [EC:4.1.3.-]
1158	K02501	1646.95	2129.74	1325.09	0.622185	-0.684584	0.0630823	1	glutamine amidotransferase [EC:2.4.2.-]
1159	K02502	549.776	621.86	501.72	0.806807	-0.309705	0.344548	1	ATP phosphoribosyltransferase regulatory subunit
1160	K02503	2276.96	2362.73	2219.77	0.939495	-0.0900428	0.818105	1	Hit-like protein involved in cell-cycle regulation
1161	K02504	0	0	0	NA	NA	NA	NA	protein transport protein HofB
1162	K02505	0	0	0	NA	NA	NA	NA	protein transport protein HofC
1163	K02507	0.513555	0	0.855925	Inf	Inf	0.676233	1	protein transport protein HofQ
1164	K02508	0.730765	0	1.21794	Inf	Inf	0.683458	1	AraC family transcriptional regulator, 4-hydroxyphenylacetate 3-monooxygenase operon regulatory protein
1165	K02509	13.0723	7.46433	16.811	2.25218	1.17132	0.353693	1	2-oxo-hept-3-ene-1,7-dioate hydratase [EC:4.2.1.-]
1166	K02510	0.124775	0	0.207958	Inf	Inf	1	1	2,4-dihydroxyhept-2-ene-1,7-dioic acid aldolase [EC:4.1.2.-]
1167	K02511	1.04895	0.750745	1.24775	1.66201	0.732932	0.968658	1	MFS transporter, ACS family, 4-hydroxyphenylacetate permease
1168	K02517	436.033	306.794	522.192	1.70209	0.767308	0.0194739	1	lipid A biosynthesis lauroyl acyltransferase [EC:2.3.1.-]
1169	K02518	17034.6	18178.4	16272.1	0.895134	-0.159825	0.508104	1	translation initiation factor IF-1
1170	K02519	9682.18	9933.21	9514.82	0.95788	-0.0620835	0.859796	1	translation initiation factor IF-2
1171	K02520	25401.3	31123.4	21586.6	0.693581	-0.527864	0.174895	1	translation initiation factor IF-3
1172	K02521	0.958445	1.77224	0.415916	0.234684	-2.09121	0.62505	1	LysR family transcriptional regulator, positive regulator for ilvC
1173	K02523	113.373	78.877	136.371	1.72891	0.78986	0.0700263	1	octaprenyl-diphosphate synthase [EC:2.5.1.90]
1174	K02525	30.9124	42.3983	23.2551	0.548491	-0.866459	0.371363	1	LacI family transcriptional regulator, kdg operon repressor
1175	K02527	157.856	113.239	187.6	1.65668	0.728294	0.0455743	1	3-deoxy-D-manno-octulosonic-acid transferase [EC:2.4.99.12 2.4.99.13 2.4.99.14 2.4.99.15]
1176	K02528	7099.6	7915.98	6555.34	0.828115	-0.272096	0.433302	1	16S rRNA (adenine1518-N6/adenine1519-N6)-dimethyltransferase [EC:2.1.1.182]
1177	K02529	27630.7	28322.8	27169.2	0.959272	-0.0599887	0.840755	1	LacI family transcriptional regulator
1178	K02530	1744.03	1452.82	1938.16	1.33407	0.415832	0.526808	1	DeoR family transcriptional regulator, lactose phosphotransferase system repressor
1179	K02531	19.6422	10.5719	25.689	2.42993	1.28091	0.0963876	1	transcriptional antiterminator
1180	K02532	7.23812	5.58746	8.33856	1.49237	0.577605	0.634798	1	MFS transporter, OHS family, lactose permease
1181	K02535	1140.54	714.767	1424.39	1.99281	0.994801	0.0120543	1	UDP-3-O-[3-hydroxymyristoyl] N-acetylglucosamine deacetylase [EC:3.5.1.108]
1182	K02536	442.436	264.451	561.092	2.12172	1.08523	0.00136524	0.526667	UDP-3-O-[3-hydroxymyristoyl] glucosamine N-acyltransferase [EC:2.3.1.191]
1183	K02547	0	0	0	NA	NA	NA	NA	methicillin resistance protein
1184	K02548	25.9506	32.0357	21.8938	0.68342	-0.549155	0.483682	1	1,4-dihydroxy-2-naphthoate octaprenyltransferase [EC:2.5.1.74 2.5.1.-]
1185	K02549	8.83003	9.61194	8.30876	0.864421	-0.210195	0.769985	1	O-succinylbenzoate synthase [EC:4.2.1.113]
1186	K02551	34.3161	30.3066	36.9891	1.2205	0.287471	0.716074	1	2-succinyl-5-enolpyruvyl-6-hydroxy-3-cyclohexene-1-carboxylate synthase [EC:2.2.1.9]
1187	K02552	171.693	125.361	202.581	1.61598	0.692408	0.0839198	1	menaquinone-specific isochorismate synthase [EC:5.4.4.2]
1188	K02553	1.23952	0.750745	1.56537	2.08509	1.06011	1	1	regulator of ribonuclease activity A
1189	K02554	0	0	0	NA	NA	NA	NA	2-keto-4-pentenoate hydratase [EC:4.2.1.80]
1190	K02556	5.90022	5.99359	5.83798	0.974038	-0.0379507	0.880256	1	chemotaxis protein MotA
1191	K02557	115.878	153.342	90.9013	0.592801	-0.75438	0.0528077	1	chemotaxis protein MotB
1192	K02558	4.66071	5.04597	4.40388	0.872752	-0.196357	0.920585	1	UDP-N-acetylmuramate: L-alanyl-gamma-D-glutamyl-meso-diaminopimelate ligase [EC:6.3.2.-]
1193	K02560	2.44689	2.65836	2.30592	0.867422	-0.205195	1	1	lipid A biosynthesis (KDO)2-(lauroyl)-lipid iva acyltransferase [EC:2.3.1.-]
1194	K02562	4.76087	4.77522	4.7513	0.994992	-0.0072434	0.875033	1	mannitol operon repressor
1195	K02563	6628.81	6899.35	6448.44	0.934646	-0.0975086	0.705664	1	UDP-N-acetylglucosamine--N-acetylmuramyl-(pentapeptide) pyrophosphoryl-undecaprenol N-acetylglucosamine transferase [EC:2.4.1.227]
1196	K02564	1484.92	1391.42	1547.25	1.11199	0.153148	0.731211	1	glucosamine-6-phosphate deaminase [EC:3.5.99.6]
1197	K02565	13.5919	10.6027	15.5847	1.46989	0.555705	0.499426	1	N-acetylglucosamine repressor
1198	K02566	0.264005	0	0.440009	Inf	Inf	0.875355	1	NagD protein
1199	K02567	78.6319	74.2308	81.566	1.09882	0.13595	0.594655	1	periplasmic nitrate reductase NapA [EC:1.7.99.4]
1200	K02568	11.3576	9.34119	12.7018	1.35977	0.443359	0.799952	1	cytochrome c-type protein NapB
1201	K02569	0.408597	1.02149	0	0	#NAME?	0.547775	1	cytochrome c-type protein NapC
1202	K02570	0	0	0	NA	NA	NA	NA	periplasmic nitrate reductase NapD
1203	K02572	3.00891	0.375372	4.76459	12.693	3.66596	0.142439	1	ferredoxin-type protein NapF
1204	K02573	4.87209	5.21209	4.64543	0.891279	-0.166051	1	1	ferredoxin-type protein NapG
1205	K02574	2.9529	4.1906	2.12777	0.507747	-0.977817	0.70677	1	ferredoxin-type protein NapH
1206	K02575	31.1893	21.3284	37.7632	1.77056	0.824208	0.136301	1	MFS transporter, NNP family, nitrate/nitrite transporter
1207	K02585	1.73628	2.25223	1.3923	0.618188	-0.693882	0.76111	1	nitrogen fixation protein NifB
1208	K02588	2.13584	2.38761	1.96799	0.824253	-0.278842	0.999252	1	nitrogenase iron protein NifH [EC:1.18.6.1]
1209	K02600	2548.02	2410.16	2639.92	1.09533	0.131366	0.778419	1	N utilization substance protein A
1210	K02601	3951.75	3906.34	3982.03	1.01938	0.0276879	0.977919	1	transcriptional antiterminator NusG
1211	K02613	1.112	1.53224	0.831832	0.542886	-0.881279	0.968064	1	ring-1,2-phenylacetyl-CoA epoxidase subunit PaaE
1212	K02614	216.268	183.735	237.957	1.29511	0.373071	0.748077	1	acyl-CoA thioesterase [EC:3.1.2.-]
1213	K02615	0.399699	0.375372	0.415916	1.10801	0.147969	1	1	acetyl-CoA acetyltransferase [EC:2.3.1.-]
1214	K02616	1.26969	0.375372	1.86591	4.97082	2.31348	0.609295	1	phenylacetic acid degradation operon negative regulatory protein
1215	K02617	4.44285	4.87984	4.15152	0.850749	-0.233194	0.621594	1	phenylacetic acid degradation protein
1216	K02619	21.0943	23.6545	19.3875	0.819614	-0.286984	0.641718	1	4-amino-4-deoxychorismate lyase [EC:4.1.3.38]
1217	K02621	6916.8	7180.88	6740.75	0.938708	-0.091251	0.792209	1	topoisomerase IV subunit A [EC:5.99.1.-]
1218	K02622	2634.88	3074.14	2342.04	0.761849	-0.392422	0.282826	1	topoisomerase IV subunit B [EC:5.99.1.-]
1219	K02624	1.68199	1.87686	1.55208	0.826953	-0.274123	0.968537	1	IclR family transcriptional regulator, pca regulon regulatory protein
1220	K02647	6.98628	7.91357	6.36808	0.804704	-0.313471	0.893488	1	carbohydrate diacid regulator
1221	K02652	2.77569	2.28299	3.10415	1.35969	0.443278	0.622483	1	type IV pilus assembly protein PilB
1222	K02653	1.02938	0	1.71564	Inf	Inf	0.64542	1	type IV pilus assembly protein PilC
1223	K02654	0.374324	0	0.623874	Inf	Inf	0.83177	1	leader peptidase (prepilin peptidase) / N-methyltransferase [EC:3.4.23.43 2.1.1.-]
1224	K02656	0	0	0	NA	NA	NA	NA	type IV pilus assembly protein PilF
1225	K02662	1.21709	0.750745	1.52798	2.03529	1.02523	0.742822	1	type IV pilus assembly protein PilM
1226	K02663	0.403236	0	0.672059	Inf	Inf	0.775671	1	type IV pilus assembly protein PilN
1227	K02669	18.2999	19.9315	17.2122	0.863568	-0.211618	0.710217	1	twitching motility protein PilT
1228	K02670	0.399699	0.375372	0.415916	1.10801	0.147969	1	1	twitching motility protein PilU
1229	K02676	0	0	0	NA	NA	NA	NA	type IV pilus assembly protein PilZ
1230	K02681	0	0	0	NA	NA	NA	NA	prepilin peptidase dependent protein C
1231	K02686	17.135	20.7377	14.7332	0.710455	-0.493185	0.31757	1	primosomal replication protein N
1232	K02687	6930.67	7752.97	6382.48	0.82323	-0.280632	0.538999	1	ribosomal protein L11 methyltransferase [EC:2.1.1.-]
1233	K02744	1107.74	1126.33	1095.35	0.972495	-0.0402378	0.805185	1	PTS system, N-acetylgalactosamine-specific IIA component [EC:2.7.1.69]
1234	K02745	63.5551	50.6198	72.1787	1.4259	0.511872	0.723132	1	PTS system, N-acetylgalactosamine-specific IIB component [EC:2.7.1.69]
1235	K02746	89.5752	77.2589	97.7861	1.26569	0.339929	0.787609	1	PTS system, N-acetylgalactosamine-specific IIC component
1236	K02747	33.2592	28.9836	36.1097	1.24587	0.317151	0.73069	1	PTS system, N-acetylgalactosamine-specific IID component
1237	K02749	0.504597	1.26149	0	0	#NAME?	0.256557	1	PTS system, arbutin-like IIB component [EC:2.7.1.69]
1238	K02750	0.504597	1.26149	0	0	#NAME?	0.256557	1	PTS system, arbutin-like IIC component
1239	K02752	0	0	0	NA	NA	NA	NA	PTS system, arbutin-, cellobiose-, and salicin-specific IIB component [EC:2.7.1.69]
1240	K02753	0	0	0	NA	NA	NA	NA	PTS system, arbutin-, cellobiose-, and salicin-specific IIC component
1241	K02755	565.941	769.533	430.212	0.559057	-0.838934	0.0164953	1	PTS system, beta-glucosides-specific IIA component [EC:2.7.1.69]
1242	K02756	565.941	769.533	430.212	0.559057	-0.838934	0.0164953	1	PTS system, beta-glucosides-specific IIB component [EC:2.7.1.69]
1243	K02757	565.941	769.533	430.212	0.559057	-0.838934	0.0164953	1	PTS system, beta-glucosides-specific IIC component
1244	K02759	179.815	181.452	178.724	0.984967	-0.0218527	0.907573	1	PTS system, cellobiose-specific IIA component [EC:2.7.1.69]
1245	K02760	57.2139	50.5212	61.6758	1.22079	0.287816	0.509871	1	PTS system, cellobiose-specific IIB component [EC:2.7.1.69]
1246	K02761	1842.93	2377.68	1486.44	0.625163	-0.677695	0.144326	1	PTS system, cellobiose-specific IIC component
1247	K02763	0	0	0	NA	NA	NA	NA	PTS system, D-glucosamine-specific IIA component [EC:2.7.1.69]
1248	K02764	0	0	0	NA	NA	NA	NA	PTS system, D-glucosamine-specific IIB component [EC:2.7.1.69]
1249	K02765	0	0	0	NA	NA	NA	NA	PTS system, D-glucosamine-specific IIC component
1250	K02768	6030.02	6628.69	5630.91	0.849475	-0.235356	0.433324	1	PTS system, fructose-specific IIA component [EC:2.7.1.69]
1251	K02769	6013.88	6618.39	5610.88	0.847772	-0.238252	0.428214	1	PTS system, fructose-specific IIB component [EC:2.7.1.69]
1252	K02770	6014.32	6618.39	5611.61	0.847882	-0.238065	0.428472	1	PTS system, fructose-specific IIC component
1253	K02771	8.24787	5.63059	9.99272	1.77472	0.827593	0.532639	1	PTS system, fructose-specific IID component
1254	K02773	492.8	379.383	568.412	1.49825	0.583281	0.170576	1	PTS system, galactitol-specific IIA component [EC:2.7.1.69]
1255	K02774	800.728	567.345	956.316	1.6856	0.75326	0.0823765	1	PTS system, galactitol-specific IIB component [EC:2.7.1.69]
1256	K02775	471.015	341.563	557.317	1.63167	0.706346	0.131917	1	PTS system, galactitol-specific IIC component
1257	K02777	15860.6	17479.3	14781.4	0.84565	-0.241867	0.572383	1	PTS system, glucose-specific IIA component [EC:2.7.1.69]
1258	K02778	16095.4	17681.9	15037.8	0.85046	-0.233685	0.580607	1	PTS system, glucose-specific IIB component [EC:2.7.1.69]
1259	K02779	16095.4	17681.9	15037.8	0.85046	-0.233685	0.580607	1	PTS system, glucose-specific IIC component
1260	K02782	981.732	1215.88	825.634	0.679042	-0.558426	0.100683	1	PTS system, glucitol/sorbitol-specific IIB component [EC:2.7.1.69]
1261	K02783	1444.83	1757.31	1236.52	0.703641	-0.507089	0.126795	1	PTS system, glucitol/sorbitol-specific IIC component
1262	K02784	5.82977	6.78745	5.19131	0.764839	-0.386772	0.61507	1	phosphocarrier protein HPr
1263	K02786	10.9505	11.3534	10.6819	0.940849	-0.0879641	0.763448	1	PTS system, lactose-specific IIA component [EC:2.7.1.69]
1264	K02787	74.4009	54.1088	87.9289	1.62504	0.700475	0.225829	1	PTS system, lactose-specific IIB component [EC:2.7.1.69]
1265	K02788	74.4009	54.1088	87.9289	1.62504	0.700475	0.225829	1	PTS system, lactose-specific IIC component
1266	K02790	3.97677	2.52298	4.94597	1.96037	0.971123	0.516086	1	PTS system, maltose and glucose-specific IIB component [EC:2.7.1.69]
1267	K02791	3.97677	2.52298	4.94597	1.96037	0.971123	0.516086	1	PTS system, maltose and glucose-specific IIC component
1268	K02793	31779.5	42993.6	24303.5	0.565281	-0.822959	0.178977	1	PTS system, mannose-specific IIA component [EC:2.7.1.69]
1269	K02794	32452.8	43529.9	25068.1	0.575883	-0.796153	0.181477	1	PTS system, mannose-specific IIB component [EC:2.7.1.69]
1270	K02795	708.579	563.629	805.213	1.42862	0.514626	0.249176	1	PTS system, mannose-specific IIC component
1271	K02796	26297.8	35462.9	20187.8	0.569264	-0.81283	0.0153419	1	PTS system, mannose-specific IID component
1272	K02798	13.9158	17.5255	11.5093	0.656716	-0.606659	0.332349	1	PTS system, mannitol-specific IIA component [EC:2.7.1.69]
1273	K02799	3.61729	6.17208	1.91409	0.310121	-1.6891	0.144559	1	PTS system, mannitol-specific IIB component [EC:2.7.1.69]
1274	K02800	3.61729	6.17208	1.91409	0.310121	-1.6891	0.144559	1	PTS system, mannitol-specific IIC component
1275	K02802	4.3178	4.39985	4.26311	0.968922	-0.045547	0.819551	1	PTS system, N-acetylglucosamine-specific IIA component [EC:2.7.1.69]
1276	K02803	12.9721	14.5225	11.9385	0.822067	-0.282673	0.548041	1	PTS system, N-acetylglucosamine-specific IIB component [EC:2.7.1.69]
1277	K02804	12.9721	14.5225	11.9385	0.822067	-0.282673	0.548041	1	PTS system, N-acetylglucosamine-specific IIC component
1278	K02805	4.57998	3.00298	5.63132	1.87524	0.907079	0.646531	1	lipopolysaccharide biosynthesis protein
1279	K02806	14.6776	20.2146	10.9862	0.543478	-0.879707	0.111358	1	PTS system, nitrogen regulatory IIA component [EC:2.7.1.69]
1280	K02808	717.204	703.161	726.567	1.03329	0.0472411	0.878259	1	PTS system, sucrose-specific IIA component [EC:2.7.1.69]
1281	K02809	912.984	943.373	892.725	0.946312	-0.0796128	0.796418	1	PTS system, sucrose-specific IIB component [EC:2.7.1.69]
1282	K02810	912.984	943.373	892.725	0.946312	-0.0796128	0.796418	1	PTS system, sucrose-specific IIC component
1283	K02812	0.289379	0.375372	0.232051	0.618188	-0.693882	0.939558	1	PTS system, sorbose-specific IIA component [EC:2.7.1.69]
1284	K02817	778.719	1025.13	614.446	0.599384	-0.738447	0.0626508	1	PTS system, trehalose-specific IIA component [EC:2.7.1.69]
1285	K02818	794.184	1042.11	628.898	0.603484	-0.728613	0.0454284	1	PTS system, trehalose-specific IIB component [EC:2.7.1.69]
1286	K02819	794.184	1042.11	628.898	0.603484	-0.728613	0.0454284	1	PTS system, trehalose-specific IIC component
1287	K02821	214.808	172.473	243.032	1.4091	0.49477	0.152295	1	PTS system, ascorbate-specific IIA component [EC:2.7.1.69]
1288	K02822	34.1984	33.9125	34.389	1.01405	0.0201288	0.94878	1	PTS system, ascorbate-specific IIB component [EC:2.7.1.69]
1289	K02823	2694.26	3367.89	2245.18	0.666643	-0.585015	0.194693	1	dihydroorotate dehydrogenase electron transfer subunit
1290	K02824	1235.82	1435.98	1102.38	0.767687	-0.381409	0.50455	1	uracil permease
1291	K02825	6001.29	7884.83	4745.6	0.601865	-0.732488	0.367689	1	pyrimidine operon attenuation protein / uracil phosphoribosyltransferase [EC:2.4.2.9]
1292	K02826	0	0	0	NA	NA	NA	NA	cytochrome aa3-600 menaquinol oxidase subunit II [EC:1.10.3.12]
1293	K02834	1470.43	1244.45	1621.08	1.30266	0.381456	0.237061	1	ribosome-binding factor A
1294	K02835	4213.9	4642.19	3928.37	0.846232	-0.240876	0.449595	1	peptide chain release factor 1
1295	K02836	8907.59	9262.27	8671.13	0.936178	-0.0951454	1	1	peptide chain release factor 2
1296	K02837	5217.09	4605.55	5624.78	1.2213	0.288421	0.553104	1	peptide chain release factor 3
1297	K02838	19551.5	20843.8	18689.9	0.896665	-0.157359	0.590986	1	ribosome recycling factor
1298	K02840	6.11291	3.06448	8.1452	2.65794	1.41031	0.15151	1	UDP-D-galactose:(glucosyl)LPS alpha-1,6-D-galactosyltransferase [EC:2.4.1.-]
1299	K02841	5.3011	2.65836	7.06293	2.65688	1.40973	0.257877	1	heptosyltransferase I [EC:2.4.-.-]
1300	K02843	55.1266	56.484	54.2216	0.959946	-0.0589752	0.816864	1	heptosyltransferase II [EC:2.4.-.-]
1301	K02844	4.27331	4.70135	3.98796	0.848259	-0.237423	1	1	UDP-glucose:(heptosyl)LPS alpha-1,3-glucosyltransferase [EC:2.4.1.-]
1302	K02846	6.5816	7.22433	6.15311	0.851721	-0.231548	0.81581	1	N-methyl-L-tryptophan oxidase [EC:1.5.3.-]
1303	K02849	3.41382	3.9506	3.05597	0.773545	-0.370442	1	1	heptosyltransferase III [EC:2.4.-.-]
1304	K02850	0.939221	0	1.56537	Inf	Inf	0.873261	1	heptose (II) phosphotransferase [EC:2.7.1.-]
1305	K02851	190.065	155.766	212.931	1.36699	0.451003	0.183862	1	UDP-GlcNAc:undecaprenyl-phosphate GlcNAc-1-phosphate transferase [EC:2.7.8.33]
1306	K02852	2.27398	0.886119	3.19923	3.61038	1.85215	0.659168	1	UDP-N-acetyl-D-mannosaminuronic acid transferase [EC:2.4.1.-]
1307	K02854	0.278461	0	0.464101	Inf	Inf	1	1	AraC family transcriptional regulator, L-rhamnose operon transcriptional activator RhaR
1308	K02855	3.27813	0.750745	4.96305	6.61083	2.72483	0.397728	1	AraC family transcriptional regulator, L-rhamnose operon regulatory protein RhaS
1309	K02856	0.13923	0	0.232051	Inf	Inf	1	1	L-rhamnose-H+ transport protein
1310	K02858	0.549847	0.750745	0.415916	0.554004	-0.852031	0.930734	1	3,4-dihydroxy 2-butanone 4-phosphate synthase [EC:4.1.99.12]
1311	K02859	3.15672	2.65836	3.48896	1.31245	0.392264	1	1	riboflavin biosynthesis RibT protein
1312	K02860	2757.22	3179.43	2475.74	0.778673	-0.36091	0.25726	1	16S rRNA processing protein RimM
1313	K02863	22235.2	24156.2	20954.5	0.867458	-0.205134	0.747874	1	large subunit ribosomal protein L1
1314	K02864	41312.3	41645.1	41090.5	0.986683	-0.0193413	0.935378	1	large subunit ribosomal protein L10
1315	K02867	24210.1	26990.9	22356.3	0.828292	-0.271789	0.499406	1	large subunit ribosomal protein L11
1316	K02871	98466.7	108253	91942.3	0.849326	-0.23561	0.466721	1	large subunit ribosomal protein L13
1317	K02874	322.024	369.058	290.668	0.787594	-0.344476	0.258209	1	large subunit ribosomal protein L14
1318	K02876	5870.91	6815.51	5241.18	0.769009	-0.378928	0.319289	1	large subunit ribosomal protein L15
1319	K02878	28681.7	32818.1	25924.1	0.789933	-0.340198	0.23574	1	large subunit ribosomal protein L16
1320	K02879	2450.01	2930.94	2129.4	0.726524	-0.460917	0.206242	1	large subunit ribosomal protein L17
1321	K02881	14552	16686.3	13129.1	0.786822	-0.345892	0.353742	1	large subunit ribosomal protein L18
1322	K02884	5871.63	6701.15	5318.61	0.793687	-0.333359	0.354771	1	large subunit ribosomal protein L19
1323	K02886	24775.7	27328.2	23074	0.844329	-0.244123	0.47154	1	large subunit ribosomal protein L2
1324	K02887	20.186	26.116	16.2327	0.621563	-0.686028	0.205693	1	large subunit ribosomal protein L20
1325	K02888	140.515	130.844	146.962	1.12318	0.167595	0.653444	1	large subunit ribosomal protein L21
1326	K02890	8278.15	8844.16	7900.81	0.893337	-0.162724	0.616598	1	large subunit ribosomal protein L22
1327	K02892	3517.84	3796.53	3332.05	0.877658	-0.18827	0.625811	1	large subunit ribosomal protein L23
1328	K02895	16125.7	18996.8	14211.7	0.748107	-0.418684	0.205739	1	large subunit ribosomal protein L24
1329	K02897	53.2362	63.3453	46.4968	0.734021	-0.446106	0.348495	1	large subunit ribosomal protein L25
1330	K02899	7522.44	9397.47	6272.42	0.667458	-0.583251	0.10221	1	large subunit ribosomal protein L27
1331	K02902	1079.7	1300.93	932.21	0.71657	-0.480821	0.148051	1	large subunit ribosomal protein L28
1332	K02904	708.199	636.813	755.79	1.18683	0.247114	0.482872	1	large subunit ribosomal protein L29
1333	K02906	19858.6	22827.7	17879.2	0.783221	-0.352508	0.251177	1	large subunit ribosomal protein L3
1334	K02907	14282.1	17738.3	11978	0.67526	-0.566484	0.0840352	1	large subunit ribosomal protein L30
1335	K02909	9611.83	10948	8721.01	0.796582	-0.328106	0.290732	1	large subunit ribosomal protein L31
1336	K02911	32927.9	36002	30878.4	0.857687	-0.221477	0.675681	1	large subunit ribosomal protein L32
1337	K02913	15764	18169.9	14160	0.779308	-0.359734	0.667789	1	large subunit ribosomal protein L33
1338	K02914	54.4833	83.3447	35.2424	0.422851	-1.24178	0.0801844	1	large subunit ribosomal protein L34
1339	K02916	27310.2	35083	22128.4	0.630744	-0.664874	0.0768633	1	large subunit ribosomal protein L35
1340	K02919	0.85722	0.750745	0.928203	1.23638	0.306118	1	1	large subunit ribosomal protein L36
1341	K02926	7966.55	8723.74	7461.76	0.85534	-0.22543	0.614855	1	large subunit ribosomal protein L4
1342	K02931	11910	13388.4	10924.4	0.815961	-0.293428	0.374206	1	large subunit ribosomal protein L5
1343	K02933	20665.6	23557.1	18738	0.79543	-0.330194	0.369025	1	large subunit ribosomal protein L6
1344	K02935	11.4128	10.7688	11.8421	1.09967	0.137069	0.988749	1	large subunit ribosomal protein L7/L12
1345	K02937	0.313074	0	0.521789	Inf	Inf	1	1	large subunit ribosomal protein L7e
1346	K02939	1292.04	1447.56	1188.37	0.820949	-0.284635	0.490271	1	large subunit ribosomal protein L9
1347	K02945	10080.4	10467.3	9822.54	0.938403	-0.0917197	0.864402	1	small subunit ribosomal protein S1
1348	K02946	3454.25	4341.76	2862.57	0.659311	-0.600969	0.0733852	1	small subunit ribosomal protein S10
1349	K02948	729.52	905.06	612.493	0.676743	-0.563321	0.308154	1	small subunit ribosomal protein S11
1350	K02950	40362	45619.7	36856.9	0.807916	-0.307723	0.407476	1	small subunit ribosomal protein S12
1351	K02952	12802.9	15486.7	11013.7	0.711169	-0.491735	0.148537	1	small subunit ribosomal protein S13
1352	K02954	1322.18	1178.64	1417.88	1.20297	0.266603	0.55484	1	small subunit ribosomal protein S14
1353	K02956	6301.18	7325.7	5618.17	0.766913	-0.382866	0.240373	1	small subunit ribosomal protein S15
1354	K02959	3567.59	3505.94	3608.68	1.0293	0.0416689	0.872829	1	small subunit ribosomal protein S16
1355	K02961	15451.9	20095	12356.4	0.6149	-0.701576	0.0507622	1	small subunit ribosomal protein S17
1356	K02963	14.9502	11.8642	17.0075	1.43352	0.519557	0.419224	1	small subunit ribosomal protein S18
1357	K02965	24395.2	25198.2	23859.9	0.946888	-0.0787347	0.732107	1	small subunit ribosomal protein S19
1358	K02967	14830	15351	14482.7	0.943436	-0.0840038	0.780156	1	small subunit ribosomal protein S2
1359	K02968	350.371	386.54	326.259	0.844049	-0.244602	0.354911	1	small subunit ribosomal protein S20
1360	K02970	898.462	1118.58	751.72	0.672033	-0.573396	0.409188	1	small subunit ribosomal protein S21
1361	K02972	2.38552	2.62761	2.22414	0.846449	-0.240504	0.969629	1	small subunit ribosomal protein S22
1362	K02982	27726.5	32969	24231.5	0.73498	-0.444224	0.184212	1	small subunit ribosomal protein S3
1363	K02984	0.150149	0.375372	0	0	#NAME?	0.809335	1	small subunit ribosomal protein S3Ae
1364	K02986	8158.01	10363.7	6687.54	0.645285	-0.631991	0.072151	1	small subunit ribosomal protein S4
1365	K02988	11228.1	14045.2	9350	0.665708	-0.587039	0.101626	1	small subunit ribosomal protein S5
1366	K02990	9810.47	9370.57	10103.7	1.07824	0.108682	0.650658	1	small subunit ribosomal protein S6
1367	K02992	10826.5	12155.8	9940.39	0.817751	-0.290266	0.505342	1	small subunit ribosomal protein S7
1368	K02994	19766.8	20179.5	19491.8	0.96592	-0.0500246	0.887777	1	small subunit ribosomal protein S8
1369	K02996	6886.94	8356.34	5907.34	0.70693	-0.500361	0.102921	1	small subunit ribosomal protein S9
1370	K03040	36922.2	42856.1	32966.2	0.769228	-0.378516	0.20252	1	DNA-directed RNA polymerase subunit alpha [EC:2.7.7.6]
1371	K03043	43551.7	48187.7	40461	0.839654	-0.252133	0.494714	1	DNA-directed RNA polymerase subunit beta [EC:2.7.7.6]
1372	K03046	47655.8	53726.5	43608.6	0.811678	-0.30102	0.38491	1	DNA-directed RNA polymerase subunit beta' [EC:2.7.7.6]
1373	K03048	2126.43	2182.83	2088.84	0.956943	-0.0634955	0.602749	1	DNA-directed RNA polymerase subunit delta
1374	K03060	234.443	200.633	256.982	1.28086	0.357113	0.365318	1	DNA-directed RNA polymerase subunit omega [EC:2.7.7.6]
1375	K03070	33554.1	37538.9	30897.6	0.823082	-0.280891	0.38382	1	preprotein translocase subunit SecA
1376	K03071	315.527	271.725	344.727	1.26866	0.343306	0.413294	1	preprotein translocase subunit SecB
1377	K03072	188.267	159.169	207.665	1.30468	0.383699	0.272978	1	preprotein translocase subunit SecD
1378	K03073	566.125	724.101	460.807	0.636385	-0.652027	0.0639563	1	preprotein translocase subunit SecE
1379	K03074	62.7452	52.3857	69.6516	1.32959	0.410985	0.362031	1	preprotein translocase subunit SecF
1380	K03075	2.63547	3.54448	2.02947	0.572572	-0.80447	0.446399	1	preprotein translocase subunit SecG
1381	K03076	46865.6	50321.6	44561.6	0.885537	-0.175375	0.597502	1	preprotein translocase subunit SecY
1382	K03077	1.23141	0.510747	1.71185	3.35166	1.74488	0.714669	1	L-ribulose-5-phosphate 4-epimerase [EC:5.1.3.4]
1383	K03078	0.124775	0	0.207958	Inf	Inf	1	1	3-dehydro-L-gulonate-6-phosphate decarboxylase [EC:4.1.1.85]
1384	K03079	1.22259	2.01224	0.696152	0.345959	-1.53133	0.658652	1	L-ribulose-5-phosphate 3-epimerase [EC:5.1.3.22]
1385	K03080	1.67293	0.375372	2.53797	6.7612	2.75728	0.561183	1	L-ribulose-5-phosphate 4-epimerase [EC:5.1.3.4]
1386	K03081	24.6853	28.8051	21.9389	0.761632	-0.392834	0.566091	1	3-dehydro-L-gulonate-6-phosphate decarboxylase [EC:4.1.1.85]
1387	K03082	26.7195	36.8293	19.9797	0.542496	-0.882315	0.148399	1	hexulose-6-phosphate isomerase [EC:5.-.-.-]
1388	K03086	8007.77	9053.49	7310.63	0.807494	-0.308477	0.375975	1	RNA polymerase primary sigma factor
1389	K03087	200.126	131.915	245.599	1.86179	0.896691	0.331875	1	RNA polymerase nonessential primary-like sigma factor
1390	K03088	137.875	143.422	134.177	0.93554	-0.096129	0.753987	1	RNA polymerase sigma-70 factor, ECF subfamily
1391	K03089	31.8021	38.4477	27.3717	0.711918	-0.490216	0.209813	1	RNA polymerase sigma-32 factor
1392	K03090	0.124775	0	0.207958	Inf	Inf	1	1	RNA polymerase sigma-B factor
1393	K03091	216.139	167.753	248.396	1.48072	0.5663	0.083107	1	RNA polymerase sporulation-specific sigma factor
1394	K03092	80.5434	88.7908	75.0451	0.845191	-0.242651	0.491158	1	RNA polymerase sigma-54 factor
1395	K03095	2047.61	2200.76	1945.5	0.884012	-0.177862	0.616931	1	SprT-like protein
1396	K03098	0.687058	1.02149	0.464101	0.454336	-1.13817	0.946	1	outer membrane lipoprotein Blc
1397	K03100	2783.45	3138.3	2546.88	0.811549	-0.301251	0.439829	1	signal peptidase I [EC:3.4.21.89]
1398	K03101	528.019	398.718	614.22	1.54049	0.623385	0.352728	1	signal peptidase II [EC:3.4.23.36]
1399	K03106	8807.99	10249.1	7847.22	0.765647	-0.385249	0.318884	1	signal recognition particle subunit SRP54
1400	K03110	910.121	1002.27	848.688	0.846767	-0.239964	0.473466	1	fused signal recognition particle receptor
1401	K03111	3025.89	2869.66	3130.05	1.09074	0.125304	0.716166	1	single-strand DNA-binding protein
1402	K03112	0.124775	0	0.207958	Inf	Inf	1	1	DamX protein
1403	K03113	0.289379	0.375372	0.232051	0.618188	-0.693882	0.939558	1	translation initiation factor 1
1404	K03116	18.977	21.9561	16.991	0.77386	-0.369855	0.532131	1	sec-independent protein translocase protein TatA
1405	K03117	8.02626	7.2982	8.51163	1.16626	0.221894	0.969958	1	sec-independent protein translocase protein TatB
1406	K03118	618.902	763.003	522.834	0.685231	-0.545337	0.167608	1	sec-independent protein translocase protein TatC
1407	K03119	0.626147	0	1.04358	Inf	Inf	0.911465	1	taurine dioxygenase [EC:1.14.11.17]
1408	K03146	0	0	0	NA	NA	NA	NA	thiamine biosynthetic enzyme
1409	K03147	15.3046	15.7717	14.9932	0.95064	-0.0730293	0.929349	1	thiamine biosynthesis protein ThiC
1410	K03148	3.84151	3.67985	3.94928	1.07322	0.101941	1	1	sulfur carrier protein ThiS adenylyltransferase [EC:2.7.7.73]
1411	K03149	2.3406	1.90761	2.62925	1.37829	0.462883	1	1	thiamine biosynthesis ThiG
1412	K03150	667.144	524.748	762.075	1.45227	0.538306	0.0717931	1	thiamine biosynthesis ThiH
1413	K03151	5591.34	5173.43	5869.95	1.13463	0.182227	0.604533	1	thiamine biosynthesis protein ThiI
1414	K03152	1594.2	1670.99	1543.01	0.923407	-0.114962	0.835924	1	4-methyl-5(b-hydroxyethyl)-thiazole monophosphate biosynthesis
1415	K03154	0.204299	0.510747	0	0	#NAME?	0.831504	1	sulfur carrier protein
1416	K03168	22568.4	25368.6	20701.6	0.816033	-0.293301	0.380068	1	DNA topoisomerase I [EC:5.99.1.2]
1417	K03169	151.774	120.98	172.304	1.42424	0.51019	0.098727	1	DNA topoisomerase III [EC:5.99.1.2]
1418	K03177	2835.68	2993.2	2730.67	0.91229	-0.132436	0.737536	1	tRNA pseudouridine55 synthase [EC:5.4.99.25]
1419	K03179	6.66334	5.79671	7.24108	1.24917	0.320971	0.912563	1	4-hydroxybenzoate octaprenyltransferase [EC:2.5.1.-]
1420	K03181	0.13923	0	0.232051	Inf	Inf	1	1	chorismate--pyruvate lyase [EC:4.1.3.40]
1421	K03182	64.9378	65.7329	64.4077	0.979839	-0.029384	0.83257	1	3-octaprenyl-4-hydroxybenzoate carboxy-lyase UbiD [EC:4.1.1.-]
1422	K03183	38.2628	35.9679	39.7927	1.10634	0.145796	0.715907	1	ubiquinone/menaquinone biosynthesis methyltransferase [EC:2.1.1.163 2.1.1.201]
1423	K03184	11.1302	10.8734	11.3013	1.03935	0.0556847	1	1	2-octaprenyl-3-methyl-6-methoxy-1,4-benzoquinol hydroxylase [EC:1.14.13.-]
1424	K03185	2.07645	1.26149	2.61975	2.07671	1.0543	0.677383	1	2-octaprenyl-6-methoxyphenol hydroxylase [EC:1.14.13.-]
1425	K03186	16.4537	14.5533	17.7207	1.21764	0.284092	0.767569	1	3-octaprenyl-4-hydroxybenzoate carboxy-lyase UbiX [EC:4.1.1.-]
1426	K03187	440.263	562.759	358.599	0.637216	-0.650147	0.368753	1	urease accessory protein
1427	K03188	1796.03	2383.64	1404.3	0.589141	-0.763316	0.111965	1	urease accessory protein
1428	K03189	759.671	1046.58	568.399	0.543101	-0.880707	0.0457852	1	urease accessory protein
1429	K03190	2416.46	3193.95	1898.14	0.594292	-0.750757	0.0819932	1	urease accessory protein
1430	K03191	1732.81	2547.01	1190	0.467215	-1.09784	0.311922	1	acid-activated urea channel
1431	K03194	0.313074	0	0.521789	Inf	Inf	1	1	type IV secretion system protein VirB1
1432	K03195	10.7442	6.06746	13.8621	2.28466	1.19198	0.32005	1	type IV secretion system protein VirB10
1433	K03196	0.556922	0	0.928203	Inf	Inf	0.647889	1	type IV secretion system protein VirB11
1434	K03199	1.08937	0.375372	1.56537	4.17017	2.06011	1	1	type IV secretion system protein VirB4
1435	K03200	7.99679	9.17506	7.21128	0.785965	-0.347463	0.582088	1	type IV secretion system protein VirB5
1436	K03201	12.7933	10.7812	14.1347	1.31106	0.390731	0.843657	1	type IV secretion system protein VirB6
1437	K03203	0.408597	1.02149	0	0	#NAME?	0.54762	1	type IV secretion system protein VirB8
1438	K03204	1.05242	2.28299	0.232051	0.101644	-3.29841	0.483703	1	type IV secretion system protein VirB9
1439	K03205	3742.41	4886.06	2979.97	0.609892	-0.713374	0.13428	1	type IV secretion system protein VirD4
1440	K03210	892.563	920.904	873.668	0.948707	-0.0759655	0.710557	1	preprotein translocase subunit YajC
1441	K03212	0.699996	1.12612	0.415916	0.369336	-1.43699	0.743511	1	23S rRNA (uracil747-C5)-methyltransferase [EC:2.1.1.189]
1442	K03214	0.313074	0	0.521789	Inf	Inf	1	1	RNA methyltransferase, TrmH family [EC:2.1.1.-]
1443	K03215	8339.85	9079.93	7846.47	0.864155	-0.210637	0.646408	1	23S rRNA (uracil1939-C5)-methyltransferase [EC:2.1.1.190]
1444	K03216	472.088	463.705	477.676	1.03013	0.0428244	0.849361	1	tRNA (cytidine/uridine-2'-O-)-methyltransferase [EC:2.1.1.207]
1445	K03217	6425.73	7658.42	5603.94	0.731735	-0.450606	0.266434	1	preprotein translocase subunit YidC
1446	K03218	7966.22	6937.79	8651.84	1.24706	0.318531	0.374875	1	23S rRNA (guanosine2251-2'-O)-methyltransferase [EC:2.1.1.185]
1447	K03231	0.629371	1.26149	0.207958	0.164851	-2.60077	0.46119	1	elongation factor 1-alpha
1448	K03235	0.329074	0.510747	0.207958	0.407164	-1.29632	0.95155	1	elongation factor 3
1449	K03269	11.6812	15.8886	8.87624	0.558653	-0.839975	0.399453	1	UDP-2,3-diacylglucosamine hydrolase [EC:3.6.1.54]
1450	K03270	64.8366	51.1489	73.9617	1.44601	0.532074	0.400515	1	3-deoxy-D-manno-octulosonate 8-phosphate phosphatase (KDO 8-P phosphatase) [EC:3.1.3.45]
1451	K03271	100.49	70.9327	120.194	1.69448	0.760844	0.0780704	1	D-sedoheptulose 7-phosphate isomerase [EC:5.3.1.28]
1452	K03272	104.155	76.6431	122.497	1.59827	0.676514	0.126997	1	D-beta-D-heptose 7-phosphate kinase / D-beta-D-heptose 1-phosphate adenosyltransferase [EC:2.7.1.167 2.7.7.70]
1453	K03273	61.5143	53.1855	67.0668	1.261	0.334564	0.424575	1	D-glycero-D-manno-heptose 1,7-bisphosphate phosphatase [EC:3.1.3.82 3.1.3.83]
1454	K03274	169.326	118.869	202.964	1.70746	0.771849	0.0408733	1	ADP-L-glycero-D-manno-heptose 6-epimerase [EC:5.1.3.20]
1455	K03281	1.93904	2.65836	1.45949	0.549021	-0.865066	0.528788	1	chloride channel protein, CIC family
1456	K03282	78.211	74.7542	80.5154	1.07707	0.10711	0.91669	1	large conductance mechanosensitive channel
1457	K03284	6192.54	6974.35	5671.33	0.813168	-0.298374	0.389935	1	magnesium transporter
1458	K03286	286.805	236.028	320.656	1.35855	0.442066	0.282612	1	OmpA-OmpF porin, OOP family
1459	K03287	2.10485	4.56597	0.464101	0.101644	-3.29841	0.264786	1	outer membrane factor, OMF family
1460	K03289	2.98428	2.52298	3.29181	1.30473	0.383749	0.990604	1	MFS transporter, NHS family, nucleoside permease
1461	K03291	2.56906	1.26149	3.44078	2.72755	1.4476	0.778382	1	MFS transporter, SET family, sugar efflux transporter
1462	K03292	1.89719	2.55373	1.45949	0.571514	-0.807139	0.73587	1	glycoside/pentoside/hexuronide:cation symporter, GPH family
1463	K03293	64.411	88.3779	48.4331	0.548022	-0.867693	0.116542	1	amino acid transporter, AAT family
1464	K03294	941.21	1141.74	807.523	0.707273	-0.499662	0.116222	1	basic amino acid/polyamine antiporter, APA family
1465	K03296	265.242	238.206	283.266	1.18916	0.249945	0.524743	1	hydrophobic/amphiphilic exporter-1 (mainly G- bacteria), HAE1 family
1466	K03297	0	0	0	NA	NA	NA	NA	small multidrug resistance family protein
1467	K03299	18.9744	20.0485	18.2584	0.910711	-0.134935	0.812276	1	gluconate:H+ symporter, GntP family
1468	K03300	0	0	0	NA	NA	NA	NA	citrate-Mg2+:H+ or citrate-Ca2+:H+ symporter, CitMHS family
1469	K03303	464.288	258.168	601.701	2.33066	1.22074	0.00644617	1	lactate transporter, LctP family
1470	K03305	28.4383	22.8115	32.1896	1.41111	0.496834	0.48972	1	proton-dependent oligopeptide transporter, POT family
1471	K03306	43.4308	40.0415	45.6903	1.14107	0.190393	0.651529	1	inorganic phosphate transporter, PiT family
1472	K03307	5.01488	5.04597	4.99415	0.989732	-0.0148902	1	1	solute:Na+ symporter, SSS family
1473	K03308	233.747	192.892	260.984	1.35301	0.436174	0.502552	1	neurotransmitter:Na+ symporter, NSS family
1474	K03309	8.55996	6.89208	9.67188	1.40333	0.488857	0.94731	1	dicarboxylate/amino acid:cation (Na+ or H+) symporter, DAACS family
1475	K03310	224.099	253.744	204.335	0.805283	-0.312432	0.547603	1	alanine or glycine:cation symporter, AGCS family
1476	K03311	821.966	778.765	850.767	1.09246	0.127578	0.817549	1	branched-chain amino acid:cation transporter, LIVCS family
1477	K03312	29.6902	22.9652	34.1735	1.48805	0.573425	0.259737	1	glutamate:Na+ symporter, ESS family
1478	K03313	11.9144	9.40269	13.5889	1.44521	0.531279	0.565203	1	Na+:H+ antiporter, NhaA family
1479	K03314	0.577079	0	0.961798	Inf	Inf	0.64952	1	Na+:H+ antiporter, NhaB family
1480	K03315	1.07612	1.90761	0.521789	0.27353	-1.87023	0.434084	1	Na+:H+ antiporter, NhaC family
1481	K03316	6475.39	6873.31	6210.11	0.903512	-0.146385	0.778224	1	monovalent cation:H+ antiporter, CPA1 family
1482	K03317	12.0637	12.5103	11.7661	0.94051	-0.0884855	0.921058	1	concentrative nucleoside transporter, CNT family
1483	K03319	242.957	176.055	287.558	1.63334	0.707829	0.0351884	1	divalent anion:Na+ symporter, DASS family
1484	K03320	3735.89	5001.88	2891.91	0.578164	-0.790448	0.630861	1	ammonium transporter, Amt family
1485	K03321	376.731	561.793	253.356	0.450977	-1.14887	0.0404442	1	sulfate permease, SulP family
1486	K03322	1231.49	916.982	1441.17	1.57164	0.652274	0.17334	1	manganese transport protein
1487	K03324	1790.81	1780.07	1797.96	1.01005	0.0144266	0.901401	1	phosphate:Na+ symporter
1488	K03325	4.58822	2.65836	5.8748	2.20993	1.144	0.50923	1	arsenite transporter, ACR3 family
1489	K03326	0	0	0	NA	NA	NA	NA	C4-dicarboxylate transporter, DcuC family
1490	K03327	397.414	359.266	422.846	1.17697	0.235078	0.488158	1	multidrug resistance protein, MATE family
1491	K03328	0	0	0	NA	NA	NA	NA	polysaccharide transporter, PST family
1492	K03332	3.17292	1.50149	4.2872	2.8553	1.51364	0.540027	1	fructan beta-fructosidase [EC:3.2.1.80]
1493	K03335	1.30029	1.53224	1.14566	0.747705	-0.41946	1	1	inosose dehydratase [EC:4.2.1.44]
1494	K03336	1.91153	2.52298	1.50389	0.596077	-0.74643	0.855876	1	3D-(3,5/4)-trihydroxycyclohexane-1,2-dione hydrolase [EC:3.7.1.-]
1495	K03337	1.05602	0	1.76003	Inf	Inf	0.247327	1	5-deoxy-glucuronate isomerase [EC:5.3.1.-]
1496	K03338	0	0	0	NA	NA	NA	NA	5-dehydro-2-deoxygluconokinase [EC:2.7.1.92]
1497	K03340	488.581	340.146	587.537	1.72731	0.788523	0.0307213	1	diaminopimelate dehydrogenase [EC:1.4.1.16]
1498	K03342	5930.51	5988.71	5891.71	0.983803	-0.0235592	0.915233	1	para-aminobenzoate synthetase / 4-amino-4-deoxychorismate lyase [EC:2.6.1.85 4.1.3.38]
1499	K03346	8058.81	8310.71	7890.87	0.949482	-0.0747881	0.862834	1	replication initiation and membrane attachment protein
1500	K03366	2413	2189.53	2561.98	1.17011	0.22664	0.644557	1	(R,R)-butanediol dehydrogenase / diacetyl reductase [EC:1.1.1.4 1.1.1.303]
1501	K03367	16409.3	16163.4	16573.3	1.02536	0.0361339	0.809227	1	D-alanine--poly(phosphoribitol) ligase subunit 1 [EC:6.1.1.13]
1502	K03380	0	0	0	NA	NA	NA	NA	phenol 2-monooxygenase [EC:1.14.13.7]
1503	K03381	0.417691	0	0.696152	Inf	Inf	0.953283	1	catechol 1,2-dioxygenase [EC:1.13.11.1]
1504	K03382	0	0	0	NA	NA	NA	NA	hydroxyatrazine ethylaminohydrolase [EC:3.5.99.3]
1505	K03385	22.7934	27.7528	19.4871	0.702167	-0.510113	0.382316	1	cytochrome c-552 [EC:1.7.2.2]
1506	K03386	22690.3	23082.9	22428.6	0.971653	-0.0414868	0.875895	1	peroxiredoxin (alkyl hydroperoxide reductase subunit C) [EC:1.11.1.15]
1507	K03387	25123.2	27509.4	23532.4	0.855432	-0.225275	0.602531	1	alkyl hydroperoxide reductase subunit F [EC:1.6.4.-]
1508	K03389	213.282	164.461	245.829	1.49476	0.57991	0.0783224	1	heterodisulfide reductase subunit B [EC:1.8.98.1]
1509	K03394	118.715	89.5412	138.164	1.54302	0.625761	0.205596	1	precorrin-2/cobalt-factor-2 C20-methyltransferase [EC:2.1.1.130 2.1.1.151]
1510	K03399	110.047	70.6619	136.304	1.92897	0.947827	0.0295368	1	cobalt-precorrin-6Y C5-methyltransferase [EC:2.1.1.-]
1511	K03402	6523.31	6853.37	6303.28	0.919735	-0.12071	0.658885	1	transcriptional regulator of arginine metabolism
1512	K03404	11.3405	11.9564	10.9298	0.914136	-0.129519	1	1	magnesium chelatase subunit D [EC:6.6.1.1]
1513	K03406	89.73	97.6145	84.4737	0.865381	-0.208593	0.957009	1	methyl-accepting chemotaxis protein
1514	K03407	43.6681	43.6782	43.6614	0.999616	-0.000554647	0.864636	1	two-component system, chemotaxis family, sensor kinase CheA [EC:2.7.13.3]
1515	K03408	5.47074	5.48284	5.46267	0.996321	-0.00531709	0.946377	1	purine-binding chemotaxis protein CheW
1516	K03412	20.6591	25.5621	17.3904	0.680321	-0.555713	0.634522	1	two-component system, chemotaxis family, response regulator CheB [EC:3.1.1.61]
1517	K03413	32.7683	35.0079	31.2753	0.893378	-0.162657	0.713536	1	two-component system, chemotaxis family, response regulator CheY
1518	K03415	11.8609	9.13194	13.6801	1.49805	0.58309	0.369696	1	two-component system, chemotaxis family, response regulator CheV
1519	K03423	88.0244	91.301	85.8399	0.940186	-0.0889822	0.863234	1
1520	K03424	6105.9	7065.74	5466.01	0.773593	-0.370354	0.233011	1	TatD DNase family protein [EC:3.1.21.-]
1521	K03426	1.73292	0.750745	2.3877	3.18044	1.66923	0.764524	1	NAD+ diphosphatase [EC:3.6.1.22]
1522	K03427	9766.29	11084.3	8887.63	0.801823	-0.318645	0.374968	1	type I restriction enzyme M protein [EC:2.1.1.72]
1523	K03429	7330.54	8076.19	6833.44	0.846122	-0.241062	0.480122	1	1,2-diacylglycerol 3-glucosyltransferase [EC:2.4.1.157]
1524	K03431	3623.51	3461.57	3731.48	1.07797	0.108322	0.707397	1	phosphoglucosamine mutase [EC:5.4.2.10]
1525	K03435	8.28214	6.65208	9.36885	1.40841	0.494067	0.696218	1	LacI family transcriptional regulator, fructose operon transcriptional repressor
1526	K03436	2047.46	1928.29	2126.91	1.103	0.141437	0.924649	1	DeoR family transcriptional regulator, fructose operon transcriptional repressor
1527	K03437	5137.93	5159.11	5123.82	0.993159	-0.00990319	0.885144	1	RNA methyltransferase, TrmH family
1528	K03438	11315.5	13055.7	10155.4	0.777852	-0.362433	0.451804	1	16S rRNA (cytosine1402-N4)-methyltransferase [EC:2.1.1.199]
1529	K03439	6841.3	7371.3	6487.97	0.880166	-0.184152	0.722648	1	tRNA (guanine-N7-)-methyltransferase [EC:2.1.1.33]
1530	K03442	102.188	120.014	90.3046	0.752452	-0.410329	0.23741	1	small conductance mechanosensitive channel
1531	K03446	1.39093	0.750745	1.81772	2.42123	1.27574	0.78947	1	MFS transporter, DHA2 family, multidrug resistance protein B
1532	K03449	147.432	144.081	149.667	1.03877	0.0548756	0.916254	1	MFS transporter, CP family, cyanate transporter
1533	K03451	1.46723	0	2.44539	Inf	Inf	0.416496	1	betaine/carnitine transporter, BCCT family
1534	K03453	3661.1	4444.21	3139.03	0.706319	-0.501608	0.570219	1	bile acid:Na+ symporter, BASS family
1535	K03455	31.5803	38.2385	27.1415	0.709796	-0.494524	0.399629	1	monovalent cation:H+ antiporter-2, CPA2 family
1536	K03457	1.71846	0.750745	2.3636	3.14835	1.65459	0.722815	1	nucleobase:cation symporter-1, NCS1 family
1537	K03458	14.3786	14.0425	14.6026	1.03989	0.0564253	1	1	nucleobase:cation symporter-2, NCS2 family
1538	K03464	0.24955	0	0.415916	Inf	Inf	1	1	muconolactone D-isomerase [EC:5.3.3.4]
1539	K03465	2.19474	1.26149	2.81691	2.233	1.15898	1	1	thymidylate synthase (FAD) [EC:2.1.1.148]
1540	K03466	4324.39	4370.44	4293.69	0.98244	-0.0255593	0.846279	1	DNA segregation ATPase FtsK/SpoIIIE, S-DNA-T family
1541	K03468	1.85367	1.50149	2.08846	1.39092	0.476043	0.998472	1	p-hydroxybenzoic acid efflux pump subunit AaeB
1542	K03469	21.7485	18.5778	23.8624	1.28446	0.361162	0.775975	1	ribonuclease HI [EC:3.1.26.4]
1543	K03470	3690.76	3715.27	3674.42	0.989005	-0.0159499	0.774655	1	ribonuclease HII [EC:3.1.26.4]
1544	K03471	2468.08	2704.71	2310.33	0.854187	-0.227376	0.44594	1	ribonuclease HIII [EC:3.1.26.4]
[truncated: 1,937 more rows]
