# Supplementary material for: Meta-omics uncover temporal regulation of pathways across oral microbiome genera during in vitro sugar metabolism
Source: ISME J. 2015 May 29;9(12):2605–19. doi: 10.1038/ismej.2015.72 (PMC4817640; doi:10.1038/ismej.2015.72)
Supplement: Supplementary Dataset S2 [file ismej201572x6.xls]

## Sheet: document description 
Species abbreviations for spreadsheets in this document:
S. sal: Streptococcus salivarius, S. vest: S. vestibularis, S. sp: Streptococcus sp. C-150, S. therm: S. thermophilus
S. para: S. parasangunis, S. miti: S. mitis, S. sang: S. sangunins, S. agal: S. agalactiae
V. atyp: Veillonella atypica, V. dispar, L. ferm: Lactobacillus fermentum, Klebs: Klebsiella sp., Gemel: Gemella haemolysans
Fuso: Fusobacterium sp.
Statistics reported for each annotation: Fold change, log2fold change, p-value and adjusted p-value			Fold change, log2fold change, p-value and adjusted p-value
See main text for description of statistical analysis procedure.
Below is a representation of DESeq normalized data and fold change values representing cell-division genes for the different pH stages:
The original DESeq noramlized data for each reference genome and pH stage can be viewed in the spreadsheets included in this document.
	Normalized DESeq values				Fold changes between pH stages:
	from individual genome mapping events:
Protein encoding gene:	V. atypica
Cell division protein FtsH (EC 3.4.24.-)	pH 7	pH 4.2	pH 5.2		pH 4.2/pH 7	pH 5.2/pH 4.2	P-value (FDR corrected)
Cell division protein FtsI [Peptidoglycan synthetase] (EC 2.4.1.129)	357.994	187.593	198		0.524011	1.05548	ns
Cell division protein FtsI [Peptidoglycan synthetase] (EC 2.4.1.129)	113.118	121.052	113		1.07014	0.933485	ns
Cell division protein FtsK	74.3145	76.2687	63		1.0263	0.826027	ns
Cell division protein FtsQ	207.445	161.924	159		0.780562	0.981943	ns
Cell division protein FtsW	70.5664	82.2852	82		1.16607	0.996534	ns
Cell division protein FtsX	39.4323	42.2196	39		1.07069	0.92374	ns
Cell division protein FtsZ (EC 3.4.24.-)	71.9534	56.204	64		0.781117	1.13871	ns
Cell division protein MraZ	266.818	100.693	130		0.377385	1.29105	ns
Cell division transporter, ATP-binding protein FtsE (TC 3.A.5.1.1)	74.8498	140.321	128		1.8747	0.912193	ns
Cell division trigger factor (EC 5.2.1.8)	29.6384	22.1073	43		0.745901	1.94506	ns
	V. dispar
Cell division protein FtsH (EC 3.4.24.-)	pH 7	pH 4.2	pH 5.2		pH 4.2/pH 7	pH 5.2/pH 4.2	P-value (FDR corrected)
Cell division protein FtsI [Peptidoglycan synthetase] (EC 2.4.1.129)	30.4495	26.8069	22.6637		0.880372	0.845443	ns
Cell division protein FtsI [Peptidoglycan synthetase] (EC 2.4.1.129)	15.8735	10.5077	9.42522		0.661965	0.896983	ns
Cell division protein FtsK	0.94879	3.48083	1.13465		3.66871	0.32597	ns
Cell division protein FtsQ	30.5268	10.8928	13.9205		0.356827	1.27796	ns
Cell division protein FtsW	6.49411	9.04721	5.34292		1.39314	0.59056	ns
Cell division protein FtsX	0	3.40085	0.289597		0	0.0851542	ns
Cell division protein FtsZ (EC 3.4.24.-)	8.36004	2.77579	5.47914		0.332031	1.9739	ns
Cell division protein MraZ	31.746	13.1235	13.4376		0.413391	1.02393	ns
Cell division transporter, ATP-binding protein FtsE (TC 3.A.5.1.1)	19.4236	10.3329	5.05516		0.531979	0.489228	ns
Cell division trigger factor (EC 5.2.1.8)	1.42003	2.77579	2.25469		1.95475	0.812269	ns
	L. fermentum
Cell division initiation protein DivIVA	pH 7	pH 4.2	pH 5.2		pH 4.2/pH 7	pH 5.2/pH 4.2	P-value (FDR corrected)
Cell division protein DivIC (FtsB), stabilizes FtsL against RasP cleavage	188.557	231.477	173.971		1.22763	0.751569	ns
Cell division protein FtsA	280.641	138.672	93.3622		0.494128	0.673257	ns
Cell division protein FtsH (EC 3.4.24.-)	132.179	189.681	142.547		1.43503	0.751508	ns
Cell division protein FtsI [Peptidoglycan synthetase] (EC 2.4.1.129)	214.147	154.605	168.2		0.72196	1.08793	ns
Cell division protein FtsK	116.602	81.045	44.7527		0.695058	0.552195	ns
Cell division protein FtsL	32.4773	19.8439	22.6693		0	1.14238	ns
Cell division protein FtsQ	206.716	176.036	82.6089		0.851586	0.469272	ns
Cell division protein FtsW	34.8718	14.8141	10.4818		0.424814	0.707555	ns
Cell division protein FtsZ (EC 3.4.24.-)	17.9076	12.4336	7.99091		0.694317	0.642688	ns
Cell division protein GpsB, coordinates the switch between cylindrical and septal cell wall synthesis by re-localization of PBP1	113.162	163.698	115.938		1.44658	0.708243	ns
Cell division protein MraZ	842.155	225.014	183.844		0.267189	0.817035	ns
Cell division protein YlmG/Ycf19 (putative), YggT family	64.4481	33.5049	33.1857		0.519874	0.990473	ns
Cell division transporter, ATP-binding protein FtsE (TC 3.A.5.1.1)	105.987	143.503	129.627		1.35397	0.903304	ns
Cell division trigger factor (EC 5.2.1.8)	9.45837	4.12455	6.19514		0.436074	1.50201	ns
	S. salivarius
Cell division initiation protein DivIVA	pH 7	pH 4.2	pH 5.2		pH 4.2/pH 7	pH 5.2/pH 4.2	P-value (FDR corrected)
Cell division protein DivIC	14800.6	14655.5	14020.3		0.990198	0.95666	ns
Cell division protein FtsA	18964.3	17228.4	16512.9		0.908464	0.958469	ns
Cell division protein FtsH (EC 3.4.24.-)	8808.8	15453.6	16781.4		1.75434	1.08592	ns
Cell division protein FtsI [Peptidoglycan synthetase] (EC 2.4.1.129)	32685.6	21097.5	25631.9		0.645468	1.21493	ns
Cell division protein FtsI [Peptidoglycan synthetase] (EC 2.4.1.129)	5028.22	6784.55	6438.43		1.34929	0.948984	ns
Cell division protein FtsK	14657.5	15964.4	19840.8		0	1.24282	ns
Cell division protein FtsL	3430.37	4622.6	4708.51		1.34755	1.01859	ns
Cell division protein FtsQ	1528.67	2154.62	2247.32		1.40947	1.04302	ns
Cell division protein FtsW	41522.8	39118	39569.6		0.942085	1.01155	ns
Cell division protein FtsW	1307.32	1380.16	1420.32		1.05571	1.0291	ns
Cell division protein FtsX	2937.9	2365.81	2041.66		0.805271	0.862989	ns
Cell division protein FtsZ (EC 3.4.24.-)	3994.28	11289.3	16971.6		2.82636	1.50334	ns
Cell division protein GpsB, coordinates the switch between cylindrical and septal cell wall synthesis by re-localization of PBP1	9566.83	16257.6	15924.9		1.69937	0.979534	ns
Cell division transporter, ATP-binding protein FtsE (TC 3.A.5.1.1)	3278	4024.54	4037.16		1.22774	1.00314	ns
Cell division trigger factor (EC 5.2.1.8)	7329.4	12196.9	16981.8		1.6641	1.3923	ns
*ns no significant difference

## Sheet: S.sal pH 4.2|7 gene
num	id	baseMean	baseMeanA pH 7	baseMeanB pH 4.2	foldChange	log2FoldChange	pval	padj	annotation
1	VBIStrSal202804_0001	17316.2	20113	13120.9	0.652362	-0.616255	0.0256067	0.0980817	Chromosomal replication initiator protein DnaA
2	VBIStrSal202804_0002	14655.4	17819.8	9908.67	0.556047	-0.846722	0.00279707	0.0206158	DNA polymerase III beta subunit (EC 2.7.7.7)
3	VBIStrSal202804_0003	806.868	894.198	675.873	0.755842	-0.403843	0.180443	0.354146	FIG01114317: hypothetical protein
4	VBIStrSal202804_0004	10167.4	10837.3	9162.44	0.845454	-0.242203	0.390003	0.579652	GTP-binding and nucleic acid-binding protein YchF
5	VBIStrSal202804_0005	4100.63	4228.57	3908.7	0.924355	-0.113481	0.685503	0.81315	Peptidyl-tRNA hydrolase (EC 3.1.1.29)
6	VBIStrSal202804_0006	25815.5	30011.2	19521.9	0.650487	-0.620407	0.0281811	0.10348	Transcription-repair coupling factor
7	VBIStrSal202804_0007	25995.9	26067.9	25887.8	0.993092	-0.0100006	1	1	Ribosome-associated heat shock protein implicated in the recycling of the 50S subunit (S4 paralog)
8	VBIStrSal202804_0008	18269.9	18964.3	17228.4	0.908464	-0.138499	0.753571	0.860684	Cell division protein DivIC
9	VBIStrSal202804_0009	11004.7	11311.8	10543.9	0.932114	-0.101422	0.831809	0.909506	FIG01114659: hypothetical protein
10	VBIStrSal202804_0010	33565.2	40452.8	23233.9	0.574345	-0.80001	0.00457841	0.0295935	FIG01114299: hypothetical protein
11	VBIStrSal202804_0011	7711.76	9089.23	5645.55	0.621125	-0.687044	0.0142759	0.0646869	tRNA(Ile)-lysidine synthetase
12	VBIStrSal202804_0012	9492.83	10901.3	7380.14	0.676997	-0.56278	0.0456755	0.142666	Hypoxanthine-guanine phosphoribosyltransferase (EC 2.4.2.8)
13	VBIStrSal202804_0013	28050.3	32685.6	21097.5	0.645468	-0.631581	0.0227119	0.0919697	Cell division protein FtsH (EC 3.4.24.-)
14	VBIStrSal202804_0014	1798.14	2137.35	1289.34	0.603244	-0.729187	0.0446389	0.140069	Rod shape-determining protein MreC
15	VBIStrSal202804_0015	1240.77	1328.83	1108.67	0.834318	-0.261331	0.551769	0.716007	Rod shape-determining protein MreD
16	VBIStrSal202804_0016	15946.3	18310	12400.8	0.677272	-0.562193	0.0411759	0.132656	Secreted antigen GbpB/SagA/PcsB, putative peptidoglycan hydrolase
17	VBIStrSal202804_0017	1145.13	1335.5	859.582	0.643643	-0.635668	0.0408174	0.131916	Mobile element protein
18	VBIStrSal202804_0018	698.441	755.688	612.572	0.810615	-0.302912	0.745926	0.854803	Mobile element protein
19	VBIStrSal202804_0019	7171.32	8636.05	4974.23	0.575984	-0.795899	0.0288384	0.105142	Ribose-phosphate pyrophosphokinase (EC 2.7.6.1)
20	VBIStrSal202804_0020	4658.96	3644.27	6181	1.69609	0.762209	0.00545925	0.0327495	Aromatic amino acid aminotransferase gamma (EC 2.6.1.57) @ N-acetyl-L,L-diaminopimelate aminotransferase (EC 2.6.1.-)
21	VBIStrSal202804_0021	2501.84	1720.52	3673.81	2.13529	1.09444	0.0257635	0.0980817	DNA recombination and repair protein RecO
22	VBIStrSal202804_0022	5622.65	4524.79	7269.45	1.60658	0.683995	0.0364857	0.125404	Phosphate:acyl-ACP acyltransferase PlsX
23	VBIStrSal202804_0023	3799.33	3406.48	4388.6	1.28831	0.365478	0.240653	0.429153	Acyl carrier protein
24	VBIStrSal202804_0024	12151.6	7810.21	18663.7	2.38965	1.2568	3.05581e-06	0.000102645	Phosphoribosylaminoimidazole-succinocarboxamide synthase (EC 6.3.2.6)
25	VBIStrSal202804_0025	27967.7	24013.3	33899.2	1.41168	0.497416	0.0752854	0.199302	Phosphoribosylformylglycinamidine synthase, synthetase subunit (EC 6.3.5.3) / Phosphoribosylformylglycinamidine synthase, glutamine amidotransferase subunit (EC 6.3.5.3)
26	VBIStrSal202804_0026	17376.6	15099.9	20791.7	1.37694	0.46147	0.10198	0.246396	Amidophosphoribosyltransferase (EC 2.4.2.14)
27	VBIStrSal202804_0027	12720.3	11147.4	15079.6	1.35275	0.435892	0.293986	0.4795	Phosphoribosylformylglycinamidine cyclo-ligase (EC 6.3.3.1)
28	VBIStrSal202804_0028	3772.38	4369.94	2876.04	0.658141	-0.603531	0.0383166	0.128331	Phosphoribosylglycinamide formyltransferase (EC 2.1.2.2)
29	VBIStrSal202804_0029	191.07	202.558	173.838	0.858213	-0.220592	0.557353	0.720986	hypothetical protein
30	VBIStrSal202804_0030	16790.4	16199.5	17676.8	1.09119	0.125903	0.740312	0.852669	IMP cyclohydrolase (EC 3.5.4.10) / Phosphoribosylaminoimidazolecarboxamide formyltransferase (EC 2.1.2.3)
31	VBIStrSal202804_0033	17.5143	23.0636	9.19034	0.398479	-1.32743	0.149757	0.315691	putative choline binding protein
32	VBIStrSal202804_0034	16.1629	20.7942	9.21582	0.443192	-1.174	0.275761	0.462006	hypothetical protein
33	VBIStrSal202804_0035	5559.95	3249.18	9026.11	2.77797	1.47403	6.95088e-08	4.91116e-06	Phosphoribosylamine--glycine ligase (EC 6.3.4.13)
34	VBIStrSal202804_0036	1858.77	1351.47	2619.71	1.93842	0.954882	0.000775673	0.00749695	Phosphoribosylaminoimidazole carboxylase catalytic subunit (EC 4.1.1.21)
35	VBIStrSal202804_0037	3162.93	2854.46	3625.62	1.27016	0.345009	0.269652	0.457062	Phosphoribosylaminoimidazole carboxylase ATPase subunit (EC 4.1.1.21)
36	VBIStrSal202804_0038	1530.07	1818.63	1097.22	0.603325	-0.728994	0.0142116	0.0645664	FIG01115954: hypothetical protein
37	VBIStrSal202804_0039	382.448	436.414	301.499	0.690855	-0.533545	0.0899188	0.226343	FIG01114860: hypothetical protein
38	VBIStrSal202804_0040	7.69225	4.53739	12.4245	2.73826	1.45326	0.180102	0.353824	hypothetical protein
39	VBIStrSal202804_0041	275.8	318.411	211.883	0.66544	-0.58762	0.0774258	0.203915	FIG01114860: hypothetical protein
40	VBIStrSal202804_0042	12316.8	12963	11347.6	0.875377	-0.192023	0.463022	0.645346	Adenylosuccinate lyase (EC 4.3.2.2)
41	VBIStrSal202804_0043	9.96586	11.0979	8.2678	0.744987	-0.424712	0.809901	0.896052	hypothetical protein
42	VBIStrSal202804_0044	25.0667	20.6412	31.7049	1.536	0.619179	0.368004	0.557721	hypothetical protein
43	VBIStrSal202804_0045	17.532	14.6555	21.8468	1.49069	0.575984	0.49746	0.668828	hypothetical protein
44	VBIStrSal202804_0046	15480.3	15348.5	15678	1.02146	0.0306396	0.945711	0.976203	Arginyl-tRNA synthetase (EC 6.1.1.19)
45	VBIStrSal202804_0047	1627.6	1627.3	1628.06	1.00047	0.000677258	0.990512	1	Arginine pathway regulatory protein ArgR, repressor of arg regulon
46	VBIStrSal202804_0048	4139.84	4553.02	3520.08	0.773131	-0.371214	0.18832	0.364026	FIG01114887: hypothetical protein
47	VBIStrSal202804_0049	17883.3	20670.2	13702.9	0.662933	-0.593066	0.0385493	0.128435	DNA mismatch repair protein MutS
48	VBIStrSal202804_0050	8631.45	7484.31	10352.2	1.38318	0.46799	0.126722	0.28162	Conserved domain protein SP0160
49	VBIStrSal202804_0051	12375.3	8541.09	18126.6	2.12228	1.08561	0.000466154	0.0050271	Conserved domain protein
50	VBIStrSal202804_0052	339.213	351.197	321.236	0.914688	-0.128648	0.686441	0.81315	unknown protein
51	VBIStrSal202804_0053	3973.15	4709.93	2867.98	0.608922	-0.715672	0.0129514	0.0603965	DNA mismatch repair protein MutL
52	VBIStrSal202804_0054	1114.7	1225.59	948.364	0.773803	-0.369961	0.214486	0.399167	FIG01116724: hypothetical protein
53	VBIStrSal202804_0055	2949.88	3258.4	2487.1	0.763288	-0.389701	0.179582	0.353471	Holliday junction DNA helicase RuvA
54	VBIStrSal202804_0056	2078.36	2413.53	1575.6	0.652819	-0.615246	0.0385052	0.128435	DNA-3-methyladenine glycosylase (EC 3.2.2.20)
55	VBIStrSal202804_0057	29611.7	28354.4	31497.5	1.11085	0.151663	0.588962	0.748625	Molybdopterin binding motif, CinA N-terminal domain / C-terminal domain of CinA type S
56	VBIStrSal202804_0058	53502.8	61744.2	41140.7	0.666308	-0.585739	0.0380854	0.128331	RecA protein
57	VBIStrSal202804_0059	24396.5	26292.3	21552.7	0.819733	-0.286774	0.398477	0.58613	Transcriptional regulator SpxA2
58	VBIStrSal202804_0060	16046.7	18433.2	12467	0.676331	-0.564199	0.0410839	0.132568	DNA polymerase III alpha subunit (EC 2.7.7.7)
59	VBIStrSal202804_0061	2757.72	1844.46	4127.62	2.23785	1.16211	0.00616907	0.0356069	Aminopeptidase S (Leu, Val, Phe, Tyr preference) (EC 3.4.11.24)
60	VBIStrSal202804_0062	329.063	269.258	418.772	1.55528	0.637176	0.191857	0.368431	membrane protein
61	VBIStrSal202804_0063	1164.54	997.188	1415.57	1.41957	0.505449	0.102673	0.247213	Transcriptional regulator, MarR family
62	VBIStrSal202804_0064	804.676	856.504	726.935	0.848723	-0.236635	0.435075	0.622534	FIG01114773: hypothetical protein
63	VBIStrSal202804_0065	1251.02	1332.78	1128.38	0.846635	-0.240188	0.397914	0.585722	Mobile element protein
64	VBIStrSal202804_0066	17839.1	13691.2	24061.1	1.75742	0.813457	0.00292216	0.0210828	Alkyl hydroperoxide reductase protein F (EC 1.6.4.-)
65	VBIStrSal202804_0067	13633.4	8647.7	21112	2.44134	1.28767	2.62073e-06	9.42084e-05	Alkyl hydroperoxide reductase protein C (EC 1.6.4.-)
66	VBIStrSal202804_0068	24863.5	31009.2	15644.9	0.504522	-0.98701	0.000534708	0.0056475	SSU ribosomal protein S2p (SAe)
67	VBIStrSal202804_0069	15847.2	18282.7	12194	0.666973	-0.584301	0.0403998	0.131034	Translation elongation factor Ts
68	VBIStrSal202804_0070	736.429	672.676	832.059	1.23694	0.306774	0.28558	0.469249	small multidrug export protein (qacE) homolog
69	VBIStrSal202804_0071	15106.4	13471.1	17559.4	1.30349	0.382378	0.141091	0.302084	Transcriptional regulator CtsR
70	VBIStrSal202804_0072	40775.4	39009.1	43424.8	1.1132	0.154709	0.554668	0.718404	ATP-dependent Clp protease ATP-binding subunit ClpA
71	VBIStrSal202804_0073	4477.51	4215.77	4870.12	1.15522	0.208162	0.387072	0.578069	Transposase
72	VBIStrSal202804_0074	7367.58	6474.9	8706.59	1.34467	0.427249	0.1119	0.260845	Mobile element protein
73	VBIStrSal202804_0075	5696.25	6748.87	4117.33	0.610077	-0.712937	0.0139115	0.0636022	D-alanyl-D-alanine carboxypeptidase (EC 3.4.16.4)
74	VBIStrSal202804_0076	22464.8	22701.7	22109.5	0.973914	-0.0381341	0.896079	0.946374	D-alanyl-D-alanine carboxypeptidase (EC 3.4.16.4)
75	VBIStrSal202804_0077	11037.5	10227.4	12252.6	1.19801	0.260642	0.354777	0.543655	Polyribonucleotide nucleotidyltransferase (EC 2.7.7.8)
76	VBIStrSal202804_0078	4889.66	5264.82	4326.93	0.821858	-0.283039	0.306802	0.491337	FIG01116502: hypothetical protein
77	VBIStrSal202804_0079	5418.12	4533.35	6745.28	1.48792	0.573301	0.0439383	0.138082	Serine acetyltransferase (EC 2.3.1.30)
78	VBIStrSal202804_0080	1528.05	1781.31	1148.17	0.644566	-0.633599	0.119166	0.2707	hypothetical protein
79	VBIStrSal202804_0081	7109.31	8124.56	5586.44	0.687599	-0.540361	0.0576901	0.167669	Cysteinyl-tRNA synthetase (EC 6.1.1.16)
80	VBIStrSal202804_0082	1408.12	1555.3	1187.33	0.76341	-0.389469	0.19888	0.376622	COG1939: Ribonuclease III family protein
81	VBIStrSal202804_0083	13234.9	14273.5	11677	0.818089	-0.28967	0.305734	0.490179	hypothetical protein
82	VBIStrSal202804_0084	4016.72	3080.71	5420.74	1.75957	0.815226	0.00325275	0.0226128	23S rRNA (guanosine-2'-O-) -methyltransferase rlmB (EC 2.1.1.-)
83	VBIStrSal202804_0085	3953.31	3011.68	5365.76	1.78165	0.833212	0.00230254	0.0175387	Hypothetical protein DUF901, similar to C-terminal domain of ribosome protection-type Tc-resistance proteins
84	VBIStrSal202804_0086	4385.56	3477.06	5748.32	1.65321	0.725274	0.00991027	0.0494067	DegV family protein in cluster with TrmH family tRNA/rRNA methyltransferase YacO
85	VBIStrSal202804_0087	210.023	240.463	164.364	0.683531	-0.548921	0.142967	0.304828	Mobile element protein
86	VBIStrSal202804_0088	705.627	870.719	457.989	0.52599	-0.926893	0.00332886	0.0229657	Transcriptional regulator, Cro/CI family
87	VBIStrSal202804_0089	117065	97589.6	146277	1.4989	0.583902	0.0378546	0.128331	LSU ribosomal protein L13p (L13Ae)
88	VBIStrSal202804_0090	53314.9	44690.6	66251.4	1.48245	0.567979	0.0540986	0.161077	SSU ribosomal protein S9p (S16e)
89	VBIStrSal202804_0091	627.181	785.643	389.49	0.495759	-1.01229	0.00132091	0.0114389	Integral membrane protein
90	VBIStrSal202804_0092	143.504	26.6364	318.805	11.9688	3.5812	0.000239405	0.00300946	Negative transcriptional regulator-copper transport operon
91	VBIStrSal202804_0093	96.7262	95.4505	98.6398	1.03341	0.0474182	0.886334	0.940633	Cu+ P-type ATPase
92	VBIStrSal202804_0094	482.666	590.031	321.617	0.545085	-0.875446	0.00816048	0.0430949	UbiE/COQ5 methyltransferase
93	VBIStrSal202804_0095	2122.81	2213.28	1987.12	0.897816	-0.155509	0.682653	0.811344	membrane protein, putative
94	VBIStrSal202804_0096	1729.33	1850.87	1547.02	0.835833	-0.258714	0.541786	0.706632	Transcriptional regulator, Cro/CI family
95	VBIStrSal202804_0097	121559	100626	152958	1.52006	0.604124	0.0220085	0.0894748	hypothetical protein
96	VBIStrSal202804_0098	21407.4	16264.4	29121.8	1.79053	0.840386	0.00173482	0.0140968	FIG01117803: hypothetical protein
97	VBIStrSal202804_0099	5816.31	6772.74	4381.68	0.646958	-0.628257	0.0340884	0.119397	FIG01117618: hypothetical protein
98	VBIStrSal202804_0100	9699.57	3887.45	18417.7	4.73774	2.2442	3.79882e-10	6.48648e-08	ACT domain containing transcriptional regulators, related to gcvR of E.coli
99	VBIStrSal202804_0101	13435.2	11201.9	16785.1	1.49841	0.583432	0.0719461	0.194226	FIG01115666: hypothetical protein
100	VBIStrSal202804_0102	10676.6	8645.11	13723.8	1.58746	0.666724	0.0118081	0.0561405	Hypothetical, related to broad specificity phosphatases COG0406
101	VBIStrSal202804_0103	11085.8	11977.1	9748.92	0.813965	-0.296962	0.319842	0.50685	D-alanyl-D-alanine carboxypeptidase (EC 3.4.16.4)
102	VBIStrSal202804_0104	9877.5	9840.35	9933.21	1.00944	0.0135501	0.994666	1	putative N-acetyl-muramidase
103	VBIStrSal202804_0105	146687	167866	114919	0.684591	-0.546685	0.0617767	0.176296	Heat-inducible transcription repressor HrcA
104	VBIStrSal202804_0106	286607	291831	278771	0.955249	-0.0660513	0.835992	0.911142	Heat shock protein GrpE
105	VBIStrSal202804_0107	1.13575e+06	1.16886e+06	1.08608e+06	0.929176	-0.105977	0.750159	0.857744	Chaperone protein DnaK
106	VBIStrSal202804_0108	753.093	929.749	488.11	0.524992	-0.929634	0.0029202	0.0210828	hypothetical protein
107	VBIStrSal202804_0109	65780	82986.9	39969.7	0.481639	-1.05398	0.00020095	0.00262259	Chaperone protein DnaJ
108	VBIStrSal202804_0110	2393.35	2391.79	2395.68	1.00163	0.00234777	0.980487	0.995549	tRNA pseudouridine synthase A (EC 4.2.1.70)
109	VBIStrSal202804_0111	3343.99	3043.07	3795.38	1.24722	0.318717	0.281512	0.465176	Hydroxymethylpyrimidine phosphate kinase ThiD (EC 2.7.4.7)
110	VBIStrSal202804_0112	725.843	684.788	787.425	1.14988	0.201484	0.492938	0.664493	Substrate-specific component PdxU2 of predicted pyridoxin-related ECF transporter
111	VBIStrSal202804_0113	106.738	109.589	102.463	0.934975	-0.0969998	0.830234	0.909506	Mobile element protein
112	VBIStrSal202804_0114	977.765	1026.34	904.895	0.881668	-0.181693	0.768238	0.868719	Competence-specific sigma factor ComX
113	VBIStrSal202804_0115	7790.55	8756.07	6342.28	0.72433	-0.465281	0.0994258	0.243107	Potassium efflux system KefA protein / Small-conductance mechanosensitive channel
114	VBIStrSal202804_0116	29017.3	29787.3	27862.4	0.935381	-0.0963746	0.687095	0.81315	Cell division trigger factor (EC 5.2.1.8)
115	VBIStrSal202804_0117	37321.9	40595.8	32411	0.798385	-0.324844	0.269864	0.457062	DNA-directed RNA polymerase delta subunit (EC 2.7.7.6)
116	VBIStrSal202804_0118	3043.56	3145.97	2889.94	0.918616	-0.122467	0.655723	0.789775	CTP synthase (EC 6.3.4.2)
117	VBIStrSal202804_0119	1069.19	587.645	1791.51	3.04863	1.60816	6.18637e-05	0.00108341	FIG01115320: hypothetical protein
118	VBIStrSal202804_0120	1039.12	607.773	1686.14	2.77429	1.47212	0.00107277	0.0096408	MutT/nudix family protein; 7,8-dihydro-8-oxoguanine-triphosphatase
119	VBIStrSal202804_0121	482.596	408.956	593.055	1.45017	0.536219	0.392766	0.581271	acetyltransferase, GNAT family
120	VBIStrSal202804_0122	3924.36	1904.66	6953.92	3.65101	1.8683	0.00466425	0.0299594	Ribosomal protein L11 methyltransferase (EC 2.1.1.-)
121	VBIStrSal202804_0123	1939.32	1362.67	2804.3	2.05795	1.04121	0.030086	0.108723	Ribosomal RNA small subunit methyltransferase E (EC 2.1.1.-)
122	VBIStrSal202804_0124	9540.9	11234.8	7000.06	0.62307	-0.682534	0.0154993	0.0678803	2',3'-cyclic-nucleotide 2'-phosphodiesterase (EC 3.1.4.16)
123	VBIStrSal202804_0125	3234.11	4311.6	1617.87	0.375236	-1.41413	2.77544e-06	9.61972e-05	Ribonucleotide reduction protein NrdI
124	VBIStrSal202804_0126	28978.7	22939.9	38036.9	1.65811	0.729543	0.00689277	0.038171	GTP pyrophosphokinase (EC 2.7.6.5), (p)ppGpp synthetase I
125	VBIStrSal202804_0127	2514.12	2666.62	2285.36	0.857023	-0.222595	0.464581	0.645374	D-tyrosyl-tRNA(Tyr) deacylase
126	VBIStrSal202804_0128	3248.65	3906.37	2262.07	0.579073	-0.788184	0.00506706	0.0316537	Dextranase precursor (EC 3.2.1.11)
127	VBIStrSal202804_0129	5011.44	4249.81	6153.9	1.44804	0.534105	0.0474521	0.146209	Threonine dehydratase (EC 4.3.1.19)
128	VBIStrSal202804_0130	7362.42	7081.37	7784	1.09922	0.136483	0.631536	0.776721	Peptide deformylase (EC 3.5.1.88)
129	VBIStrSal202804_0131	4875.79	5432.77	4040.32	0.743695	-0.427217	0.12201	0.274723	Predicted N-ribosylNicotinamide CRP-like regulator
130	VBIStrSal202804_0132	164.563	208.392	98.8182	0.474193	-1.07645	0.00691422	0.0381866	Major facilitator superfamily transporter-permease
131	VBIStrSal202804_0133	5308.82	5587.16	4891.32	0.875459	-0.191889	0.599677	0.756946	SSU ribosomal protein S15p (S13e)
132	VBIStrSal202804_0134	230.249	248.907	202.262	0.812602	-0.299379	0.380684	0.569359	FIG01117260: hypothetical protein
133	VBIStrSal202804_0135	10709.6	12612.5	7855.35	0.622822	-0.683109	0.0149809	0.0667302	TPR repeat-containing protein
134	VBIStrSal202804_0136	914.286	1000.73	784.62	0.784048	-0.350985	0.231415	0.418878	Amino acid transport ATP-binding protein
135	VBIStrSal202804_0137	2250.12	2510.73	1859.21	0.740507	-0.433415	0.137871	0.297994	Amino acid ABC transporter, glutamine-binding protein/permease protein
136	VBIStrSal202804_0138	1212.09	1347	1009.71	0.749596	-0.415814	0.170634	0.342438	Undecaprenyl-diphosphatase (EC 3.6.1.27)
137	VBIStrSal202804_0139	1005.15	968.952	1059.45	1.0934	0.128823	0.648021	0.786142	hypothetical protein
138	VBIStrSal202804_0140	2268.98	2281.94	2249.53	0.9858	-0.0206338	0.996408	1	Negative regulator of genetic competence MecA
139	VBIStrSal202804_0141	978.967	1083.35	822.395	0.759123	-0.397595	0.189923	0.365659	Undecaprenyl-phosphate N-acetylglucosaminyl 1-phosphate transferase (EC 2.7.8.-)
140	VBIStrSal202804_0142	4508.31	4357.98	4733.8	1.08624	0.119339	0.611535	0.764512	Iron-sulfur cluster assembly ATPase protein SufC
141	VBIStrSal202804_0143	9873.02	10510	8917.54	0.848481	-0.237046	0.400242	0.586154	Iron-sulfur cluster assembly protein SufD
142	VBIStrSal202804_0144	7116.55	7882.15	5968.16	0.757174	-0.401304	0.150183	0.316025	Cysteine desulfurase (EC 2.8.1.7), SufS subfamily
143	VBIStrSal202804_0145	2999.07	3245.91	2628.81	0.809886	-0.304209	0.262436	0.451876	Putative iron-sulfur cluster assembly scaffold protein for SUF system, SufE2
144	VBIStrSal202804_0146	3860.57	4872.67	2342.42	0.480726	-1.05671	0.000249855	0.00308405	Iron-sulfur cluster assembly protein SufB
145	VBIStrSal202804_0147	117.018	94.4688	150.843	1.59675	0.675136	0.426385	0.612667	unknown protein
146	VBIStrSal202804_0148	2981.73	2588.02	3572.29	1.38032	0.465003	0.0969672	0.23938	Chaperonin (heat shock protein 33)
147	VBIStrSal202804_0149	1208.17	951.811	1592.71	1.67335	0.742741	0.0100502	0.0498618	tRNA dihydrouridine synthase B (EC 1.-.-.-)
148	VBIStrSal202804_0150	838.886	429.99	1452.23	3.37736	1.7559	6.0993e-05	0.00107737	Transcriptional repressor AdcR for Zn(2+)-responsive expression
149	VBIStrSal202804_0151	1914.17	1389.54	2701.11	1.9439	0.958951	0.000611454	0.00635975	Zinc ABC transporter, ATP-binding protein ZnuC
150	VBIStrSal202804_0152	1636.07	1976.31	1125.71	0.569601	-0.811977	0.0143794	0.0648783	Zinc ABC transporter, inner membrane permease protein ZnuB
151	VBIStrSal202804_0153	339.207	420.271	217.61	0.517785	-0.949576	0.00484993	0.0305769	Malate permease
152	VBIStrSal202804_0154	19900.7	19468.6	20548.8	1.05549	0.0779111	0.756246	0.862297	PTS system, maltose and glucose-specific IIC component (EC 2.7.1.69) / PTS system, maltose and glucose-specific IIB component (EC 2.7.1.69) / PTS system, maltose and glucose-specific IIA component (EC 2.7.1.69)
153	VBIStrSal202804_0155	9817.97	9336.6	10540	1.12889	0.174908	0.516779	0.684916	Exodeoxyribonuclease III (EC 3.1.11.2)
154	VBIStrSal202804_0156	15565.6	18049.8	11839.3	0.655923	-0.608401	0.0293036	0.106459	Glucose-6-phosphate isomerase (EC 5.3.1.9)
155	VBIStrSal202804_0157	3555.03	3582.23	3514.23	0.981019	-0.0276475	0.961404	0.984466	positive transcriptional regulator MutR family
156	VBIStrSal202804_0158	270.305	308.425	213.125	0.691011	-0.53322	0.150224	0.316025	micrococin J25 ABC exporter (McjD) family, ATP binding/membrane-spanning protein
157	VBIStrSal202804_0159	23791.1	19669.4	29973.7	1.52387	0.607739	0.0227747	0.0920421	FIG007491: hypothetical protein YeeN
158	VBIStrSal202804_0160	3448.04	3186.35	3840.59	1.20533	0.269426	0.298966	0.482727	Preprotein translocase subunit YajC (TC 3.A.5.1.1)
159	VBIStrSal202804_0161	2227.2	2231.7	2220.44	0.994954	-0.00729775	0.991548	1	Undecaprenyl pyrophosphate synthetase
160	VBIStrSal202804_0162	2869.81	3225.22	2336.71	0.724511	-0.46492	0.108642	0.256344	Phosphatidate cytidylyltransferase (EC 2.7.7.41)
161	VBIStrSal202804_0163	9404.65	10248.9	8138.34	0.794073	-0.332656	0.244588	0.431868	Membrane-associated zinc metalloprotease
162	VBIStrSal202804_0164	10117.7	12026.6	7254.29	0.603185	-0.729328	0.00984763	0.0493535	Prolyl-tRNA synthetase (EC 6.1.1.15)
163	VBIStrSal202804_0165	967.453	1057.27	832.724	0.787615	-0.344438	0.263747	0.453371	ABC transporter substrate-binding protein
164	VBIStrSal202804_0166	504.766	407.567	650.563	1.59621	0.674652	0.0205006	0.0848599	Methionine ABC transporter ATP-binding protein
165	VBIStrSal202804_0167	54455.9	40332.4	75641.2	1.87545	0.907234	0.000652372	0.0065525	Heat shock protein 60 family co-chaperone GroES
166	VBIStrSal202804_0168	110215	119322	96555.1	0.809199	-0.305434	0.29852	0.482727	Heat shock protein 60 family chaperone GroEL
167	VBIStrSal202804_0169	181.707	220.811	123.05	0.557266	-0.843562	0.0309196	0.111343	Mobile element protein
168	VBIStrSal202804_0170	4581.94	5085.78	3826.17	0.752327	-0.410568	0.147793	0.312516	hypothetical protein
169	VBIStrSal202804_0171	399.494	458.16	311.495	0.679882	-0.556643	0.0848757	0.218206	unknown protein
170	VBIStrSal202804_0172	1531.01	1356.18	1793.25	1.32228	0.403029	0.190647	0.36645	Similar to ribosomal large subunit pseudouridine synthase D, Bacillus subtilis YhcT type
171	VBIStrSal202804_0173	17423	19712.9	13988.1	0.709589	-0.494944	0.0723857	0.195046	Multimodular transpeptidase-transglycosylase (EC 2.4.1.129) (EC 3.4.-.-)
172	VBIStrSal202804_0174	4962.08	3770.02	6750.16	1.79049	0.840351	0.234609	0.423245	Preprotein translocase subunit SecE (TC 3.A.5.1.1)
173	VBIStrSal202804_0175	3978.19	4647.91	2973.6	0.639772	-0.64437	0.0311155	0.111852	Transcription antitermination protein NusG
174	VBIStrSal202804_0176	11.7059	13.1586	9.52686	0.724002	-0.465934	0.69464	0.817059	Phosphatidylglycerophosphatase B
175	VBIStrSal202804_0177	476.08	498.865	441.903	0.885817	-0.174919	0.569424	0.731964	Hydrolase, haloacid dehalogenase-like family
176	VBIStrSal202804_0178	1091.71	1253.93	848.37	0.676569	-0.563691	0.0534055	0.159749	Transcriptional repressor
177	VBIStrSal202804_0179	7081.4	7664.54	6206.68	0.809792	-0.304377	0.27684	0.462936	Leucyl-tRNA synthetase (EC 6.1.1.4)
178	VBIStrSal202804_0180	289.136	366.339	173.33	0.473142	-1.07966	0.00301423	0.0215063	Acyl-CoA thioesterase 1
179	VBIStrSal202804_0181	7379.94	5878.19	9632.57	1.6387	0.71255	0.017479	0.073997	hypothetical protein
180	VBIStrSal202804_0182	39.0465	46.8837	27.2908	0.582094	-0.780675	0.277439	0.463302	hypothetical protein
181	VBIStrSal202804_0183	115.58	140.276	78.5362	0.55987	-0.836837	0.0528686	0.158969	Transcriptional regulator, HxlR family
182	VBIStrSal202804_0184	271.506	341.712	166.197	0.486365	-1.03989	0.00605778	0.0352625	Zinc ABC transporter, ATP-binding protein ZnuC
183	VBIStrSal202804_0185	100.641	123.572	66.2443	0.536078	-0.899484	0.0484735	0.148541	putative ABC transporter, integral membrane protein
184	VBIStrSal202804_0186	218.395	216.694	220.946	1.01962	0.0280345	0.925911	0.965001	Autolysis response regulater LytR
185	VBIStrSal202804_0187	557.979	651.887	417.115	0.639858	-0.644177	0.0465574	0.144321	Transcriptional regulator, MerR family
186	VBIStrSal202804_0188	77.4112	82.2375	70.1717	0.853281	-0.228907	0.590121	0.748932	ABC transporter, ATP-binding protein
187	VBIStrSal202804_0189	213.904	233.433	184.611	0.79085	-0.338523	0.316652	0.502962	ABC transporter permease protein
188	VBIStrSal202804_0190	7787.95	3858.63	13681.9	3.5458	1.82611	2.64781e-07	1.32326e-05	Nicotinate phosphoribosyltransferase (EC 2.4.2.11)
189	VBIStrSal202804_0191	6812.8	3159.61	12292.6	3.89054	1.95997	2.8169e-06	9.61972e-05	NAD synthetase (EC 6.3.1.5)
190	VBIStrSal202804_0192	787.31	657.13	982.578	1.49526	0.580393	0.222626	0.409847	Transporter
191	VBIStrSal202804_0193	52271	38313.4	73207.3	1.91075	0.934138	0.00048361	0.00516102	Aminopeptidase C (EC 3.4.22.40)
192	VBIStrSal202804_0194	20539.3	18716	23274.1	1.24354	0.314453	0.463993	0.645346	Multimodular transpeptidase-transglycosylase (EC 2.4.1.129) (EC 3.4.-.-) / Penicillin-binding protein 1A/1B (PBP1)
193	VBIStrSal202804_0195	8146.06	8080.16	8244.91	1.02039	0.0291199	0.914157	0.955879	Recombination protein RecU
194	VBIStrSal202804_0196	1236.79	1171.41	1334.85	1.13953	0.188433	0.726616	0.843533	FIG005686: hypothetical protein
195	VBIStrSal202804_0197	3576.61	3278	4024.54	1.22774	0.296008	0.403826	0.589345	Cell division protein GpsB, coordinates the switch between cylindrical and septal cell wall synthesis by re-localization of PBP1
196	VBIStrSal202804_0198	9497.34	9154.93	10011	1.09351	0.128961	0.62919	0.7743	FIG001721: Predicted N6-adenine-specific DNA methylase
197	VBIStrSal202804_0199	12018.5	13125.7	10357.8	0.789123	-0.341678	0.222052	0.40916	Hypothetical protein SPy1643
198	VBIStrSal202804_0200	33081.8	37112.5	27035.9	0.728486	-0.457027	0.105087	0.250961	SWF/SNF family helicase
199	VBIStrSal202804_0201	16255.5	16104.8	16481.6	1.0234	0.0333656	0.912752	0.955679	FIG01114242: hypothetical protein
200	VBIStrSal202804_0202	12951.2	14460.6	10687.2	0.73906	-0.436237	0.114267	0.264781	UDP-N-acetylmuramate--alanine ligase (EC 6.3.2.8)
201	VBIStrSal202804_0203	3029.68	2785.25	3396.34	1.2194	0.286175	0.337955	0.527796	putative arylalkylamine n-acetyltransferase
202	VBIStrSal202804_0204	25777.8	25366.4	26394.8	1.04054	0.0573312	0.833479	0.910341	FIG004453: protein YceG like
203	VBIStrSal202804_0205	9881.5	10545	8886.31	0.842707	-0.246896	0.481364	0.654924	Transcription elongation factor GreA
204	VBIStrSal202804_0206	7284.15	7827.1	6469.71	0.826578	-0.274777	0.352645	0.542063	Inner membrane protein translocase component YidC, OxaA protein
205	VBIStrSal202804_0207	891.492	913.42	858.601	0.939984	-0.0892912	0.746753	0.854803	Predicted nucleoside phosphatase
206	VBIStrSal202804_0208	6157.22	5505.11	7135.37	1.29613	0.374215	0.168692	0.339873	FIG011178: rRNA methylase
207	VBIStrSal202804_0209	9834.61	9662.45	10092.9	1.04454	0.062874	0.768203	0.868719	FIG005986: HD family hydrolase
208	VBIStrSal202804_0210	19081.8	15592.4	24315.9	1.55947	0.641055	0.0154484	0.0678803	FIG005935: membrane protein
209	VBIStrSal202804_0211	11696.2	11953.3	11310.5	0.946227	-0.0797417	0.848904	0.921056	unknown protein
210	VBIStrSal202804_0212	2285.49	2715.48	1640.51	0.604131	-0.727067	0.0114732	0.0553142	Diaminopimelate decarboxylase (EC 4.1.1.20)
211	VBIStrSal202804_0213	1902.66	2238.94	1398.23	0.624506	-0.679212	0.0172852	0.0733281	Transcriptional regulator, TetR/AcrR family
212	VBIStrSal202804_0214	6838.82	6600.36	7196.53	1.09032	0.124757	0.661347	0.793385	FIG027054: hypothetical protein
213	VBIStrSal202804_0215	8089.67	5861.87	11431.4	1.95013	0.963567	0.000393869	0.00443427	Glutamate racemase (EC 5.1.1.3)
214	VBIStrSal202804_0216	11476.8	10022.7	13657.9	1.3627	0.446467	0.122424	0.274751	unknown domain / Nucleoside 5-triphosphatase RdgB (dHAPTP, dITP, XTP-specific) (EC 3.6.1.15)
215	VBIStrSal202804_0217	12485.9	10689.4	15180.7	1.42016	0.506056	0.0607747	0.174653	FIG009886: phosphoesterase
216	VBIStrSal202804_0218	17107.3	13685.2	22240.5	1.62516	0.700578	0.0095457	0.0484137	FIG042801: CBS domain containing protein
217	VBIStrSal202804_0219	16793.3	14193.7	20692.7	1.45788	0.543877	0.0473911	0.146209	Tyrosine recombinase XerD
218	VBIStrSal202804_0220	10668.2	10402.7	11066.3	1.0638	0.0892205	0.736283	0.849621	Segregation and condensation protein A
219	VBIStrSal202804_0221	5972.37	6296.22	5486.59	0.871411	-0.198575	0.476206	0.650931	Segregation and condensation protein B
220	VBIStrSal202804_0222	6594.84	7890.46	4651.41	0.589498	-0.762442	0.00642475	0.0364079	Ribosomal large subunit pseudouridine synthase B (EC 4.2.1.70)
221	VBIStrSal202804_0223	1040.39	1253.28	721.062	0.57534	-0.797513	0.00685785	0.0380806	Protein YidD
222	VBIStrSal202804_0224	1535.08	1203.19	2032.91	1.6896	0.756684	0.00820468	0.043217	Potassium uptake protein TrkH
223	VBIStrSal202804_0225	1432.58	1333.98	1580.49	1.18479	0.244627	0.39136	0.579982	Trk system potassium uptake protein TrkA
224	VBIStrSal202804_0226	364.799	445.005	244.49	0.549411	-0.864042	0.0102504	0.0506097	tRNA (cytosine34-2'-O-)-methyltransferase (EC 2.1.1.-)
225	VBIStrSal202804_0227	1430.35	1785.16	898.146	0.503118	-0.991031	0.000920769	0.00859514	Substrate-specific component RibU of riboflavin ECF transporter
226	VBIStrSal202804_0228	742.154	845.998	586.39	0.693134	-0.528794	0.0890579	0.224959	Membrane-associated phospholipid phosphatase
227	VBIStrSal202804_0229	2644.93	2989.36	2128.28	0.711951	-0.49015	0.148608	0.313592	Transcriptional regulator
228	VBIStrSal202804_0230	575.38	664.89	441.115	0.66344	-0.591962	0.123863	0.276767	ABC transporter
229	VBIStrSal202804_0231	370.08	386.409	345.587	0.894356	-0.16108	0.804207	0.89216	Membrane protein
230	VBIStrSal202804_0232	169.23	122.27	239.67	1.96017	0.970981	0.0087271	0.045159	Ure cluster protein
231	VBIStrSal202804_0233	2646.35	2110.72	3449.79	1.63442	0.708774	0.175497	0.350139	Urea channel UreI
232	VBIStrSal202804_0234	2085.47	1635.21	2760.85	1.68838	0.755643	0.072805	0.195514	Urease gamma subunit (EC 3.5.1.5)
233	VBIStrSal202804_0235	4016.3	2967.71	5589.2	1.88334	0.913295	0.00063421	0.00646515	Urease beta subunit (EC 3.5.1.5)
234	VBIStrSal202804_0236	6621.82	6743.43	6439.42	0.954918	-0.0665519	0.82102	0.904446	Urease alpha subunit (EC 3.5.1.5)
235	VBIStrSal202804_0237	798.622	898.591	648.669	0.721874	-0.470181	0.114167	0.264781	Urease accessory protein UreE
236	VBIStrSal202804_0238	3484.92	4079.21	2593.49	0.635782	-0.653396	0.0236331	0.0936637	Urease accessory protein UreF
237	VBIStrSal202804_0239	996.714	1100.25	841.41	0.764744	-0.386951	0.184658	0.359267	Urease accessory protein UreG
238	VBIStrSal202804_0240	2103.22	1851.72	2480.48	1.33955	0.42175	0.137142	0.297045	Urease accessory protein UreD
239	VBIStrSal202804_0241	1273.19	1479.4	963.869	0.651527	-0.618104	0.0333315	0.117347	Substrate-specific component NikM of nickel ECF transporter / Additional substrate-specific component NikN of nickel ECF transporter
240	VBIStrSal202804_0242	2357.41	2907.73	1531.93	0.526849	-0.92454	0.00182971	0.0145313	Transmembrane component NikQ of energizing module of nickel ECF transporter
241	VBIStrSal202804_0243	2003.51	2395.83	1415.02	0.590618	-0.759704	0.0117061	0.0560129	ATPase component NikO of energizing module of nickel ECF transporter
242	VBIStrSal202804_0244	5427.68	7240.8	2708	0.373991	-1.41892	1.48059e-06	5.698e-05	Cysteine ABC transporter, substrate-binding protein
243	VBIStrSal202804_0245	4929.07	5350.63	4296.74	0.803034	-0.316466	0.261542	0.451095	Methionine ABC transporter substrate-binding protein
244	VBIStrSal202804_0246	2185.89	2258.2	2077.42	0.919948	-0.120376	0.761889	0.86584	Acetylornithine deacetylase/Succinyl-diaminopimelate desuccinylase and related deacylases
245	VBIStrSal202804_0247	2368.74	2250.37	2546.29	1.1315	0.178236	0.506748	0.676895	Methionine ABC transporter ATP-binding protein
246	VBIStrSal202804_0248	1417.16	1401.01	1441.4	1.02883	0.0410005	0.885503	0.940633	Methionine ABC transporter permease protein
247	VBIStrSal202804_0249	1091.34	1279.06	809.747	0.633078	-0.659544	0.0303639	0.109535	Dicarboxylate/amino acid:cation (Na+ or H+) symporter
248	VBIStrSal202804_0250	1396.08	1533.41	1190.1	0.776114	-0.36566	0.244531	0.431868	FIG01107939: hypothetical protein
249	VBIStrSal202804_0251	1099.74	1275.3	836.404	0.655848	-0.608566	0.0418823	0.13388	Substrate-specific component MtsA of methionine-regulated ECF transporter
250	VBIStrSal202804_0252	2055.33	2055.77	2054.67	0.999464	-0.000773996	0.999673	1	Duplicated ATPase component MtsB of energizing module of methionine-regulated ECF transporter
251	VBIStrSal202804_0253	1045.01	1020.68	1081.51	1.05959	0.08351	0.758471	0.863873	Transmembrane component MtsC of energizing module of methionine-regulated ECF transporter
252	VBIStrSal202804_0254	939.476	1153.24	618.829	0.5366	-0.898081	0.0036332	0.0244154	Potassium uptake protein, integral membrane component, KtrA
253	VBIStrSal202804_0255	1434.13	1726.89	995.002	0.576183	-0.795401	0.00724441	0.0392693	Potassium uptake protein, integral membrane component, KtrB
254	VBIStrSal202804_0256	1637.93	1650.39	1619.23	0.981118	-0.0275021	0.965044	0.98573	rRNA small subunit 7-methylguanosine (m7G) methyltransferase GidB
255	VBIStrSal202804_0257	4133.72	4000.4	4333.7	1.08332	0.115455	0.655145	0.789643	COG1399 protein in cluster with ribosomal protein L32p, Firmicutes subfamily
256	VBIStrSal202804_0258	9157.83	9654.46	8412.87	0.871397	-0.198597	0.475867	0.650903	Response regulator CsrR
257	VBIStrSal202804_0259	7311.02	7780.08	6607.44	0.849277	-0.235693	0.379331	0.568164	Transmembrane histidine kinase CsrS
258	VBIStrSal202804_0260	1915.39	1550.82	2462.25	1.58771	0.666944	0.0158528	0.0689646	Ribonucleotide reductase transcriptional regulator NrdR
259	VBIStrSal202804_0261	6149.7	5488.62	7141.33	1.30112	0.379749	0.171268	0.343373	Helicase loader DnaB
260	VBIStrSal202804_0262	3516.38	3258.88	3902.62	1.19754	0.260068	0.3524	0.542063	Helicase loader DnaI
261	VBIStrSal202804_0263	7080.95	7541.91	6389.52	0.847202	-0.239222	0.408316	0.594626	GTP-binding protein EngA
262	VBIStrSal202804_0264	1002	796.28	1310.58	1.64588	0.718859	0.0152889	0.0676087	Sakacin A production response regulator
263	VBIStrSal202804_0265	6568.57	7128.39	5728.85	0.803667	-0.31533	0.256851	0.445324	Seryl-tRNA synthetase (EC 6.1.1.11)
264	VBIStrSal202804_0266	4815.78	3529.26	6745.57	1.91132	0.934573	0.0178598	0.0752979	Putative regulator of the mannose operon, ManO
265	VBIStrSal202804_0267	8176.04	6955.96	10006.2	1.43851	0.52457	0.0556149	0.164313	PTS system, mannose-specific IID component (EC 2.7.1.69)
266	VBIStrSal202804_0268	9106.62	7644.2	11300.2	1.47828	0.563916	0.0349937	0.121323	PTS system, mannose-specific IIC component (EC 2.7.1.69)
267	VBIStrSal202804_0269	7067.51	7702.94	6114.37	0.79377	-0.333207	0.24284	0.430805	PTS system, mannose-specific IIB component (EC 2.7.1.69) / PTS system, mannose-specific IIA component (EC 2.7.1.69)
268	VBIStrSal202804_0270	6907.62	5985.43	8290.92	1.38518	0.470077	0.0932731	0.233354	Putative regulator of the mannose operon, ManO
269	VBIStrSal202804_0271	36648.7	27671.6	50114.5	1.81104	0.85682	0.00162051	0.0134976	PTS system, mannose-specific IID component (EC 2.7.1.69)
270	VBIStrSal202804_0272	35466.7	24406.2	52057.3	2.13295	1.09285	4.93005e-05	0.000893954	PTS system, mannose-specific IIC component (EC 2.7.1.69)
271	VBIStrSal202804_0273	22482.6	19741.9	26593.6	1.34707	0.429822	0.293753	0.4795	PTS system, mannose-specific IIB component (EC 2.7.1.69) / PTS system, mannose-specific IIA component (EC 2.7.1.69)
272	VBIStrSal202804_0274	309.882	333.887	273.875	0.820262	-0.285843	0.413126	0.59937	FIG01115503: hypothetical protein
273	VBIStrSal202804_0275	4160.9	4582.8	3528.06	0.769847	-0.377356	0.178477	0.352311	Hydrolase (HAD superfamily)
274	VBIStrSal202804_0276	1064.52	1368.35	608.778	0.444898	-1.16845	9.50535e-05	0.00149819	Guanine-hypoxanthine permease
275	VBIStrSal202804_0277	669.108	645.663	704.277	1.09078	0.125361	0.700325	0.820919	ATPase YjeE, predicted to have essential role in cell wall biosynthesis
276	VBIStrSal202804_0278	1649.81	1516.75	1849.42	1.21933	0.28609	0.28268	0.466729	Acetyltransferase (EC 2.3.1.-)
277	VBIStrSal202804_0279	6764.21	5679.71	8390.95	1.47735	0.563016	0.0383303	0.128331	Cell envelope-associated transcriptional attenuator LytR-CpsA-Psr, subfamily F2 (as in PMID19099556)
278	VBIStrSal202804_0280	3280.51	3495.72	2957.7	0.846093	-0.241113	0.400533	0.586154	COG0779: clustered with transcription termination protein NusA
279	VBIStrSal202804_0281	9504.87	10186.5	8482.43	0.832712	-0.26411	0.336315	0.52644	Transcription termination protein NusA
280	VBIStrSal202804_0282	6005.74	6557.36	5178.32	0.789697	-0.34063	0.231177	0.418817	COG2740: Predicted nucleic-acid-binding protein implicated in transcription termination
281	VBIStrSal202804_0283	7247.87	7857.52	6333.38	0.806028	-0.311098	0.263307	0.452995	ribosomal protein L7Ae family protein
282	VBIStrSal202804_0284	24557.4	27885.8	19564.8	0.701604	-0.511271	0.0688674	0.189408	Translation initiation factor 2
283	VBIStrSal202804_0285	1211.6	1242.29	1165.58	0.938254	-0.0919496	0.837159	0.911444	Ribosome-binding factor A
284	VBIStrSal202804_0286	6572.8	5071.7	8824.45	1.73994	0.799038	0.0034257	0.0234758	conserved hypothetical protein TIGR00730
285	VBIStrSal202804_0287	9360.95	9237.63	9545.93	1.03338	0.0473644	0.836689	0.911417	UDP-N-acetylmuramoylalanyl-D-glutamate--L-lysine ligase (EC 6.3.2.7)
286	VBIStrSal202804_0288	3935.34	3712.01	4270.33	1.15041	0.202146	0.456351	0.639578	Membrane protein involved in the export of O-antigen, teichoic acid lipoteichoic acids
287	VBIStrSal202804_0289	37583.8	35575.3	40596.7	1.14115	0.190486	0.475548	0.6509	cation-transporting ATPase, E1-E2 family
288	VBIStrSal202804_0290	4924.55	4599.74	5411.77	1.17654	0.234549	0.368873	0.558627	Cystathionine gamma-synthase (EC 2.5.1.48)
289	VBIStrSal202804_0291	2247.29	2261.22	2226.38	0.984592	-0.0224027	0.985795	0.999156	Aspartate aminotransferase (EC 2.6.1.1)
290	VBIStrSal202804_0292	3334.23	3660.6	2844.68	0.777106	-0.363817	0.199886	0.378178	Levanase (EC 3.2.1.65)
291	VBIStrSal202804_0293	35028	43322.6	22586	0.521346	-0.939688	0.000984272	0.00905076	Fructosyltransfearse Ftf
292	VBIStrSal202804_0294	7606.57	6012.62	9997.5	1.66275	0.733575	0.0746605	0.198417	Uracil phosphoribosyltransferase (EC 2.4.2.9)
293	VBIStrSal202804_0295	17590.8	18360.7	16435.9	0.895168	-0.159769	0.550243	0.714835	ATP-dependent Clp protease proteolytic subunit (EC 3.4.21.92)
294	VBIStrSal202804_0296	3973.14	3503.78	4677.18	1.3349	0.416728	0.238131	0.426886	FIG01115120: hypothetical protein
295	VBIStrSal202804_0297	1031.37	1054.26	997.043	0.945732	-0.0804969	0.837743	0.911596	FIG01114398: hypothetical protein
296	VBIStrSal202804_0298	2051.08	2356.07	1593.6	0.676379	-0.564095	0.0469923	0.145438	Branched-chain amino acid ABC transporter, amino acid-binding protein (TC 3.A.1.4.1)
297	VBIStrSal202804_0299	3856.86	3900.86	3790.87	0.971802	-0.0412654	0.854507	0.923463	High-affinity branched-chain amino acid transport system permease protein LivH (TC 3.A.1.4.1)
298	VBIStrSal202804_0300	1539.73	1767.85	1197.55	0.677405	-0.561909	0.106589	0.253661	Branched-chain amino acid transport system permease protein LivM (TC 3.A.1.4.1)
299	VBIStrSal202804_0301	4998.39	4827.82	5254.24	1.08832	0.122108	0.639129	0.782947	Branched-chain amino acid transport ATP-binding protein LivG (TC 3.A.1.4.1)
300	VBIStrSal202804_0302	4397.3	4122.84	4808.98	1.16642	0.222091	0.438536	0.625745	Branched-chain amino acid transport ATP-binding protein LivF (TC 3.A.1.4.1)
301	VBIStrSal202804_0303	10634.8	10924.2	10200.7	0.933769	-0.098862	0.762924	0.866122	Acetoin utilization acuB protein
302	VBIStrSal202804_0304	1000.51	1279.24	582.422	0.455289	-1.13515	0.000260726	0.00316111	Cysteine synthase (EC 2.5.1.47)
303	VBIStrSal202804_0305	874.377	823.25	951.068	1.15526	0.208218	0.482137	0.65554	FIG000605: protein co-occurring with transport systems (COG1739)
304	VBIStrSal202804_0306	266.261	290.104	230.496	0.794527	-0.331832	0.298107	0.482727	ComF operon protein A, DNA transporter ATPase
305	VBIStrSal202804_0307	224.273	230.179	215.415	0.935861	-0.0956339	0.791582	0.883416	ComF operon protein C
306	VBIStrSal202804_0308	279859	202699	395599	1.95165	0.964698	0.134431	0.294914	Ribosomal subunit interface protein
307	VBIStrSal202804_0309	5140.95	5749.06	4228.79	0.735563	-0.443079	0.22543	0.412417	hypothetical protein
308	VBIStrSal202804_0310	4420.26	3584.85	5673.38	1.5826	0.662296	0.117936	0.2694	Manganese-dependent inorganic pyrophosphatase (EC 3.6.1.1)
309	VBIStrSal202804_0311	9638.44	9960.25	9155.71	0.919225	-0.12151	0.693115	0.817059	FIG01114850: hypothetical protein
310	VBIStrSal202804_0312	1700.16	1254.17	2369.15	1.88901	0.917631	0.0152967	0.0676087	Mobile element protein
311	VBIStrSal202804_0313	21891.7	25090.8	17093.1	0.681249	-0.553747	0.154065	0.321138	Cysteinyl-tRNA synthetase related protein
312	VBIStrSal202804_0314	19307.1	17691	21731.1	1.22837	0.296744	0.652586	0.788945	Regulatory protein recX
313	VBIStrSal202804_0315	3546.81	3937.75	2960.4	0.751799	-0.411581	0.139782	0.300539	RNA methyltransferase, TrmA family
314	VBIStrSal202804_0316	14091.7	12656.1	16245.1	1.28358	0.360168	0.347769	0.538176	Aspartate--ammonia ligase (EC 6.3.1.1)
315	VBIStrSal202804_0317	4188.73	4185.05	4194.27	1.0022	0.00317561	0.970288	0.989115	Aspartokinase (EC 2.7.2.4)
316	VBIStrSal202804_0318	1943.21	1703.29	2303.09	1.35214	0.435243	0.121886	0.274723	Hydrolase, haloacid dehalogenase-like family
317	VBIStrSal202804_0319	4245.19	2907.92	6251.09	2.14968	1.10412	6.25105e-05	0.00108546	Trans-2,cis-3-Decenoyl-ACP isomerase
318	VBIStrSal202804_0320	2230.03	1835.8	2821.36	1.53686	0.619983	0.0321226	0.114468	Transcriptional regulator of fatty acid biosynthesis FabT
319	VBIStrSal202804_0321	2441.33	2258.86	2715.04	1.20195	0.265378	0.343497	0.53342	3-oxoacyl-[acyl-carrier-protein] synthase, KASIII (EC 2.3.1.41)
320	VBIStrSal202804_0322	32975.1	31154.4	35706.3	1.14611	0.196743	0.511187	0.680227	Acyl carrier protein
321	VBIStrSal202804_0323	29451.2	22996.4	39133.5	1.70172	0.766995	0.00559958	0.0334506	Enoyl-[acyl-carrier-protein] reductase [FMN] (EC 1.3.1.9)
322	VBIStrSal202804_0324	21412.5	21059.3	21942.2	1.04193	0.0592538	0.861307	0.92749	Malonyl CoA-acyl carrier protein transacylase (EC 2.3.1.39)
323	VBIStrSal202804_0325	15942.3	13999.6	18856.3	1.34691	0.429656	0.124368	0.277592	3-oxoacyl-[acyl-carrier protein] reductase (EC 1.1.1.100)
324	VBIStrSal202804_0326	23113	20769.6	26628.1	1.28207	0.358476	0.230861	0.418615	3-oxoacyl-[acyl-carrier-protein] synthase, KASII (EC 2.3.1.41)
325	VBIStrSal202804_0327	5536.33	5585.59	5462.44	0.977953	-0.0321624	0.868993	0.930772	Biotin carboxyl carrier protein of acetyl-CoA carboxylase
326	VBIStrSal202804_0328	4851.2	5316.27	4153.59	0.781298	-0.356055	0.321443	0.5086	(3R)-hydroxymyristoyl-[acyl carrier protein] dehydratase (EC 4.2.1.-)
327	VBIStrSal202804_0329	1660.42	1723.14	1566.35	0.909007	-0.137637	0.702003	0.822415	hypothetical protein
328	VBIStrSal202804_0330	17308.8	14702.8	21217.7	1.44311	0.529184	0.0670117	0.186435	Biotin carboxylase of acetyl-CoA carboxylase (EC 6.3.4.14)
329	VBIStrSal202804_0331	5902.72	5162.69	7012.78	1.35836	0.441863	0.123089	0.275941	Acetyl-coenzyme A carboxyl transferase beta chain (EC 6.4.1.2)
330	VBIStrSal202804_0332	6615.69	5100.4	8888.63	1.74273	0.80135	0.00322788	0.0225731	Acetyl-coenzyme A carboxyl transferase alpha chain (EC 6.4.1.2)
331	VBIStrSal202804_0333	716.622	750.721	665.474	0.886447	-0.173894	0.614365	0.765714	S-ribosylhomocysteine lyase (EC 4.4.1.21) / Autoinducer-2 production protein LuxS
332	VBIStrSal202804_0334	17574.8	19438.9	14778.7	0.760265	-0.395426	0.154735	0.321554	FIG002344: Hydrolase (HAD superfamily)
333	VBIStrSal202804_0335	7458.06	6740.88	8533.82	1.26598	0.340255	0.439431	0.626188	Transcriptional repressor of the fructose operon, DeoR family
334	VBIStrSal202804_0336	11156.3	10566.4	12041	1.13956	0.188471	0.465859	0.645835	Tagatose-6-phosphate kinase (EC 2.7.1.144) / 1-phosphofructokinase (EC 2.7.1.56)
335	VBIStrSal202804_0337	13041.7	13405.3	12496.2	0.932181	-0.101318	0.659449	0.79157	PTS system, fructose-specific IIA component (EC 2.7.1.69) / PTS system, fructose-specific IIB component (EC 2.7.1.69) / PTS system, fructose-specific IIC component (EC 2.7.1.69)
336	VBIStrSal202804_0338	8580.14	8452.02	8772.31	1.03789	0.0536594	0.844076	0.917026	Glutathione reductase (EC 1.8.1.7)
337	VBIStrSal202804_0339	152.234	168.406	127.975	0.759919	-0.396082	0.348729	0.538176	hypothetical protein
338	VBIStrSal202804_0340	15292	14580.9	16358.5	1.12192	0.165966	0.568612	0.731838	Dihydrofolate synthase (EC 6.3.2.12) / Folylpolyglutamate synthase (EC 6.3.2.17)
339	VBIStrSal202804_0341	14400.1	16442.3	11336.9	0.689496	-0.536386	0.0587358	0.170211	Histone acetyltransferase Gcn5
340	VBIStrSal202804_0342	10845.6	10279.7	11694.4	1.13761	0.186007	0.507401	0.676895	Cysteine desulfurase (EC 2.8.1.7)
341	VBIStrSal202804_0343	6030.51	5881.96	6253.34	1.06314	0.0883292	0.735945	0.849621	Thiamine biosynthesis protein thiI
342	VBIStrSal202804_0344	9827.58	10748.2	8446.67	0.785869	-0.347639	0.216101	0.400716	Poly(glycerol-phosphate) alpha-glucosyltransferase GftA (EC 2.4.1.52)
343	VBIStrSal202804_0345	7451.34	8370.77	6072.19	0.725404	-0.463144	0.102191	0.246396	FIG01114336: hypothetical protein
344	VBIStrSal202804_0346	4803.83	3351.48	6982.35	2.08337	1.05892	0.000156419	0.00216555	FIG01118701: hypothetical protein
345	VBIStrSal202804_0347	21956.1	24287.5	18459.1	0.760026	-0.39588	0.15295	0.319465	LSU ribosomal protein L21p
346	VBIStrSal202804_0348	12116.5	14123.3	9106.3	0.644773	-0.633137	0.0252806	0.0971856	LSU ribosomal protein L27p
347	VBIStrSal202804_0349	10879.8	11475.4	9986.56	0.87026	-0.200481	0.456332	0.639578	Acetyltransferase, GNAT family
348	VBIStrSal202804_0350	1917	2088.18	1660.25	0.795069	-0.330848	0.270356	0.457062	Hypothetical protein SP1558
349	VBIStrSal202804_0351	10266.4	9149.44	11941.7	1.30519	0.384256	0.159719	0.327592	DegV family protein
350	VBIStrSal202804_0352	7365.62	7172.05	7655.98	1.06747	0.0942004	0.714154	0.833315	Dihydrodipicolinate reductase (EC 1.3.1.26)
351	VBIStrSal202804_0353	6884.42	6281.06	7789.46	1.24015	0.310514	0.26522	0.454512	tRNA nucleotidyltransferase (EC 2.7.7.21) (EC 2.7.7.25)
352	VBIStrSal202804_0354	2065.34	1982.03	2190.31	1.10509	0.144158	0.626895	0.772404	COG0488: ATPase components of ABC transporters with duplicated ATPase domains
353	VBIStrSal202804_0355	4051.53	4448.06	3456.72	0.77713	-0.363772	0.173348	0.347205	COG0488: ATPase components of ABC transporters with duplicated ATPase domains
354	VBIStrSal202804_0356	610.215	649.425	551.402	0.849062	-0.236059	0.446299	0.631102	conserved hypothetical, predicted membrane protein (TMS5)
355	VBIStrSal202804_0357	1291.15	1345.75	1209.25	0.898568	-0.154301	0.578679	0.740608	Nudix-related transcriptional regulator NrtR
356	VBIStrSal202804_0358	1412.38	1470.85	1324.68	0.900628	-0.150997	0.607077	0.762662	Nicotinamide-nucleotide adenylyltransferase, NadR family (EC 2.7.7.1) / Ribosylnicotinamide kinase (EC 2.7.1.22)
357	VBIStrSal202804_0359	40795	24567	65136.9	2.6514	1.40675	0.036017	0.124356	NADP-specific glutamate dehydrogenase (EC 1.4.1.4)
358	VBIStrSal202804_0360	991.983	1097.08	834.339	0.760509	-0.394963	0.194659	0.372068	hypothetical protein
359	VBIStrSal202804_0361	425.481	508.39	301.117	0.592296	-0.755609	0.0231574	0.0928203	Peptide deformylase (EC 3.5.1.88)
360	VBIStrSal202804_0362	3169.9	4169.49	1670.52	0.400655	-1.31957	5.34791e-06	0.000146105	Transcriptional regulator, MarR family
361	VBIStrSal202804_0363	24339.5	27048.3	20276.2	0.74963	-0.415748	0.136027	0.295998	Lipid A export ATP-binding/permease protein MsbA
362	VBIStrSal202804_0364	30277.7	30810.8	29478	0.956742	-0.0637977	0.822462	0.905548	Lipid A export ATP-binding/permease protein MsbA
363	VBIStrSal202804_0365	2432.68	2742.29	1968.26	0.717743	-0.478462	0.100679	0.244818	hypothetical protein
364	VBIStrSal202804_0366	830.159	517.128	1299.7	2.51331	1.32959	0.00330872	0.022904	GTP pyrophosphokinase (EC 2.7.6.5)
365	VBIStrSal202804_0367	612.151	633.814	579.656	0.914552	-0.128862	0.688316	0.813604	Regulation of D-alanyl-lipoteichoic acid biosynthesis, DltR
366	VBIStrSal202804_0368	961.247	857.469	1116.91	1.30257	0.381362	0.17475	0.34934	Two component system histidine kinase (EC 2.7.3.-)
367	VBIStrSal202804_0369	15000.3	12778.9	18332.3	1.43458	0.520625	0.0565671	0.166171	Uridylate kinase (EC 2.7.4.-)
368	VBIStrSal202804_0370	24661.9	25060.2	24064.4	0.960264	-0.0584969	0.848352	0.921056	Ribosome recycling factor
369	VBIStrSal202804_0371	2576.07	2713.21	2370.35	0.873633	-0.1949	0.468856	0.647363	S1 RNA binding domain
370	VBIStrSal202804_0372	663.863	703.995	603.665	0.857485	-0.221817	0.441215	0.627807	FIG01114318: hypothetical protein
371	VBIStrSal202804_0373	13904.5	14009.1	13747.5	0.981328	-0.0271926	0.914892	0.955879	Group B streptococcal surface immunogenic protein
372	VBIStrSal202804_0374	1888.65	2056.9	1636.26	0.795501	-0.330065	0.242497	0.430569	Phosphate starvation-inducible protein PhoH, predicted ATPase
373	VBIStrSal202804_0375	655.865	644.236	673.308	1.04513	0.0636769	0.783216	0.877904	hypothetical protein
374	VBIStrSal202804_0376	10476	10513.9	10419	0.990976	-0.0130781	1	1	hypothetical protein
375	VBIStrSal202804_0377	5286.48	6545.41	3398.1	0.519158	-0.945754	0.00111238	0.00982439	hypothetical protein
376	VBIStrSal202804_0378	4955.65	4733.93	5288.23	1.11709	0.159745	0.583491	0.744906	Methionyl-tRNA synthetase (EC 6.1.1.10)
377	VBIStrSal202804_0379	354.882	422.604	253.3	0.599378	-0.738461	0.0241188	0.0948549	oxidoreductase, aldo/keto reductase family
378	VBIStrSal202804_0380	511.54	493.396	538.756	1.09193	0.126886	0.658435	0.791281	Transcriptional regulator, LysR family
379	VBIStrSal202804_0381	428.012	347.749	548.408	1.57702	0.657205	0.176521	0.351158	hypothetical protein
380	VBIStrSal202804_0382	11158.7	14218.1	6569.55	0.462056	-1.11386	0.000108433	0.00159841	glucan-binding protein C, GbpC
381	VBIStrSal202804_0383	201.304	226.989	162.776	0.717111	-0.479731	0.236386	0.425245	putative choline binding protein
382	VBIStrSal202804_0384	122.591	102.78	152.307	1.48187	0.567418	0.17784	0.352138	Mobile element protein
383	VBIStrSal202804_0385	40.3978	36.0748	46.8822	1.29958	0.378049	0.449153	0.632954	Mobile element protein
384	VBIStrSal202804_0386	408.623	430.757	375.421	0.871537	-0.198366	0.553202	0.716958	Competence protein CoiA
385	VBIStrSal202804_0387	5569.26	5895.67	5079.65	0.861591	-0.214925	0.483109	0.656426	Oligoendopeptidase F
386	VBIStrSal202804_0388	405.111	467.436	311.622	0.666663	-0.584972	0.0653872	0.183532	Major facilitator:Oxalate:Formate Antiporter
387	VBIStrSal202804_0389	1142.29	1307.98	893.76	0.683314	-0.549379	0.0799967	0.208276	O-methyltransferase family protein [C1]
388	VBIStrSal202804_0390	11167.4	10135.1	12715.8	1.25462	0.327254	0.245578	0.433037	Foldase protein PrsA precursor (EC 5.2.1.8)
389	VBIStrSal202804_0391	929.949	917.951	947.948	1.03268	0.0463904	0.843263	0.916629	hypothetical protein
390	VBIStrSal202804_0392	1019.03	1322.72	563.492	0.426011	-1.23104	7.63534e-05	0.00127194	FIG01115027: hypothetical protein
391	VBIStrSal202804_0393	9660.93	11682.9	6627.97	0.567323	-0.817758	0.00361205	0.0244154	Alanyl-tRNA synthetase (EC 6.1.1.7)
392	VBIStrSal202804_0394	45.2461	53.7721	32.457	0.603603	-0.728327	0.314156	0.499772	Mobile element protein
393	VBIStrSal202804_0395	935.924	700.973	1288.35	1.83795	0.878095	0.0417026	0.133514	Mobile element protein
394	VBIStrSal202804_0396	69.0431	84.8602	45.3174	0.534024	-0.905024	0.0891494	0.224959	hypothetical protein
395	VBIStrSal202804_0397	418.611	452.354	367.997	0.813515	-0.297759	0.376856	0.566944	hypothetical protein
396	VBIStrSal202804_0398	119.268	114.326	126.68	1.10806	0.148036	0.696705	0.818566	FIG01117452: hypothetical protein
397	VBIStrSal202804_0399	87.5494	77.5733	102.514	1.32151	0.402184	0.378478	0.568164	FIG01119979: hypothetical protein
398	VBIStrSal202804_0400	143.766	160.794	118.223	0.735247	-0.443698	0.452056	0.635897	Mobile element protein
399	VBIStrSal202804_0401	5.49176	3.69378	8.18872	2.21689	1.14854	0.474299	0.650753	hypothetical protein
400	VBIStrSal202804_0402	6150.64	5880.92	6555.23	1.11466	0.156605	0.812809	0.897331	Histidine kinase of the competence regulon ComD
401	VBIStrSal202804_0403	3217.75	3247.13	3173.69	0.977382	-0.0330053	0.933113	0.970039	response regulator
402	VBIStrSal202804_0404	151.822	179.969	109.601	0.609001	-0.715485	0.0879784	0.223292	Mobile element protein
403	VBIStrSal202804_0405	1683.31	1856.49	1423.54	0.766791	-0.383095	0.212986	0.397458	Transcriptional regulator
404	VBIStrSal202804_0406	5702.48	6258.59	4868.3	0.777859	-0.362419	0.217939	0.40303	Conserved uncharacterized protein
405	VBIStrSal202804_0407	1346.94	1507.45	1106.17	0.733799	-0.446543	0.126304	0.280996	hypothetical protein
406	VBIStrSal202804_0408	7686.93	8092.1	7079.16	0.874824	-0.192936	0.718653	0.837611	cell wall protein precursor, similar to choline binding protein, truncated
407	VBIStrSal202804_0409	1293.88	1288.59	1301.82	1.01027	0.0147382	0.928121	0.966813	response regulator
408	VBIStrSal202804_0410	1319.33	1555.28	965.401	0.620726	-0.687972	0.027312	0.101381	hypothetical protein
409	VBIStrSal202804_0411	1846.98	1728.92	2024.07	1.17071	0.227388	0.452636	0.636111	response regulator
410	VBIStrSal202804_0412	2101.75	2009.01	2240.87	1.11541	0.157575	0.549873	0.714835	Histidine kinase of the competence regulon ComD
411	VBIStrSal202804_0413	1308.26	1423.85	1134.88	0.797053	-0.327252	0.267301	0.45559	hypothetical protein
412	VBIStrSal202804_0414	31220.9	28589.6	35167.9	1.23009	0.298769	0.279035	0.4637	D-alanyl-D-alanine carboxypeptidase (EC 3.4.16.4)
413	VBIStrSal202804_0415	3253.32	1649.88	5658.48	3.42964	1.77806	1.74558e-08	1.55509e-06	Aliphatic amidase amiE (EC 3.5.1.4)
414	VBIStrSal202804_0416	2839.46	1812.13	4380.45	2.4173	1.27339	4.7711e-06	0.000137092	Glutamine-dependent 2-keto-4-methylthiobutyrate transaminase
415	VBIStrSal202804_0417	29692.7	37509.1	17968	0.479031	-1.06181	0.000192542	0.00254529	N-acetyl-gamma-glutamyl-phosphate reductase (EC 1.2.1.38)
416	VBIStrSal202804_0418	44481.5	57720.4	24623.2	0.426595	-1.22906	1.81923e-05	0.000405175	Glutamate N-acetyltransferase (EC 2.3.1.35) / N-acetylglutamate synthase (EC 2.3.1.1)
417	VBIStrSal202804_0419	25484.8	28193.8	21421.3	0.759785	-0.396337	0.153304	0.319877	Acetylglutamate kinase (EC 2.7.2.8)
418	VBIStrSal202804_0420	14233.9	17209.6	9770.18	0.567716	-0.81676	0.00346788	0.0236856	Acetylornithine aminotransferase (EC 2.6.1.11)
419	VBIStrSal202804_0421	5659.56	6214.13	4827.7	0.776891	-0.364215	0.185772	0.360452	Polysaccharide deacetylase
420	VBIStrSal202804_0422	11285.2	11240.5	11352.3	1.00994	0.0142749	0.9571	0.982022	Homoserine dehydrogenase (EC 1.1.1.3)
421	VBIStrSal202804_0423	893.217	902.803	878.838	0.973455	-0.0388132	0.914861	0.955879	Homoserine kinase (EC 2.7.1.39)
422	VBIStrSal202804_0424	548.076	449.789	695.507	1.54629	0.628815	0.328256	0.516588	RarD protein
423	VBIStrSal202804_0425	4425.07	3965.49	5114.44	1.28974	0.36708	0.156626	0.324824	FIG01115902: hypothetical protein
424	VBIStrSal202804_0426	23514.6	23325.5	23798.3	1.02027	0.0289513	0.874135	0.934814	FIG01115437: hypothetical protein
425	VBIStrSal202804_0427	2149.42	1605.88	2964.73	1.84618	0.88454	0.00154488	0.0130266	Conserved domain protein
426	VBIStrSal202804_0428	1585.07	1175.65	2199.22	1.87065	0.903538	0.00172177	0.0140554	Acetyltransferase (EC 2.3.1.-)
427	VBIStrSal202804_0429	4532.11	3886.74	5500.18	1.41511	0.500919	0.0880528	0.223292	hypothetical protein
428	VBIStrSal202804_0430	12730.5	15729.2	8232.36	0.52338	-0.934071	0.00086884	0.0081663	Valyl-tRNA synthetase (EC 6.1.1.9)
429	VBIStrSal202804_0431	2677.16	3787.67	1011.39	0.267023	-1.90497	3.65417e-10	6.48648e-08	hypothetical protein
430	VBIStrSal202804_0432	2121.32	1860.25	2512.91	1.35084	0.433862	0.327372	0.516334	Antiholin-like protein LrgA
431	VBIStrSal202804_0433	2079.94	1936.16	2295.6	1.18565	0.245678	0.498417	0.669676	LrgA-associated membrane protein LrgB
432	VBIStrSal202804_0434	2391.45	1872.07	3170.51	1.69359	0.760081	0.00533208	0.0323238	hydrolase, haloacid dehalogenase-like family
433	VBIStrSal202804_0435	12907.2	10394.5	16676.3	1.60434	0.681981	0.0135679	0.0624735	DNA gyrase subunit B (EC 5.99.1.3)
434	VBIStrSal202804_0436	31986.8	28233.2	37617.4	1.33238	0.414008	0.130248	0.287895	Septation ring formation regulator EzrA
435	VBIStrSal202804_0437	2467.48	2148.25	2946.31	1.37149	0.455746	0.0966157	0.239089	Phosphoserine phosphatase (EC 3.1.3.3)
436	VBIStrSal202804_0438	447.353	418.814	490.161	1.17035	0.226944	0.423904	0.610386	hypothetical protein
437	VBIStrSal202804_0439	174.264	205.96	126.72	0.615267	-0.700715	0.187717	0.363204	Mobile element protein
438	VBIStrSal202804_0440	1413.41	1541.36	1221.49	0.792472	-0.335569	0.244675	0.431868	Permease of the drug/metabolite transporter (DMT) superfamily
439	VBIStrSal202804_0441	1021.92	1365.63	506.345	0.370778	-1.43137	4.51164e-06	0.000134539	hypothetical protein
440	VBIStrSal202804_0442	231.214	148.439	355.376	2.3941	1.25948	0.000212649	0.00274037	Salt-stress induced protein
441	VBIStrSal202804_0443	875.728	698.39	1141.74	1.63481	0.709123	0.0155976	0.0681439	Phenylacetic acid degradation protein PaaD, thioesterase
442	VBIStrSal202804_0444	1524.21	1243.84	1944.77	1.56353	0.644807	0.0231891	0.0928203	hypothetical protein
443	VBIStrSal202804_0445	1337.96	916.377	1970.34	2.15014	1.10443	0.0020183	0.0157843	Ribosomal small subunit pseudouridine synthase A (EC 4.2.1.70)
444	VBIStrSal202804_0446	1057.38	530.33	1847.96	3.48454	1.80097	4.21062e-08	3.31829e-06	FIG01114947: hypothetical protein
445	VBIStrSal202804_0447	4734.26	4178.46	5567.97	1.33254	0.414179	0.136125	0.295998	COG0536: GTP-binding protein Obg
446	VBIStrSal202804_0448	732.354	747.774	709.222	0.948445	-0.0763646	0.862994	0.92749	FIG01114098: hypothetical protein
447	VBIStrSal202804_0449	5031.95	5896.35	3735.35	0.633502	-0.658579	0.0232391	0.0928203	Glutamate transport ATP-binding protein
448	VBIStrSal202804_0450	17901.1	20906.1	13393.5	0.640649	-0.642394	0.0230897	0.0928203	Glutamine ABC transporter, glutamine-binding protein/permease protein
449	VBIStrSal202804_0451	2001.43	1865.58	2205.19	1.18204	0.241273	0.351399	0.54096	CAAX amino terminal protease family
450	VBIStrSal202804_0452	2315.92	2073.66	2679.32	1.29207	0.369689	0.181834	0.355514	FIG01116511: hypothetical protein
451	VBIStrSal202804_0453	7348.09	6731.96	8272.29	1.22881	0.297259	0.284739	0.469249	Excinuclease ABC subunit B
452	VBIStrSal202804_0454	1460.57	1743.94	1035.51	0.593775	-0.752011	0.0109507	0.0532971	Acetyltransferase (EC 2.3.1.-)
453	VBIStrSal202804_0455	148.558	155.116	138.721	0.894308	-0.161156	0.78733	0.880818	NAD(P)H dehydrogenase, quinone family
454	VBIStrSal202804_0456	435.689	417.573	462.864	1.10846	0.148561	0.769579	0.869158	Excinuclease ABC subunit B
455	VBIStrSal202804_0457	976.974	1012.02	924.399	0.913417	-0.130655	0.694379	0.817059	MutT/nudix family protein
456	VBIStrSal202804_0458	57042.3	68081.4	40483.6	0.594635	-0.749923	0.00771988	0.0415171	Amino acid ABC transporter, amino acid-binding/permease protein
457	VBIStrSal202804_0459	79980.1	101298	48003.5	0.473885	-1.07739	0.000157728	0.00216902	Amino acid ABC transporter, amino acid-binding/permease protein
458	VBIStrSal202804_0460	34395.5	48293.1	13549	0.280558	-1.83363	5.83971e-10	8.87305e-08	Aspartate aminotransferase (EC 2.6.1.1)
459	VBIStrSal202804_0461	29892.4	41685.5	12202.7	0.292733	-1.77234	2.01283e-09	2.42605e-07	Amino acid ABC transporter, amino acid-binding protein
460	VBIStrSal202804_0462	19335	20618.6	17409.6	0.844366	-0.24406	0.457438	0.640039	SSU ribosomal protein S21p
461	VBIStrSal202804_0463	112.513	123.449	96.1094	0.778535	-0.361166	0.375071	0.565693	Large-conductance mechanosensitive channel
462	VBIStrSal202804_0464	7944.72	7367.98	8809.84	1.19569	0.257846	0.33319	0.522346	DNA primase (EC 2.7.7.-)
463	VBIStrSal202804_0465	7879.22	8265.63	7299.6	0.883127	-0.179307	0.55976	0.723626	RNA polymerase sigma factor RpoD
464	VBIStrSal202804_0466	3961.37	3490.33	4667.94	1.33739	0.419425	0.140656	0.301662	probably aromatic ring hydroxylating enzyme, evidenced by COGnitor; PaaD-like protein (DUF59) involved in Fe-S cluster assembly
465	VBIStrSal202804_0467	4422.96	3331.23	6060.55	1.81931	0.863392	0.00211563	0.0163582	Bactoprenol glucosyl transferase (EC 2.4.1.-)
466	VBIStrSal202804_0468	1283.78	1423.86	1073.65	0.754039	-0.407288	0.190057	0.365659	hypothetical protein
467	VBIStrSal202804_0469	10824.7	12443.6	8396.36	0.674751	-0.567573	0.0461534	0.143503	dTDP-4-dehydrorhamnose reductase (EC 1.1.1.133)
468	VBIStrSal202804_0470	956.467	763.254	1246.29	1.63286	0.707401	0.0137204	0.0628928	Heteropolysaccharide repeat unit export protein
469	VBIStrSal202804_0471	4575.12	3838.52	5680.01	1.47974	0.565343	0.0395994	0.130031	Putative CDP-glycosylpolyol phosphate:glycosylpolyol glycosylpolyolphosphotransferase
470	VBIStrSal202804_0472	2820.37	3086.41	2421.3	0.784504	-0.350147	0.223372	0.410852	Glycosyltransferases involved in cell wall biogenesis
471	VBIStrSal202804_0473	1594.15	1349.27	1961.48	1.45374	0.539771	0.158266	0.325782	DNA for glycosyltransferase, lytic transglycosylase, dTDP-4-rhamnose reductase
472	VBIStrSal202804_0474	4396.92	4737.92	3885.42	0.820069	-0.286183	0.358204	0.546915	Glycosyl transferase, family 2
473	VBIStrSal202804_0475	8741.24	8335.51	9349.85	1.12169	0.165673	0.542445	0.707041	Lipopolysaccharide biosynthesis protein
474	VBIStrSal202804_0476	3535.56	3425.59	3700.52	1.08026	0.111377	0.673888	0.804299	membrane protein, related to Actinobacillus protein (1944168)
475	VBIStrSal202804_0477	4489	3653.44	5742.34	1.57176	0.652382	0.0171944	0.0732459	Glycosyltransferase
476	VBIStrSal202804_0478	3402.08	3283.5	3579.96	1.09029	0.124709	0.647472	0.785942	hypothetical protein
477	VBIStrSal202804_0479	3876.28	3029.92	5145.82	1.69834	0.764122	0.00584202	0.034288	Alpha-D-GlcNAc alpha-1,2-L-rhamnosyltransferase (EC 2.4.1.-)
478	VBIStrSal202804_0480	3082.36	2232.2	4357.59	1.95215	0.965062	0.00205256	0.0159912	Alpha-L-Rha alpha-1,3-L-rhamnosyltransferase (EC 2.4.1.-)
479	VBIStrSal202804_0481	3585.89	3397.93	3867.83	1.13829	0.186865	0.619068	0.76877	rhamnose-containing polysacharide translocation permease
480	VBIStrSal202804_0482	4142.07	3638.42	4897.54	1.34606	0.428744	0.120365	0.272551	ABC-transporter (ATP-binding protein) -possibly involved in cell wall localization and side chain formation of rhamnose-glucose polysaccharide
481	VBIStrSal202804_0483	2511.1	1975.98	3313.77	1.67703	0.745906	0.0650525	0.183094	Alpha-L-Rha alpha-1,2-L-rhamnosyltransferase/alpha-L-Rha alpha-1,3-L- rhamnosyltransferase (EC 2.4.1.-)
482	VBIStrSal202804_0484	448.689	349.94	596.812	1.70547	0.77017	0.011809	0.0561405	DNA repair protein RadC
483	VBIStrSal202804_0485	5601.89	5267.35	6103.69	1.15878	0.212603	0.42849	0.615054	Glutamine amidotransferase, class I
484	VBIStrSal202804_0486	5232.31	4679.73	6061.18	1.2952	0.373171	0.164324	0.33434	Redox-sensitive transcriptional regulator (AT-rich DNA-binding protein)
485	VBIStrSal202804_0487	1980.98	2631.2	1005.66	0.382205	-1.38758	1.48644e-05	0.00035189	FIG01114333: hypothetical protein
486	VBIStrSal202804_0488	8754.95	9403.78	7781.7	0.827507	-0.273157	0.339539	0.529061	Cysteine desulfurase (EC 2.8.1.7)
487	VBIStrSal202804_0489	3896.72	3362.35	4698.26	1.39731	0.482656	0.122203	0.274751	Ribose-phosphate pyrophosphokinase (EC 2.7.6.1)
488	VBIStrSal202804_0490	1560.93	1534.53	1600.54	1.04302	0.0607663	0.811303	0.896151	Adenylate cyclase (EC 4.6.1.1)
489	VBIStrSal202804_0491	2579.31	1744.58	3831.4	2.19617	1.13499	4.26656e-05	0.000805059	GTP pyrophosphokinase (EC 2.7.6.5)
490	VBIStrSal202804_0492	2641.71	1934.2	3702.98	1.91448	0.936951	0.00073785	0.00723886	NAD kinase (EC 2.7.1.23)
491	VBIStrSal202804_0493	1569.62	1357.06	1888.46	1.39158	0.476724	0.101064	0.245311	Similar to ribosomal large subunit pseudouridine synthase D, Bacillus subtilis YjbO type
492	VBIStrSal202804_0494	5166.62	5532.51	4617.79	0.834663	-0.260734	0.359366	0.547873	Phosphate acetyltransferase (EC 2.3.1.8)
493	VBIStrSal202804_0495	52160.9	53933.4	49502.2	0.917841	-0.123684	0.626683	0.772404	Oligopeptide ABC transporter, periplasmic oligopeptide-binding protein OppA (TC 3.A.1.5.1)
494	VBIStrSal202804_0496	25519.2	20129.5	33603.8	1.66938	0.739312	0.0166883	0.0713869	Oligopeptide ABC transporter, periplasmic oligopeptide-binding protein OppA (TC 3.A.1.5.1)
495	VBIStrSal202804_0497	5145.11	5016.15	5338.54	1.06427	0.0898651	0.794108	0.884789	Oligopeptide transport system permease protein OppB (TC 3.A.1.5.1)
496	VBIStrSal202804_0498	4722.47	4395.22	5213.34	1.18614	0.246274	0.396773	0.584884	Oligopeptide transport system permease protein OppC (TC 3.A.1.5.1)
497	VBIStrSal202804_0499	11184.6	10409.3	12347.4	1.18619	0.246337	0.445359	0.630643	Oligopeptide transport ATP-binding protein OppD (TC 3.A.1.5.1)
498	VBIStrSal202804_0500	7350.92	6351.01	8850.78	1.3936	0.478817	0.0804256	0.209127	Oligopeptide transport ATP-binding protein OppF (TC 3.A.1.5.1)
499	VBIStrSal202804_0501	6518.16	6217.12	6969.72	1.12105	0.164854	0.641985	0.783233	ABC transporter, ATP-binding protein
500	VBIStrSal202804_0502	8506.22	7276.33	10351.1	1.42256	0.508494	0.0670439	0.186435	ABC-type multidrug transport system, ATPase component
501	VBIStrSal202804_0503	3521.72	3137.47	4098.09	1.30618	0.385349	0.166446	0.336128	Transcriptional regulator, GntR family
502	VBIStrSal202804_0504	1353.51	1038.32	1826.3	1.7589	0.814677	0.00859575	0.0447023	Hydrolase (HAD superfamily)
503	VBIStrSal202804_0505	4829.47	4347.56	5552.33	1.27711	0.352887	0.188859	0.364723	Hydrolase (HAD superfamily)
504	VBIStrSal202804_0506	5161.7	4435.45	6251.08	1.40935	0.495025	0.0845674	0.218206	Signal recognition particle receptor protein FtsY (=alpha subunit) (TC 3.A.5.1.1)
505	VBIStrSal202804_0507	4581.57	4692.4	4415.32	0.940952	-0.0878077	0.860278	0.92749	Guanylate kinase (EC 2.7.4.8)
506	VBIStrSal202804_0508	6347.98	5463.75	7674.34	1.40459	0.490151	0.0731641	0.196222	DNA-directed RNA polymerase omega subunit (EC 2.7.7.6)
507	VBIStrSal202804_0509	4360.32	3121.5	6218.54	1.99216	0.994336	0.000325157	0.00384778	Helicase PriA essential for oriC/DnaA-independent DNA replication
508	VBIStrSal202804_0510	1152.77	942.441	1468.27	1.55795	0.639648	0.0263009	0.0994292	Methionyl-tRNA formyltransferase (EC 2.1.2.9)
509	VBIStrSal202804_0511	4221.77	3271.29	5647.49	1.72638	0.78775	0.00456283	0.0295862	Ribosomal RNA small subunit methyltransferase B (EC 2.1.1.-)
510	VBIStrSal202804_0512	6039.71	5558.27	6761.87	1.21654	0.282787	0.485907	0.658927	Protein serine/threonine phosphatase PrpC, regulation of stationary phase
511	VBIStrSal202804_0513	15661.1	12894	19811.8	1.53651	0.61966	0.0248104	0.0960569	Serine/threonine protein kinase PrkC, regulator of stationary phase
512	VBIStrSal202804_0514	651.69	654.218	647.899	0.990342	-0.0140011	0.945417	0.976203	potassium channel, putative, truncated
513	VBIStrSal202804_0515	193.498	213.687	163.215	0.763803	-0.388727	0.281364	0.465176	Transporter associated with VraSR
514	VBIStrSal202804_0516	792.484	770.213	825.89	1.07229	0.100691	0.808488	0.895456	Sensor histidine kinase VraS
515	VBIStrSal202804_0517	549.262	548.489	550.421	1.00352	0.00507142	0.999768	1	Two component transcriptional regulator VraR
516	VBIStrSal202804_0518	2973.21	3134.77	2730.87	0.871157	-0.198995	0.474682	0.650753	16S rRNA processing protein RimM
517	VBIStrSal202804_0519	4728.03	5143.22	4105.23	0.798181	-0.325211	0.248267	0.436058	tRNA (Guanine37-N1) -methyltransferase (EC 2.1.1.31)
518	VBIStrSal202804_0520	2903.98	3674.59	1748.07	0.475718	-1.07182	0.000241982	0.00301448	Thioredoxin reductase (EC 1.8.1.9)
519	VBIStrSal202804_0521	3907.26	3430.37	4622.6	1.34755	0.43034	0.147403	0.312335	Cell division protein FtsK
520	VBIStrSal202804_0522	3049.02	2545.27	3804.64	1.49479	0.579944	0.0427539	0.135189	Glycogen debranching enzyme (EC 3.2.1.-) / Pullulanase (EC 3.2.1.41)
521	VBIStrSal202804_0523	13623.5	11942.3	16145.2	1.35193	0.43502	0.118463	0.269828	1,4-alpha-glucan (glycogen) branching enzyme, GH-13-type (EC 2.4.1.18)
522	VBIStrSal202804_0524	5452.98	5208.86	5819.16	1.11717	0.159843	0.572608	0.734673	Glucose-1-phosphate adenylyltransferase (EC 2.7.7.27)
523	VBIStrSal202804_0525	4485.64	3982.52	5240.33	1.31583	0.395977	0.15836	0.325782	Glycogen biosynthesis protein GlgD, glucose-1-phosphate adenylyltransferase family
524	VBIStrSal202804_0526	5061.99	5494.5	4413.23	0.803208	-0.316154	0.250103	0.438376	Glycogen synthase, ADP-glucose transglucosylase (EC 2.4.1.21)
525	VBIStrSal202804_0527	7284.83	7485.03	6984.54	0.933135	-0.0998416	0.646273	0.784951	Glycogen phosphorylase (EC 2.4.1.1)
526	VBIStrSal202804_0528	2088.3	2372.85	1661.47	0.700199	-0.514164	0.0870478	0.22291	FIG01118145: hypothetical protein
527	VBIStrSal202804_0529	8762.93	7662.87	10413	1.35889	0.442432	0.0988752	0.242282	hypothetical protein
528	VBIStrSal202804_0530	1632.42	1809.94	1366.12	0.754787	-0.405858	0.17057	0.342438	hypothetical protein
529	VBIStrSal202804_0531	4879.78	3417.06	7073.85	2.07015	1.04974	0.0296616	0.107569	Glutathione biosynthesis bifunctional protein gshF (EC 6.3.2.2)(EC 6.3.2.3)
530	VBIStrSal202804_0532	2259.91	2609.86	1734.99	0.664782	-0.589046	0.0381561	0.128331	Lipid A export ATP-binding/permease protein MsbA
531	VBIStrSal202804_0533	1212.61	1435.83	877.776	0.611338	-0.709957	0.0141248	0.0643148	ABC transporter, ATP-binding transmembrane protein
532	VBIStrSal202804_0534	3949.24	1542.28	7559.68	4.90163	2.29326	8.06725e-06	0.000201583	ABC transporter ATP-binding protein
533	VBIStrSal202804_0535	141870	126815	164452	1.29678	0.374938	0.177704	0.352138	PxORF73 peptide
534	VBIStrSal202804_0536	46233.5	50641.2	39621.9	0.782406	-0.354011	0.176945	0.351413	hypothetical protein
535	VBIStrSal202804_0537	27271.8	27835.8	26425.8	0.949346	-0.0749939	0.742064	0.853249	FIG01114802: hypothetical protein
536	VBIStrSal202804_0538	34206.2	26016.6	46490.5	1.78696	0.837504	0.00201253	0.0157843	Pheromone response surface protein PrgC
537	VBIStrSal202804_0539	1371.67	865.126	2131.5	2.4638	1.30088	3.27526e-05	0.000651554	Exonuclease SbcD
538	VBIStrSal202804_0540	3245.24	2397.25	4517.24	1.88434	0.914063	0.00110015	0.00981218	Exonuclease SbcC
539	VBIStrSal202804_0543	5769.22	3615.88	8999.22	2.48881	1.31545	1.33919e-06	5.27694e-05	Chloramphenicol acetyltransferase (EC 2.3.1.28)
540	VBIStrSal202804_0544	9404.04	5893.1	14670.5	2.48943	1.31582	0.00186756	0.0147747	Beta-1,3-glucosyltransferase
541	VBIStrSal202804_0545	3280.73	2482.69	4477.79	1.8036	0.85088	0.00703016	0.038564	Maltose O-acetyltransferase (EC 2.3.1.79)
542	VBIStrSal202804_0546	4558.38	3098.47	6748.25	2.17793	1.12296	0.00752197	0.0406663	Putative CDP-glycerol:glycerophosphate glycerophosphotransferase (EC 2.7.8.-)
543	VBIStrSal202804_0547	6957.72	4782.55	10220.5	2.13704	1.09561	0.00528906	0.0321581	Poly(glycerol-phosphate) alpha-glucosyltransferase GftA (EC 2.4.1.52)
544	VBIStrSal202804_0548	5179.56	3737.72	7342.32	1.96438	0.974077	0.0710345	0.192781	Beta-1,3-glucosyltransferase
545	VBIStrSal202804_0549	5023.26	3224.33	7721.66	2.39481	1.25991	0.0625431	0.178235	Nucleotide sugar synthetase-like protein
546	VBIStrSal202804_0550	5458.35	3675.2	8133.07	2.21296	1.14598	0.0546122	0.162175	Putative CDP-glycerol:glycerophosphate glycerophosphotransferase (EC 2.7.8.-)
547	VBIStrSal202804_0551	2823	2472.11	3349.35	1.35486	0.43814	0.268833	0.456371	Beta-1,3-glucosyltransferase
548	VBIStrSal202804_0552	12075.7	10395.5	14596	1.40408	0.489622	0.234654	0.423245	Beta-1,3-glucosyltransferase
549	VBIStrSal202804_0553	5107.96	3917.91	6893.02	1.75936	0.815052	0.130768	0.288733	Putative CDP-glycerol:glycerophosphate glycerophosphotransferase (EC 2.7.8.-)
550	VBIStrSal202804_0554	2705.24	2910.25	2397.73	0.82389	-0.279476	0.317842	0.50443	hypothetical protein
551	VBIStrSal202804_0555	2997.7	2436.68	3839.21	1.57559	0.655891	0.390924	0.579982	Preprotein translocase SecY2 subunit (TC 3.A.5.1.1)
552	VBIStrSal202804_0556	5431.98	3235.95	8726.03	2.69659	1.43114	0.067184	0.186531	Accessory secretory protein Asp1
553	VBIStrSal202804_0557	2677.81	2379.93	3124.62	1.3129	0.392762	0.198738	0.376622	Accessory secretory protein Asp2
554	VBIStrSal202804_0558	1360.51	1107.06	1740.67	1.57234	0.652909	0.179526	0.353471	Accessory secretory protein Asp3
555	VBIStrSal202804_0559	9818.66	8216.76	12221.5	1.48739	0.572781	0.270881	0.457196	Protein export cytoplasm protein SecA2 ATPase RNA helicase (TC 3.A.5.1.1)
556	VBIStrSal202804_0560	7323.56	6290.95	8872.48	1.41036	0.496059	0.0799044	0.208276	Cytochrome c-type biogenesis protein CcdA (DsbD analog)
557	VBIStrSal202804_0561	16453.1	11160.7	24391.7	2.18549	1.12796	0.000131861	0.00188939	Cytochrome c-type biogenesis protein CcdA (DsbD analog)
558	VBIStrSal202804_0562	5319.3	3551.16	7971.51	2.24477	1.16657	3.11372e-05	0.000625491	Cytochrome c-type biogenesis protein CcdA (DsbD analog)
559	VBIStrSal202804_0563	41.0286	54.9293	20.1775	0.367335	-1.44483	0.0381194	0.128331	Sialic acid utilization regulator, RpiR family
560	VBIStrSal202804_0564	9448.45	9326.57	9631.26	1.03267	0.0463778	0.900908	0.950057	Glucosyltransferase GtfG
561	VBIStrSal202804_0565	16052.1	15176.1	17366	1.14429	0.194457	0.488585	0.660334	hypothetical protein
562	VBIStrSal202804_0566	294.152	308.268	272.978	0.885523	-0.175399	0.668282	0.800268	Maltose O-acetyltransferase (EC 2.3.1.79)
563	VBIStrSal202804_0567	453.755	497.567	388.037	0.77987	-0.358695	0.239194	0.42749	Transcriptional regulator
564	VBIStrSal202804_0568	1039.5	1162.97	854.291	0.734579	-0.445011	0.132601	0.292149	permease of the major facilitator superfamily
565	VBIStrSal202804_0569	291.126	274.518	316.037	1.15124	0.203193	0.511581	0.680227	FIG01120440: hypothetical protein
566	VBIStrSal202804_0570	4823.26	5501.92	3805.29	0.69163	-0.531928	0.0631013	0.178877	hypothetical protein
567	VBIStrSal202804_0571	13278.7	6704.99	23139.4	3.45106	1.78704	5.23332e-11	1.91975e-08	Choline binding protein A
568	VBIStrSal202804_0572	30523.1	24993.9	38816.9	1.55305	0.635104	0.0212652	0.0873196	Choline binding protein A
569	VBIStrSal202804_0573	17771.3	17873.7	17617.6	0.98567	-0.0208233	0.90929	0.95396	Choline binding protein A
570	VBIStrSal202804_0574	1875.96	231.631	4342.46	18.7474	4.22861	3.53255e-10	6.48648e-08	Pyridoxine biosynthesis glutamine amidotransferase, synthase subunit (EC 2.4.2.-)
571	VBIStrSal202804_0575	3031.31	385.393	7000.18	18.1637	4.18299	5.62153e-11	1.91975e-08	Pyridoxine biosynthesis glutamine amidotransferase, glutaminase subunit (EC 2.4.2.-)
572	VBIStrSal202804_0576	2771.2	3008.71	2414.93	0.802644	-0.317168	0.375378	0.565693	Choline binding protein A
573	VBIStrSal202804_0577	2051.45	1859.73	2339.04	1.25773	0.330822	0.592176	0.750779	Choline binding protein A
574	VBIStrSal202804_0578	2320.04	2094.21	2658.79	1.26959	0.344363	0.21645	0.401	Choline binding protein A
575	VBIStrSal202804_0579	2098.16	2028.82	2202.17	1.08544	0.118282	0.74512	0.854803	Choline binding protein A
576	VBIStrSal202804_0580	3932.23	3477.94	4613.66	1.32655	0.407678	0.333707	0.522756	Choline binding protein A
577	VBIStrSal202804_0581	2509.61	2593.43	2383.87	0.919194	-0.121559	0.621634	0.770556	Choline binding protein A
578	VBIStrSal202804_0582	3293.9	3377.84	3168	0.937878	-0.0925276	0.720259	0.838159	Choline binding protein A
579	VBIStrSal202804_0583	380.642	389.145	367.888	0.945376	-0.0810403	0.736836	0.849621	Glucosyltransferase GtfG
580	VBIStrSal202804_0585	9.63481	14.9111	1.72033	0.115373	-3.11563	0.0425502	0.134962	hypothetical protein
581	VBIStrSal202804_0586	123.836	179.419	40.4621	0.225518	-2.14869	4.89834e-06	0.000137092	Mobile element protein
582	VBIStrSal202804_0587	279.975	401.933	97.0373	0.241427	-2.05034	5.30258e-08	4.02407e-06	Mobile element protein
583	VBIStrSal202804_0588	242.906	317.2	131.466	0.414458	-1.2707	0.00160404	0.013415	Mobile element protein
584	VBIStrSal202804_0589	170.051	228.713	82.0586	0.358784	-1.47881	0.000435179	0.0047179	Mobile element protein
585	VBIStrSal202804_0590	1565.58	2137.84	707.186	0.330795	-1.59599	1.23677e-07	7.45336e-06	FIG01119318: hypothetical protein
586	VBIStrSal202804_0591	764.621	1018.79	383.37	0.3763	-1.41004	0.000289328	0.00348726	Two-component response regulator
587	VBIStrSal202804_0594	35.5496	42.5608	25.0327	0.588163	-0.765712	0.229034	0.416776	Transport ATP Binding Protein
588	VBIStrSal202804_0595	434.055	494.244	343.772	0.69555	-0.523774	0.362835	0.552339	ABC-type multidrug transport system, ATPase component
589	VBIStrSal202804_0596	12.6673	14.5061	9.90905	0.683096	-0.54984	0.583447	0.744906	FIG01240814: hypothetical protein
590	VBIStrSal202804_0597	279.962	360.639	158.946	0.440733	-1.18202	0.000937881	0.00869555	putative transporter, trans-membrane domain bacteriocin immunity protein
591	VBIStrSal202804_0598	131.258	160.429	87.4998	0.54541	-0.874587	0.0245854	0.0954801	Choline binding protein A
592	VBIStrSal202804_0599	2.09944	3.01993	0.718709	0.237989	-2.07104	0.515349	0.683463	Mobile element protein
593	VBIStrSal202804_0600	2.98394	1.68721	4.92905	2.92142	1.54667	0.472509	0.650216	Transposase
594	VBIStrSal202804_0601	66.4015	80.4423	45.3402	0.563637	-0.827163	0.0969377	0.23938	Positive transcriptional regulator MutR family
595	VBIStrSal202804_0602	190.776	194.815	184.717	0.948166	-0.0767885	0.862982	0.92749	hypothetical protein
596	VBIStrSal202804_0603	263.134	289.788	223.153	0.770058	-0.376961	0.265997	0.454512	conserved hypothetical protein
597	VBIStrSal202804_0604	79.5623	104.088	42.7738	0.410938	-1.28301	0.00526543	0.0321581	putative coenzyme PQQ synthesis protein
598	VBIStrSal202804_0605	172.871	216.127	107.986	0.499639	-1.00104	0.00655671	0.0368074	FIG01114292: hypothetical protein
599	VBIStrSal202804_0606	5684.71	3861.02	8420.25	2.18083	1.12488	4.45423e-05	0.000824568	Glucosyltransferase GtfG
600	VBIStrSal202804_0607	530.198	468.589	622.61	1.32869	0.410004	0.146272	0.310583	hypothetical protein
601	VBIStrSal202804_0608	1353.56	1334.08	1382.78	1.0365	0.0517252	0.796107	0.886534	Transcriptional regulator, ArsR family
602	VBIStrSal202804_0609	521.177	493.354	562.911	1.14099	0.190282	0.552257	0.716187	Predicted integral membrane protein
603	VBIStrSal202804_0610	113.089	138.349	75.2001	0.543554	-0.879504	0.037855	0.128331	Muramoyltetrapeptide carboxypeptidase (EC 3.4.17.13)
604	VBIStrSal202804_0611	14975.6	12931.1	18042.3	1.39526	0.480534	0.375748	0.565693	hypothetical protein
605	VBIStrSal202804_0612	2778.99	2977.75	2480.85	0.833126	-0.263393	0.346594	0.5376	FIG01114535: hypothetical protein
606	VBIStrSal202804_0613	738.345	737.549	739.541	1.0027	0.00389156	1	1	hypothetical protein
607	VBIStrSal202804_0614	5492.39	6004.83	4723.72	0.786653	-0.3462	0.212602	0.397102	Choline binding protein A
608	VBIStrSal202804_0615	429.338	429.515	429.072	0.998969	-0.00148772	1	1	hypothetical protein
609	VBIStrSal202804_0616	993.937	1194.43	693.191	0.580351	-0.785001	0.0119191	0.056533	Phosphoenolpyruvate-dihydroxyacetone phosphotransferase (EC 2.7.1.121), dihydroxyacetone binding subunit DhaK
610	VBIStrSal202804_0617	237.257	246.926	222.753	0.902105	-0.148633	0.680632	0.810823	Phosphoenolpyruvate-dihydroxyacetone phosphotransferase (EC 2.7.1.121), ADP-binding subunit DhaL
611	VBIStrSal202804_0618	56.1713	44.7853	73.2504	1.63559	0.709813	0.163143	0.332617	Phosphoenolpyruvate-dihydroxyacetone phosphotransferase (EC 2.7.1.121), subunit DhaM; DHA-specific IIA component
612	VBIStrSal202804_0619	358.897	398.756	299.109	0.750105	-0.414836	0.19803	0.376056	Predicted dehydrogenase and related proteins
613	VBIStrSal202804_0620	9.29514	12.8039	4.03198	0.314903	-1.66702	0.25053	0.438748	oxidoreductase, putative
614	VBIStrSal202804_0621	121.577	182.103	30.7877	0.169067	-2.56433	1.89756e-07	1.11089e-05	oxidoreductase, putative
615	VBIStrSal202804_0622	12.3648	17.5446	4.59517	0.261914	-1.93284	0.0941593	0.234711	hypothetical protein
616	VBIStrSal202804_0623	2142.34	2189.69	2071.32	0.945941	-0.0801772	0.878451	0.936496	ATP-dependent Zn protease
617	VBIStrSal202804_0624	613.388	641.707	570.911	0.889676	-0.168648	0.632561	0.777327	ABC transporter membrane-spanning permease, Pep export, Vex1
618	VBIStrSal202804_0625	496.898	532.163	444	0.834331	-0.261308	0.401068	0.586154	ABC transporter, ATP-binding protein Vex2
619	VBIStrSal202804_0626	860.176	1066.59	550.548	0.516174	-0.95407	0.00181038	0.0144901	ABC transporter membrane-spanning permease, Pep export, Vex3
620	VBIStrSal202804_0627	513.391	561.065	441.88	0.787574	-0.344514	0.255099	0.443369	Two-component response regulator VncR
621	VBIStrSal202804_0628	1365.39	1391.73	1325.88	0.952688	-0.0699245	0.799153	0.887996	Sensor histidine kinase VncS
622	VBIStrSal202804_0629	1042.5	1212.26	787.869	0.649917	-0.621673	0.0397179	0.130211	Mobile element protein
623	VBIStrSal202804_0630	625.736	677.372	548.283	0.809427	-0.305027	0.677346	0.807377	Mobile element protein
624	VBIStrSal202804_0631	964.805	934.797	1009.82	1.08025	0.111369	0.684781	0.812929	Glucan 1,6-alpha-glucosidase (EC 3.2.1.70)
625	VBIStrSal202804_0632	2264.63	2607.74	1749.98	0.671072	-0.57546	0.0718838	0.194226	Galactose operon repressor, GalR-LacI family of transcriptional regulators
626	VBIStrSal202804_0633	3515.54	3765.12	3141.16	0.834279	-0.261398	0.339073	0.529061	Galactokinase (EC 2.7.1.6)
627	VBIStrSal202804_0634	5412.9	5392.67	5443.26	1.00938	0.0134712	1	1	Galactose-1-phosphate uridylyltransferase (EC 2.7.7.10)
628	VBIStrSal202804_0635	3230.94	3429.95	2932.43	0.854948	-0.226092	0.400528	0.586154	UDP-glucose 4-epimerase (EC 5.1.3.2)
629	VBIStrSal202804_0636	2563.69	2271.9	3001.38	1.32109	0.401724	0.537484	0.702683	Aldose 1-epimerase (EC 5.1.3.3)
630	VBIStrSal202804_0637	2489.81	3032.43	1675.89	0.552654	-0.85555	0.00293656	0.0211123	Lactose and galactose permease, GPH translocator family
631	VBIStrSal202804_0638	4446.59	5108.06	3454.39	0.676262	-0.564346	0.0414484	0.133116	Beta-galactosidase (EC 3.2.1.23)
632	VBIStrSal202804_0639	74.0912	66.8988	84.8798	1.26878	0.343441	0.589806	0.748932	hypothetical protein
633	VBIStrSal202804_0640	113.651	67.6102	182.711	2.70242	1.43425	0.00573362	0.0338564	hypothetical protein
634	VBIStrSal202804_0641	1131.16	1235.19	975.104	0.789435	-0.341107	0.279934	0.464065	oxidoreductase of aldo/keto reductase family, subgroup 1
635	VBIStrSal202804_0642	343.748	446.411	189.753	0.425065	-1.23425	0.000413482	0.0045796	SMT0609 replicon stabilization protein (antitoxin to SMT0608)
636	VBIStrSal202804_0643	477.092	660.28	202.311	0.306401	-1.70651	4.10238e-07	1.84558e-05	SMT0608 replicon stabilization toxin
637	VBIStrSal202804_0644	1050.41	660.366	1635.48	2.47663	1.30838	0.00302285	0.0215063	FIG01117936: hypothetical protein
638	VBIStrSal202804_0645	619.763	540.764	738.26	1.36522	0.449129	0.158043	0.325782	NADH dehydrogenase (EC 1.6.99.3)
639	VBIStrSal202804_0646	465.111	555.819	329.05	0.592009	-0.756309	0.0248463	0.0960569	PTS cellobiose-specific IIC component
640	VBIStrSal202804_0647	540.174	660.351	359.908	0.545026	-0.875603	0.00516765	0.0317973	Cell surface hydrolase
641	VBIStrSal202804_0648	266.11	351.093	138.635	0.394868	-1.34056	0.00163337	0.0135077	hypothetical protein
642	VBIStrSal202804_0649	1603.26	2053.88	927.335	0.451503	-1.14719	0.000218764	0.00278415	Rrf2 family transcriptional regulator, group III
643	VBIStrSal202804_0650	456.002	595.268	247.103	0.415112	-1.26843	0.000161913	0.00221174	Glyoxalase family protein
644	VBIStrSal202804_0651	8819.09	12522.5	3263.91	0.260643	-1.93985	8.67491e-11	2.53927e-08	Nitroreductase family protein
645	VBIStrSal202804_0652	251.702	282.733	205.155	0.725612	-0.462729	0.227807	0.415282	FIG00045458: hypothetical protein
646	VBIStrSal202804_0653	249.322	292.625	184.368	0.63005	-0.666463	0.12038	0.272551	Transcriptional regulator, Cro/CI family
647	VBIStrSal202804_0654	341.843	381.369	282.554	0.740893	-0.432663	0.37916	0.568164	FIG01120612: hypothetical protein
648	VBIStrSal202804_0655	627.581	623.393	633.864	1.0168	0.0240333	0.862819	0.92749	Oxidoreductase, aldo/keto reductase family
649	VBIStrSal202804_0656	2055.9	1456.46	2955.05	2.02892	1.02071	0.0821483	0.212528	Transcriptional regulator, TetR family
650	VBIStrSal202804_0657	2576.91	1926.12	3553.09	1.84469	0.883377	0.176993	0.351413	ABC transporter, ATP-binding protein
651	VBIStrSal202804_0658	1259.66	1354.28	1117.74	0.825336	-0.276947	0.294159	0.4795	FIG00337082: hypothetical protein
652	VBIStrSal202804_0659	370.256	469.23	221.793	0.472674	-1.08108	0.00383858	0.0253717	FIG01115097: hypothetical protein
653	VBIStrSal202804_0660	405.927	228.783	671.643	2.93572	1.55371	0.00157658	0.0132394	Glutathione peroxidase family protein
654	VBIStrSal202804_0661	69.1073	80.9965	51.2735	0.633034	-0.659645	0.198229	0.376084	FIG01118726: hypothetical protein
655	VBIStrSal202804_0662	47.2085	51.3816	40.9489	0.796957	-0.327427	0.532994	0.69783	FIG01116301: hypothetical protein
656	VBIStrSal202804_0663	43.914	36.3063	55.3257	1.52386	0.607732	0.235941	0.425191	FIG01115927: hypothetical protein
657	VBIStrSal202804_0664	123.746	99.4746	160.154	1.61	0.687057	0.184244	0.359197	FIG01116645: hypothetical protein
658	VBIStrSal202804_0665	96.6875	90.8627	105.425	1.16026	0.21445	0.586248	0.746564	putative amino acid ABC transporter, ATP-binding protein
659	VBIStrSal202804_0666	1960.55	1217.42	3075.24	2.52604	1.33688	0.000187453	0.00252692	TonB-dependent receptor
660	VBIStrSal202804_0667	6.18032	9.63279	1.00163	0.103981	-3.26561	0.110549	0.259467	hypothetical protein
661	VBIStrSal202804_0668	9895.54	9580.37	10368.3	1.08224	0.114026	0.663811	0.795874	Choline binding protein A
662	VBIStrSal202804_0669	5403.82	5737.13	4903.85	0.854757	-0.226414	0.391467	0.579982	Choline binding protein A
663	VBIStrSal202804_0670	3149.56	2866.74	3573.79	1.24664	0.318041	0.322746	0.509987	Cationic amino acid transporter - APC Superfamily
664	VBIStrSal202804_0671	868.151	747.432	1049.23	1.40378	0.489317	0.095611	0.237463	hypothetical protein
665	VBIStrSal202804_0672	1343.8	838.562	2101.65	2.50626	1.32554	3.56146e-06	0.000115832	hypothetical protein
666	VBIStrSal202804_0673	12211.7	5152.54	22800.5	4.42511	2.14571	0.0400098	0.130542	FIG01114250: hypothetical protein
667	VBIStrSal202804_0674	6276.72	4935.69	8288.27	1.67925	0.74782	0.00566158	0.0335277	probable membrane protein yetF
668	VBIStrSal202804_0675	3098.88	3035.24	3194.35	1.05242	0.0737138	0.752196	0.859593	FIG01115691: hypothetical protein
669	VBIStrSal202804_0676	3272.99	3417.66	3055.99	0.894176	-0.161369	0.5903	0.748932	Mannose-6-phosphate isomerase (EC 5.3.1.8)
670	VBIStrSal202804_0677	802.528	751.596	878.926	1.16941	0.225785	0.459824	0.642561	Branched-chain amino acid transport system carrier protein
671	VBIStrSal202804_0678	7096.54	3730.4	12145.7	3.25588	1.70305	1.97668e-05	0.000426338	Peptide methionine sulfoxide reductase MsrA (EC 1.8.4.11) / Peptide methionine sulfoxide reductase MsrB (EC 1.8.4.12)
672	VBIStrSal202804_0679	1420.18	1391.71	1462.89	1.05115	0.0719705	0.889698	0.942601	Dihydrolipoamide acetyltransferase
673	VBIStrSal202804_0680	803.823	855.324	726.571	0.849468	-0.235368	0.441824	0.627807	positive transcriptional regulator MutR family
674	VBIStrSal202804_0681	1151.52	1155.38	1145.74	0.991656	-0.012089	0.998863	1	ABC transporter ATP-binding/membrane spanning protein - multidrug resistance
675	VBIStrSal202804_0682	869.611	1207.1	363.372	0.301028	-1.73203	1.00708e-07	6.25303e-06	hypothetical protein
676	VBIStrSal202804_0683	575.682	416.787	814.025	1.9531	0.965763	0.0259553	0.098304	Xanthine permease
677	VBIStrSal202804_0684	637.698	310.923	1127.86	3.62746	1.85896	6.0626e-10	8.87305e-08	Xanthine phosphoribosyltransferase (EC 2.4.2.22)
678	VBIStrSal202804_0685	456.276	379.361	571.648	1.50687	0.591555	0.0567624	0.166372	Two-component response regulator
679	VBIStrSal202804_0686	288.054	176.192	455.847	2.58723	1.37141	1.49412e-05	0.00035189	Two-component system histidine kinase
680	VBIStrSal202804_0687	57.3061	47.7198	71.6856	1.50222	0.587097	0.238647	0.427064	ABC transporter ATP-binding protein
681	VBIStrSal202804_0688	327.627	269.476	414.853	1.53948	0.622442	0.056969	0.166518	ABC transporter permease protein
682	VBIStrSal202804_0689	284.279	382.037	137.642	0.360283	-1.4728	5.54844e-05	0.000997259	FIG01120277: hypothetical protein
683	VBIStrSal202804_0690	850.315	975.187	663.007	0.679877	-0.556654	0.0738354	0.197247	FIG01115991: hypothetical protein
684	VBIStrSal202804_0691	1909.14	1176.54	3008.04	2.55669	1.35428	1.92668e-05	0.000420974	FIG01118086: hypothetical protein
685	VBIStrSal202804_0692	3572.87	2543.2	5117.38	2.01218	1.00876	0.000258358	0.00316111	ABC transporter ATP binding protein
686	VBIStrSal202804_0693	1248.31	982.384	1647.2	1.67673	0.745654	0.00924269	0.0472276	ABC transporter permease protein
687	VBIStrSal202804_0694	990.825	652.237	1498.71	2.2978	1.20025	2.68685e-05	0.000556096	Cytidine/deoxycytidylate deaminase family protein
688	VBIStrSal202804_0695	3228.53	2576.77	4206.17	1.63234	0.706941	0.213293	0.397669	Probable Na+ dependent transporter possibly for ileal bile acids
689	VBIStrSal202804_0696	381.594	182.526	680.195	3.72656	1.89785	0.0558043	0.164522	FIG01114479: hypothetical protein
690	VBIStrSal202804_0697	231.471	209.616	264.252	1.26065	0.334165	0.291418	0.476169	FIG01119611: hypothetical protein
691	VBIStrSal202804_0698	2396.3	2644.56	2023.91	0.765313	-0.385879	0.321067	0.508398	ABC transporter ATP binding protein
692	VBIStrSal202804_0699	1654.78	1911.08	1270.33	0.664717	-0.589188	0.0395925	0.130031	ABC transporter permease protein
693	VBIStrSal202804_0700	1555.68	1630.39	1443.62	0.885445	-0.175525	0.708274	0.82813	sensor histidine kinase
694	VBIStrSal202804_0701	445.228	541.959	300.132	0.553792	-0.852585	0.00914052	0.0468223	Two-component response regulator
695	VBIStrSal202804_0702	125.779	147.83	92.7012	0.627079	-0.673281	0.116284	0.268434	unknown protein
696	VBIStrSal202804_0703	12.0086	14.6741	8.01036	0.545886	-0.873328	0.526603	0.693123	hypothetical protein
697	VBIStrSal202804_0704	260.899	303.744	196.632	0.647362	-0.627355	0.0811883	0.21031	hypothetical protein
698	VBIStrSal202804_0705	69.3044	81.8739	50.4503	0.616195	-0.698541	0.182294	0.356073	Mobile element protein
699	VBIStrSal202804_0706	250.121	303.694	169.762	0.558991	-0.839104	0.0233581	0.0931142	membrane protein, putative
700	VBIStrSal202804_0707	16807.5	18922.8	13634.5	0.720531	-0.472868	0.0824671	0.213083	Sucrose-6-phosphate hydrolase (EC 3.2.1.26)
701	VBIStrSal202804_0708	277.325	317.114	217.642	0.686323	-0.54304	0.28557	0.469249	Mobile element protein
702	VBIStrSal202804_0709	1421.33	1442.68	1389.31	0.963006	-0.0543831	0.864221	0.928086	L-serine dehydratase, alpha subunit (EC 4.3.1.17)
703	VBIStrSal202804_0710	1746.05	1637.71	1908.55	1.16537	0.220793	0.421509	0.608219	L-serine dehydratase, beta subunit (EC 4.3.1.17)
704	VBIStrSal202804_0711	21.7569	24.7586	17.2543	0.696901	-0.520973	0.632787	0.777327	hypothetical protein
705	VBIStrSal202804_0712	528.315	423.516	685.514	1.61863	0.69477	0.0609883	0.174776	5'-nucleotidase YjjG (EC 3.1.3.5)
706	VBIStrSal202804_0713	3594.79	3618.53	3559.17	0.983595	-0.0238634	0.916982	0.956668	Excinuclease ABC subunit C
707	VBIStrSal202804_0714	4834.19	4864.04	4789.41	0.984657	-0.0223064	0.964074	0.985533	Cardiolipin synthetase (EC 2.7.8.-)
708	VBIStrSal202804_0715	319.998	222.139	466.786	2.10133	1.0713	0.000738371	0.00723886	Phosphinothricin N-acetyltransferase
709	VBIStrSal202804_0716	2068.23	1900.69	2319.54	1.22037	0.287317	0.298519	0.482727	Cardiolipin synthetase (EC 2.7.8.-)
710	VBIStrSal202804_0717	1034.05	1416.44	460.471	0.32509	-1.62109	2.58355e-07	1.32326e-05	DNA alkylation repair enzyme
711	VBIStrSal202804_0718	7105.89	7993.65	5774.25	0.722354	-0.469222	0.244704	0.431868	Aspartate-semialdehyde dehydrogenase (EC 1.2.1.11)
712	VBIStrSal202804_0719	2863.28	3440.34	1997.68	0.580664	-0.784223	0.0270561	0.10098	Dihydrodipicolinate synthase (EC 4.2.1.52)
713	VBIStrSal202804_0720	2281.69	1948.88	2780.92	1.42693	0.512917	0.0634724	0.179386	Ribonuclease III (EC 3.1.26.3)
714	VBIStrSal202804_0721	19349.3	19172.5	19614.6	1.02306	0.0328914	0.912382	0.955679	Chromosome partition protein smc
715	VBIStrSal202804_0722	474.787	546.885	366.639	0.670415	-0.576874	0.101669	0.246242	FIG01114714: hypothetical protein
716	VBIStrSal202804_0723	4884.27	5531.29	3913.74	0.707563	-0.49907	0.0848071	0.218206	Phenylalanyl-tRNA synthetase alpha chain (EC 6.1.1.20)
717	VBIStrSal202804_0724	1949.71	1389.99	2789.31	2.00671	1.00483	0.0381231	0.128331	acetyltransferase, GNAT family
718	VBIStrSal202804_0725	13100.5	14253.9	11370.5	0.797716	-0.326053	0.261855	0.451254	Phenylalanyl-tRNA synthetase beta chain (EC 6.1.1.20)
719	VBIStrSal202804_0726	1018.31	999.712	1046.2	1.0465	0.0655757	0.862657	0.92749	unknown protein
720	VBIStrSal202804_0727	2345.77	2620.61	1933.51	0.737806	-0.438686	0.147735	0.312516	Anaerobic ribonucleoside-triphosphate reductase (EC 1.17.4.2)
721	VBIStrSal202804_0728	1801.64	1705.49	1945.85	1.14094	0.190217	0.480843	0.654924	Predicted transcriptional regulator of pyridoxine metabolism
722	VBIStrSal202804_0729	3788.61	3091.13	4834.82	1.56409	0.645327	0.342561	0.532555	unknown protein
723	VBIStrSal202804_0730	633.379	521.482	801.225	1.53644	0.619592	0.0382604	0.128331	Substrate-specific component PdxU2 of predicted pyridoxin-related ECF transporter
724	VBIStrSal202804_0731	841.445	485.81	1374.9	2.83011	1.50086	3.27863e-07	1.5995e-05	Pyridoxal kinase (EC 2.7.1.35)
725	VBIStrSal202804_0732	432.423	406.935	470.656	1.15659	0.209875	0.576643	0.738463	Substrate-specific component PdxU of predicted pyridoxine ECF transporter
726	VBIStrSal202804_0733	1432.49	1377.28	1515.31	1.10022	0.137789	0.658061	0.791281	ABC transporter ATP-binding protein
727	VBIStrSal202804_0734	6621.25	5777.35	7887.1	1.36518	0.449086	0.108652	0.256344	NADH peroxidase (EC 1.11.1.1)
728	VBIStrSal202804_0735	41302.8	41284.3	41330.5	1.00112	0.00161363	0.980427	0.995549	L-lactate dehydrogenase (EC 1.1.1.27)
729	VBIStrSal202804_0736	7837.67	7819.81	7864.45	1.00571	0.00821253	0.949375	0.977522	DNA gyrase subunit A (EC 5.99.1.3)
730	VBIStrSal202804_0737	3923.5	4582.66	2934.77	0.640407	-0.642939	0.0276564	0.102289	Sortase A, LPXTG specific
731	VBIStrSal202804_0738	402.427	375.139	443.36	1.18185	0.241051	0.399956	0.586154	FIG01280259: hypothetical protein
732	VBIStrSal202804_0739	2854.81	3491.98	1899.06	0.543837	-0.878755	0.00363989	0.0244154	Extracellular protein
733	VBIStrSal202804_0740	1014.39	980.565	1065.13	1.08624	0.119343	0.779755	0.874982	Mn2+ and Fe2+ transporters of the NRAMP family
734	VBIStrSal202804_0741	447.218	593.787	227.364	0.382905	-1.38494	8.42343e-05	0.00135112	hypothetical protein
735	VBIStrSal202804_0742	13944.2	15770.8	11204.2	0.710439	-0.493218	0.089515	0.225604	LSU ribosomal protein L31p
736	VBIStrSal202804_0743	7613.15	8313.53	6562.58	0.789385	-0.341199	0.224591	0.412354	Hypothetical similar to thiamin biosynthesis lipoprotein ApbE
737	VBIStrSal202804_0744	4582.24	4603.37	4550.54	0.988523	-0.016653	0.969573	0.988878	FIG146085: 3'-to-5' oligoribonuclease A, Bacillus type
738	VBIStrSal202804_0745	2665.22	2954.78	2230.9	0.755013	-0.405426	0.221217	0.407986	Glutathione S-transferase, Streptococcal type (EC 2.5.1.18)
739	VBIStrSal202804_0746	2118.14	2157.69	2058.81	0.954174	-0.0676753	0.780519	0.87536	Adenosine deaminase (EC 3.5.4.4)
740	VBIStrSal202804_0747	1369.23	1136.48	1718.35	1.51199	0.596448	0.0377033	0.128331	Thymidine kinase (EC 2.7.1.21)
741	VBIStrSal202804_0748	3023.87	2355.88	4025.86	1.70886	0.773032	0.00524972	0.0321581	Peptide chain release factor 1
742	VBIStrSal202804_0749	1222.54	1106	1397.34	1.26342	0.337333	0.2436	0.431406	Methylase of polypeptide chain release factors
743	VBIStrSal202804_0750	718.574	632.031	848.389	1.34232	0.424732	0.160998	0.328898	YrdC/Sua5 family protein, required for threonylcarbamoyladenosine (t(6)A) formation in tRNA
744	VBIStrSal202804_0751	1877.35	1462.94	2498.96	1.70818	0.77246	0.00643225	0.0364079	Phosphinothricin N-acetyltransferase (EC 2.3.1.-)
745	VBIStrSal202804_0752	4858.62	4343.99	5630.57	1.29617	0.37426	0.370663	0.560923	Serine hydroxymethyltransferase (EC 2.1.2.1)
746	VBIStrSal202804_0753	2583.48	2598.93	2560.31	0.985138	-0.0216028	0.976478	0.99493	Pseudouridylate synthases, 23S RNA-specific
747	VBIStrSal202804_0754	2527.57	2141.43	3106.79	1.45081	0.536854	0.0556533	0.164313	Pneumococcal vaccine antigen A homolog
748	VBIStrSal202804_0755	1399.1	1330.76	1501.62	1.12839	0.174265	0.531084	0.696219	ABC transporter, ATP-binding/permease protein
749	VBIStrSal202804_0756	2372.8	2317.73	2455.39	1.05939	0.0832399	0.773858	0.870749	ABC transporter, ATP-binding/permease protein
750	VBIStrSal202804_0757	1866.58	1404.95	2559.03	1.82144	0.865076	0.138452	0.298935	FIG01114114: hypothetical protein
751	VBIStrSal202804_0758	11106	11995.8	9771.23	0.814553	-0.295919	0.265944	0.454512	D-alanine--poly(phosphoribitol) ligase subunit 1 (EC 6.1.1.13)
752	VBIStrSal202804_0759	18503.3	19705.6	16699.9	0.847472	-0.238762	0.347363	0.537979	D-alanyl transfer protein DltB
753	VBIStrSal202804_0760	3874.16	3989.7	3700.84	0.927598	-0.108428	0.654685	0.789552	D-alanine--poly(phosphoribitol) ligase subunit 2 (EC 6.1.1.13)
754	VBIStrSal202804_0761	14706.5	15918.1	12889.2	0.80972	-0.304505	0.259507	0.448339	Poly(glycerophosphate chain) D-alanine transfer protein DltD
755	VBIStrSal202804_0762	8784.14	9519.52	7681.08	0.806876	-0.30958	0.268151	0.45559	Lead, cadmium, zinc and mercury transporting ATPase (EC 3.6.3.3) (EC 3.6.3.5); Copper-translocating P-type ATPase (EC 3.6.3.4)
756	VBIStrSal202804_0763	3763.31	3613.97	3987.33	1.10331	0.14184	0.606323	0.762649	Para-aminobenzoate synthase, aminase component (EC 2.6.1.85) / Aminodeoxychorismate lyase (EC 4.1.3.38)
757	VBIStrSal202804_0764	1331.6	1221.8	1496.31	1.22468	0.292403	0.774999	0.871076	5-methyltetrahydropteroyltriglutamate--homocysteine methyltransferase (EC 2.1.1.14)
758	VBIStrSal202804_0765	317.454	311.835	325.881	1.04504	0.063564	0.884645	0.940633	5,10-methylenetetrahydrofolate reductase (EC 1.5.1.20)
759	VBIStrSal202804_0766	22036.9	16522.4	30308.6	1.83439	0.875301	0.00148156	0.0125963	Phosphoglucomutase (EC 5.4.2.2)
760	VBIStrSal202804_0767	1649.87	825.273	2886.76	3.49794	1.80651	3.77677e-07	1.79968e-05	Substrate-specific component PanT of predicted pantothenate ECF transporter
761	VBIStrSal202804_0768	3620.91	2507.06	5291.69	2.11071	1.07773	0.00604332	0.0352625	Substrate-specific component PanT of predicted pantothenate ECF transporter
762	VBIStrSal202804_0769	2693.5	2424.04	3097.68	1.2779	0.353776	0.353007	0.542213	Phosphopantothenoylcysteine decarboxylase (EC 4.1.1.36)
763	VBIStrSal202804_0770	3780.25	2599.19	5551.83	2.13598	1.0949	6.09197e-05	0.00107737	Phosphopantothenoylcysteine synthetase (EC 6.3.2.5)
764	VBIStrSal202804_0771	10196.7	7933.56	13591.5	1.71317	0.776666	0.00480905	0.0305069	Formate--tetrahydrofolate ligase (EC 6.3.4.3)
765	VBIStrSal202804_0772	3126.87	2297.77	4370.54	1.90208	0.927578	0.000772708	0.00749695	Two component system response regulator CiaR
766	VBIStrSal202804_0773	8225.85	7383.37	9489.56	1.28526	0.362063	0.178217	0.352138	Two component system sensor histidine kinase CiaH (EC 2.7.3.-)
767	VBIStrSal202804_0774	891.793	1176.95	464.049	0.39428	-1.34271	3.76698e-05	0.0007351	SSU ribosomal protein S20p
768	VBIStrSal202804_0775	2400.67	2768.38	1849.11	0.66794	-0.58221	0.0401553	0.130807	Pantothenate kinase (EC 2.7.1.33)
769	VBIStrSal202804_0776	1943.17	1082.02	3234.89	2.98969	1.58	0.0588137	0.170211	Ribosomal RNA small subunit methyltransferase C (EC 2.1.1.52)
770	VBIStrSal202804_0777	4057.7	2952.95	5714.83	1.9353	0.952555	0.0320664	0.114467	Pyrimidine-nucleoside phosphorylase (EC 2.4.2.2)
771	VBIStrSal202804_0778	4567.17	4798.16	4220.68	0.879645	-0.185006	0.50094	0.672625	Deoxyribose-phosphate aldolase (EC 4.1.2.4)
772	VBIStrSal202804_0779	2341.4	2338.56	2345.67	1.00304	0.0043783	1	1	Cytidine deaminase (EC 3.5.4.5)
773	VBIStrSal202804_0780	10567.3	8931.23	13021.3	1.45795	0.543944	0.0495388	0.151049	Nucleoside-binding protein
774	VBIStrSal202804_0781	2815.34	2680.91	3016.97	1.12535	0.17038	0.538108	0.702683	Putative deoxyribose-specific ABC transporter, ATP-binding protein
775	VBIStrSal202804_0782	2813.47	2496.34	3289.17	1.3176	0.397907	0.166383	0.336128	Putative deoxyribose-specific ABC transporter, permease protein
776	VBIStrSal202804_0783	2057.43	1958.11	2206.41	1.12681	0.172241	0.546614	0.711119	Putative deoxyribose-specific ABC transporter, permease protein
777	VBIStrSal202804_0784	4455.72	5693.22	2599.46	0.45659	-1.13103	0.000101225	0.00155948	Hydroxyacylglutathione hydrolase (EC 3.1.2.6)
778	VBIStrSal202804_0785	3494.47	2751.05	4609.6	1.67558	0.744657	0.009101	0.0468223	DinG family ATP-dependent helicase YoaA
779	VBIStrSal202804_0786	7297.87	5898.56	9396.84	1.59307	0.671814	0.0151905	0.067517	FIG01114067: hypothetical protein
780	VBIStrSal202804_0787	14493.1	12196.1	17938.6	1.47085	0.556653	0.0408005	0.131916	Aspartate aminotransferase (EC 2.6.1.1)
781	VBIStrSal202804_0788	10463.6	10457.2	10473.2	1.00153	0.00220882	0.997667	1	Asparaginyl-tRNA synthetase (EC 6.1.1.22)
782	VBIStrSal202804_0789	7853.06	7824.08	7896.51	1.00926	0.0132939	0.893358	0.945502	FIG01116943: hypothetical protein
783	VBIStrSal202804_0790	5515.74	3746.54	8169.54	2.18055	1.1247	0.00470529	0.0301286	FIG01117573: hypothetical protein
784	VBIStrSal202804_0791	846.431	691.76	1078.44	1.55898	0.640602	0.278377	0.4637	Endoribonuclease L-PSP
785	VBIStrSal202804_0792	1891.5	1196.4	2934.15	2.45249	1.29425	3.69024e-06	0.000118145	Queuosine Biosynthesis QueC ATPase
786	VBIStrSal202804_0793	996.458	760.976	1349.68	1.77362	0.826694	0.0229987	0.0927645	Queuosine biosynthesis QueD, PTPS-I
787	VBIStrSal202804_0794	1987.47	1964.28	2022.26	1.02952	0.0419679	0.880641	0.937855	Queuosine Biosynthesis QueE Radical SAM
788	VBIStrSal202804_0795	2161.52	2522.39	1620.22	0.642333	-0.638606	0.027177	0.101247	NADPH dependent preQ0 reductase (EC 1.7.1.13)
789	VBIStrSal202804_0796	4060.08	4174.32	3888.73	0.931583	-0.102244	0.731111	0.847791	Choline binding protein A
790	VBIStrSal202804_0797	10725.2	6459.63	17123.6	2.65086	1.40646	2.17493e-07	1.17275e-05	Acid-resistant locus arl7 (Fragment)
791	VBIStrSal202804_0798	13934.5	8383.3	22261.2	2.65542	1.40894	1.73451e-06	6.34646e-05	Hypothetical ATP-binding protein UPF0042, contains P-loop
792	VBIStrSal202804_0799	10671	9208.31	12865	1.39711	0.482447	0.111169	0.260006	Hypothetical protein UPF0052
793	VBIStrSal202804_0800	13170.1	8855.09	19642.5	2.21822	1.1494	2.81419e-05	0.000570919	Cytoplasmic hypothetical protein DUF199, a subgroup
794	VBIStrSal202804_0801	9546.2	9971.79	8907.82	0.893302	-0.16278	0.603502	0.760034	FIG01117156: hypothetical protein
795	VBIStrSal202804_0802	1749.91	1767.73	1723.17	0.974791	-0.0368346	0.948408	0.977017	FIG01117098: hypothetical protein
796	VBIStrSal202804_0803	4443.38	3194.17	6317.19	1.97773	0.983842	0.0735808	0.197027	Candidate zinc-binding lipoprotein ZinT
797	VBIStrSal202804_0804	1649.51	1930.68	1227.76	0.635925	-0.653072	0.0238225	0.0942324	FIG01115268: hypothetical protein
798	VBIStrSal202804_0805	1477.52	1558.86	1355.52	0.869557	-0.201647	0.562183	0.726301	hypothetical protein
799	VBIStrSal202804_0806	4854.72	5389.33	4052.8	0.752004	-0.411188	0.152218	0.318259	FIG01115287: hypothetical protein
800	VBIStrSal202804_0807	4075.6	4201.63	3886.55	0.925009	-0.11246	0.83481	0.911142	Peptidoglycan hydrolase, Autolysin2 (EC 3.5.1.28)
801	VBIStrSal202804_0808	3942.12	5038.31	2297.84	0.456073	-1.13266	9.71659e-05	0.00150828	Methionine biosynthesis and transport regulator MtaR, LysR family
802	VBIStrSal202804_0809	5570.4	6683.98	3900.04	0.583491	-0.777218	0.00546624	0.0327495	Glucosamine--fructose-6-phosphate aminotransferase [isomerizing] (EC 2.6.1.16)
803	VBIStrSal202804_0810	2164.01	2365.64	1861.56	0.786915	-0.34572	0.266186	0.454512	Alkylphosphonate utilization operon protein PhnA
804	VBIStrSal202804_0811	1702.87	1589.1	1873.54	1.17899	0.237552	0.411114	0.597427	ABC transporter membrane-spanning permease - glutamine transport
805	VBIStrSal202804_0812	2245.34	2050.03	2538.31	1.23818	0.308224	0.2876	0.471057	Amino acid ABC transporter, ATP-binding protein
806	VBIStrSal202804_0813	2972.1	3143.16	2715.51	0.863945	-0.210989	0.495143	0.666151	Amino acid ABC transporter, amino acid-binding protein
807	VBIStrSal202804_0814	5488.08	5894.92	4877.83	0.827463	-0.273234	0.332176	0.521155	ImpB/MucB/SamB family protein
808	VBIStrSal202804_0815	1162.59	742.558	1792.63	2.41413	1.2715	0.12159	0.27469	FIG01119696: hypothetical protein
809	VBIStrSal202804_0816	1013.22	1109.2	869.249	0.783669	-0.351683	0.258238	0.446523	Alcohol dehydrogenase (EC 1.1.1.1)
810	VBIStrSal202804_0817	1154.85	1392.3	798.693	0.573652	-0.801753	0.007888	0.0420899	Alcohol dehydrogenase (EC 1.1.1.1)
811	VBIStrSal202804_0818	2298.78	2942.77	1332.8	0.452905	-1.14272	0.000104037	0.0015666	Alcohol dehydrogenase (EC 1.1.1.1)
812	VBIStrSal202804_0819	14705.9	18726.8	8674.53	0.463213	-1.11025	0.000103835	0.0015666	Ribosomal-protein-L7p-serine acetyltransferase
813	VBIStrSal202804_0820	944.962	902.733	1008.31	1.11695	0.159562	0.587862	0.747976	Mobile element protein
814	VBIStrSal202804_0821	1027.65	1228.74	726.015	0.59086	-0.759111	0.0111753	0.0541327	ABC transporter, ATP-binding protein
815	VBIStrSal202804_0822	2871.54	3203.27	2373.94	0.741101	-0.432259	0.175965	0.350504	hypothetical protein
816	VBIStrSal202804_0823	675.358	720.583	607.521	0.843096	-0.246231	0.545002	0.709472	hypothetical protein
817	VBIStrSal202804_0824	12298.6	11859.8	12956.8	1.09249	0.127626	0.763897	0.86668	GMP synthase [glutamine-hydrolyzing], amidotransferase subunit (EC 6.3.5.2) / GMP synthase [glutamine-hydrolyzing], ATP pyrophosphatase subunit (EC 6.3.5.2)
818	VBIStrSal202804_0825	1625.16	1251.41	2185.79	1.74667	0.804606	0.0049487	0.0310088	Transcriptional regulator in cluster with beta-lactamase, GntR family
819	VBIStrSal202804_0826	5731.72	5366.41	6279.68	1.17018	0.226736	0.364953	0.55474	Signal recognition particle associated protein
820	VBIStrSal202804_0827	9517.25	10450.4	8117.55	0.776769	-0.364442	0.192749	0.369797	Signal recognition particle, subunit Ffh SRP54 (TC 3.A.5.1.1)
821	VBIStrSal202804_0828	634.584	441.679	923.941	2.09189	1.0648	0.23857	0.427064	Substrate-specific component NiaX of predicted niacin ECF transporter
822	VBIStrSal202804_0829	1581.93	1369.17	1901.07	1.38848	0.473505	0.248147	0.436058	Transcriptional repressor for NAD biosynthesis in gram-positives
823	VBIStrSal202804_0830	4380.25	4411.73	4333.04	0.982163	-0.025965	0.955695	0.981072	Pleiotropic regulator of exopolysaccharide synthesis, competence and biofilm formation Ftr, XRE family
824	VBIStrSal202804_0831	4655.11	4340.76	5126.64	1.18105	0.240064	0.372117	0.562706	50S ribosomal subunit maturation GTPase RbgA (B. subtilis YlqF)
825	VBIStrSal202804_0832	4262.51	4079.43	4537.14	1.1122	0.153414	0.608267	0.76295	Ribonuclease HII (EC 3.1.26.4)
826	VBIStrSal202804_0833	4907.1	4594.49	5376	1.1701	0.226629	0.413328	0.59937	Transcriptional regulator
827	VBIStrSal202804_0834	294.235	334.135	234.385	0.70147	-0.511546	0.15765	0.325599	Rossmann fold nucleotide-binding protein Smf possibly involved in DNA uptake
828	VBIStrSal202804_0835	31090.9	36163.2	23482.5	0.649349	-0.622934	0.0267572	0.100578	DNA topoisomerase I (EC 5.99.1.2)
829	VBIStrSal202804_0836	208.147	269.091	116.731	0.433797	-1.20491	0.00306065	0.0216251	FIG01119143: hypothetical protein
830	VBIStrSal202804_0837	153.833	197.399	88.4839	0.44825	-1.15762	0.00829273	0.0435687	putative MutE
831	VBIStrSal202804_0838	73.7174	71.3899	77.2086	1.08151	0.113042	0.865211	0.928176	hypothetical protein
832	VBIStrSal202804_0839	139.236	103.352	193.062	1.86802	0.901507	0.0120212	0.0567547	Conserved membrane protein
833	VBIStrSal202804_0840	560.911	510.266	636.88	1.24813	0.319772	0.296115	0.481539	Two-component response regulator
834	VBIStrSal202804_0841	781.802	688.066	922.407	1.34058	0.422856	0.160174	0.328197	Sensor histidine kinase
835	VBIStrSal202804_0842	1400.1	1401.38	1398.18	0.997715	-0.00330059	0.988527	1	tRNA:m(5)U-54 MTase gid
836	VBIStrSal202804_0843	96.1011	70.6771	134.237	1.8993	0.925469	0.121593	0.27469	5-methyltetrahydropteroyltriglutamate--homocysteine methyltransferase (EC 2.1.1.14)
837	VBIStrSal202804_0844	217.641	218.424	216.467	0.99104	-0.0129845	0.947248	0.977017	5-methyltetrahydropteroyltriglutamate--homocysteine methyltransferase (EC 2.1.1.14)
838	VBIStrSal202804_0845	397.356	513.323	223.406	0.435216	-1.2002	0.000416068	0.00458346	Nucleoside diphosphate kinase (EC 2.7.4.6)
839	VBIStrSal202804_0846	20131.5	24277.6	13912.3	0.573051	-0.803265	0.00364623	0.0244154	hypothetical protein
840	VBIStrSal202804_0847	4095.61	2896.24	5894.66	2.03528	1.02523	0.000191362	0.00254529	Ribose 5-phosphate isomerase A (EC 5.3.1.6)
841	VBIStrSal202804_0848	6313.8	5310.99	7818.02	1.47204	0.557822	0.135276	0.294921	Phosphopentomutase (EC 5.4.2.7)
842	VBIStrSal202804_0849	7069.3	5638.6	9215.35	1.63433	0.708701	0.0257495	0.0980817	FIG01114713: hypothetical protein
843	VBIStrSal202804_0850	5069.51	3747.49	7052.54	1.88194	0.912221	0.00104425	0.0094676	Purine nucleoside phosphorylase (EC 2.4.2.1)
844	VBIStrSal202804_0851	6282.82	5746.8	7086.85	1.23318	0.302385	0.27978	0.464065	Chloride channel protein
845	VBIStrSal202804_0852	7789.38	5627.24	11032.6	1.96057	0.971275	0.000361967	0.00417159	Glutamine amidotransferase, class I
846	VBIStrSal202804_0853	7371.29	5913.33	9558.23	1.61639	0.692773	0.0133487	0.0616026	Purine nucleoside phosphorylase (EC 2.4.2.1)
847	VBIStrSal202804_0854	273.693	248.437	311.577	1.25415	0.326706	0.507375	0.676895	Mobile element protein
848	VBIStrSal202804_0855	5811.58	5615.46	6105.75	1.08731	0.120766	0.640419	0.782947	Translation elongation factor LepA
849	VBIStrSal202804_0856	198.14	229.061	151.758	0.662524	-0.593955	0.111019	0.260006	hypothetical protein
850	VBIStrSal202804_0857	307.369	354.858	236.136	0.665436	-0.587628	0.13974	0.300539	hypothetical protein
851	VBIStrSal202804_0858	321.644	304.383	347.535	1.14177	0.191268	0.522361	0.689637	unknown protein
852	VBIStrSal202804_0859	10769.3	10925.7	10534.6	0.964208	-0.0525841	0.877125	0.936057	Acetolactate synthase, catabolic (EC 2.2.1.6)
853	VBIStrSal202804_0860	6512.83	5876.08	7467.97	1.27091	0.345862	0.196302	0.374329	Alpha-acetolactate decarboxylase (EC 4.1.1.5)
854	VBIStrSal202804_0861	195.707	149.033	265.718	1.78294	0.834262	0.0234936	0.0934466	hypothetical protein
855	VBIStrSal202804_0862	286.093	244.255	348.849	1.42822	0.514216	0.108561	0.256344	NAD-dependent protein deacetylase of SIR2 family
856	VBIStrSal202804_0863	529.628	514.892	551.733	1.07155	0.0997007	0.797592	0.886742	COG2110, Macro domain, possibly ADP-ribose binding module
857	VBIStrSal202804_0864	1134.67	921.624	1454.23	1.57791	0.65801	0.225138	0.412417	Transcriptional regulator, MarR family
858	VBIStrSal202804_0865	940.541	916.834	976.101	1.06464	0.0903691	0.787282	0.880818	FIG01118673: hypothetical protein
859	VBIStrSal202804_0866	840.731	965.96	652.886	0.675893	-0.565132	0.0670584	0.186435	L-proline glycine betaine ABC transport system permease protein ProV (TC 3.A.1.12.1)
860	VBIStrSal202804_0867	156.345	170.353	135.333	0.794427	-0.332013	0.379098	0.568164	L-proline glycine betaine binding ABC transporter protein ProX (TC 3.A.1.12.1) / Osmotic adaptation
861	VBIStrSal202804_0868	6.33395	7.20261	5.03096	0.698491	-0.517686	0.787718	0.880818	Methionine ABC transporter ATP-binding protein
862	VBIStrSal202804_0869	67.8796	85.3731	41.6395	0.487735	-1.03583	0.0436163	0.137281	ABC transporter permease protein
863	VBIStrSal202804_0870	96.1603	119.382	61.3275	0.513707	-0.960981	0.13135	0.289706	Transcriptional regulator, TetR family
864	VBIStrSal202804_0871	53.7608	63.7207	38.8209	0.609235	-0.71493	0.123861	0.276767	Phage-associated cell wall hydrolase
865	VBIStrSal202804_0872	617.703	769.539	389.949	0.506731	-0.980709	0.00232819	0.0176684	Mobile element protein
866	VBIStrSal202804_0873	39.2103	46.0437	28.9601	0.62897	-0.668936	0.318069	0.50443	Transposase
867	VBIStrSal202804_0874	392.468	138.351	773.643	5.5919	2.48334	0.0947165	0.235813	TetR family transcriptional regulator
868	VBIStrSal202804_0875	946.7	548.765	1543.6	2.81287	1.49204	0.164502	0.33434	ABC transporter, ATP-binding/permease protein
869	VBIStrSal202804_0876	1332.88	681.976	2309.24	3.38611	1.75963	0.133974	0.29469	ABC transporter, ATP-binding/permease protein
870	VBIStrSal202804_0877	535.034	402.717	733.511	1.82141	0.865052	0.365616	0.555336	Substrate-specific component BL0695 of predicted ECF transporter
871	VBIStrSal202804_0878	564.437	500.32	660.613	1.32038	0.400954	0.640067	0.782947	Transmembrane component BL0694 of energizing module of predicted ECF transporter
872	VBIStrSal202804_0879	1239.53	1009.84	1584.05	1.56861	0.649488	0.465057	0.64543	Duplicated ATPase component BL0693 of energizing module of predicted ECF transporter
873	VBIStrSal202804_0880	15.1097	17.1393	12.0652	0.703947	-0.506462	0.641796	0.783233	ABC transporter permease protein
874	VBIStrSal202804_0881	12.992	11.1802	15.7097	1.40513	0.490708	0.598885	0.756545	ABC transporter ATP-binding protein YvcR
875	VBIStrSal202804_0882	534.459	633.93	385.254	0.607723	-0.718513	0.041268	0.132744	Transcriptional regulator, TetR family
876	VBIStrSal202804_0883	902.878	1253.38	377.12	0.300881	-1.73273	6.85277e-08	4.91116e-06	Phenazine biosynthesis protein PhzF
877	VBIStrSal202804_0884	8034.37	9921.58	5203.57	0.52447	-0.931068	0.0091321	0.0468223	Substrate-specific component STY3230 of queuosine-regulated ECF transporter
878	VBIStrSal202804_0885	16009.6	17982.5	13050.1	0.725712	-0.462531	0.0973055	0.239779	Transmembrane component STY3231 of energizing module of queuosine-regulated ECF transporter
879	VBIStrSal202804_0886	16412.9	20163.1	10787.5	0.535013	-0.902354	0.00143702	0.0122685	ATPase component STY3232 of energizing module of queuosine-regulated ECF transporter
880	VBIStrSal202804_0887	9399.7	11136.7	6794.2	0.610073	-0.712947	0.0106041	0.0520038	ATPase component STY3233 of energizing module of queuosine-regulated ECF transporter
881	VBIStrSal202804_0888	14.4993	8.69011	23.2131	2.67121	1.41749	0.156455	0.324798	Type I restriction-modification system, specificity subunit S (EC 3.1.21.3)
882	VBIStrSal202804_0889	29.8239	24.6448	37.5926	1.52538	0.609166	0.373493	0.563955	ADP-ribosylglycohydrolase YegU (EC 3.2.-.-)
883	VBIStrSal202804_0890	57.5293	45.8793	75.0041	1.63481	0.709126	0.144721	0.307927	Cytosine/purine/uracil/thiamine/allantoin permease family protein
884	VBIStrSal202804_0891	26.7807	15.7397	43.3422	2.75368	1.46136	0.0297855	0.107828	Ribokinase (EC 2.7.1.15)
885	VBIStrSal202804_0892	233.694	263.369	189.181	0.718309	-0.477323	0.170193	0.342224	Transcriptional regulator SczA, TetR family
886	VBIStrSal202804_0893	2699.34	2297.61	3301.95	1.43713	0.523188	0.0628962	0.178744	Cobalt-zinc-cadmium resistance protein CzcD
887	VBIStrSal202804_0894	1105.88	1054.37	1183.15	1.12215	0.166261	0.532108	0.697116	Ferrochelatase, protoheme ferro-lyase (EC 4.99.1.1)
888	VBIStrSal202804_0895	668.556	200.699	1370.34	6.82785	2.77143	0.00703902	0.038564	Alcohol dehydrogenase (EC 1.1.1.1)
889	VBIStrSal202804_0896	66.6726	86.7324	36.583	0.421792	-1.2454	0.0235327	0.0934466	hypothetical protein
890	VBIStrSal202804_0897	843.296	577.714	1241.67	2.14928	1.10385	0.0568376	0.166372	Mobile element protein
891	VBIStrSal202804_0898	94.8239	111.007	70.5486	0.63553	-0.653967	0.4789	0.653306	Putative transcriptional regulator, LysR family (N-terminal fragment), degenerate
892	VBIStrSal202804_0899	90.7718	114.778	54.7625	0.477117	-1.06759	0.0204866	0.0848599	Dienelactone hydrolase and related enzymes
893	VBIStrSal202804_0900	212.541	286.725	101.265	0.353179	-1.50153	0.000787052	0.00754435	Cell surface hydrolase
894	VBIStrSal202804_0901	481.112	509.347	438.758	0.861413	-0.215223	0.456864	0.639859	Uridine phosphorylase (EC 2.4.2.3)
895	VBIStrSal202804_0902	600.617	463.564	806.196	1.73913	0.798362	0.024604	0.0954801	Phosphoglycolate phosphatase (EC 3.1.3.18)
896	VBIStrSal202804_0903	14.3666	17.5931	9.52686	0.541511	-0.884939	0.441492	0.627807	hypothetical protein
897	VBIStrSal202804_0904	83.9243	102.422	56.1771	0.548484	-0.866479	0.0681017	0.18806	hypothetical protein
898	VBIStrSal202804_0905	1285.57	1311.43	1246.79	0.950711	-0.0729217	0.832138	0.909506	hypothetical protein
899	VBIStrSal202804_0906	689.409	788.169	541.269	0.686742	-0.54216	0.529442	0.694956	Mobile element protein
900	VBIStrSal202804_0907	1064.43	1265.2	763.283	0.60329	-0.729076	0.0160068	0.0693401	Mobile element protein
901	VBIStrSal202804_0908	327.355	336.879	313.07	0.929325	-0.105745	0.789036	0.881535	Multi antimicrobial extrusion protein (Na(+)/drug antiporter), MATE family of MDR efflux pumps
902	VBIStrSal202804_0909	2450.98	2261.4	2735.35	1.20958	0.274506	0.302804	0.486625	hypothetical protein
903	VBIStrSal202804_0910	1411.17	1463.19	1333.16	0.911133	-0.134266	0.653757	0.788945	Fibronectin/fibrinogen-binding protein
904	VBIStrSal202804_0911	912.976	796.632	1087.49	1.36511	0.449021	0.157081	0.32511	hypothetical, predicted membrane protein (TMS5)
905	VBIStrSal202804_0912	1477.5	1156.47	1959.04	1.69399	0.760426	0.00622919	0.0358528	ThiJ/PfpI family protein
906	VBIStrSal202804_0913	2118.16	1708.7	2732.35	1.59908	0.677244	0.0153431	0.0676087	Dihydroorotate dehydrogenase electron transfer subunit (EC 1.3.3.1)
907	VBIStrSal202804_0914	2254.76	2131.9	2439.06	1.14408	0.194184	0.524617	0.69217	Dihydroorotate dehydrogenase, catalytic subunit (EC 1.3.3.1)
908	VBIStrSal202804_0915	9161.49	8980.31	9433.24	1.05044	0.070988	0.8141	0.898272	Orotidine 5'-phosphate decarboxylase (EC 4.1.1.23)
909	VBIStrSal202804_0916	12095	10963	13792.9	1.25813	0.331279	0.215846	0.400638	Orotate phosphoribosyltransferase (EC 2.4.2.10)
910	VBIStrSal202804_0917	2114.68	1290.26	3351.31	2.5974	1.37707	0.00242207	0.018313	6-aminohexanoate-cyclic-dimer hydrolase (EC 3.5.2.12)
911	VBIStrSal202804_0918	1180.15	1046.99	1379.91	1.31798	0.398328	0.212009	0.396718	Cystine ABC transporter, periplasmic cystine-binding protein FliY
912	VBIStrSal202804_0919	63.2757	54.8586	75.9012	1.38358	0.468404	0.380578	0.569359	Cystine transport system permease protein
913	VBIStrSal202804_0920	4375.19	5056.32	3353.5	0.66323	-0.592418	0.0343944	0.120263	5'-nucleotidase (EC 3.1.3.5)
914	VBIStrSal202804_0921	1384.67	1467.28	1260.76	0.85925	-0.21885	0.475538	0.6509	Transcriptional regulator, AraC family
915	VBIStrSal202804_0922	5021.77	6058.48	3466.7	0.572206	-0.805393	0.00464065	0.0299015	GTPase and tRNA-U34 5-formylation enzyme TrmE
916	VBIStrSal202804_0923	432.896	407.203	471.435	1.15774	0.211309	0.625656	0.771805	Mobile element protein
917	VBIStrSal202804_0924	337.633	344.749	326.959	0.948396	-0.0764382	0.823792	0.906039	Sodium/glycine symporter GlyP
918	VBIStrSal202804_0925	1434.44	1385.61	1507.7	1.08811	0.121825	0.649087	0.786904	ATP-dependent DNA helicase UvrD/PcrA
919	VBIStrSal202804_0926	1506.3	1703.03	1211.21	0.71121	-0.491653	0.103207	0.247914	O-acetylhomoserine sulfhydrylase (EC 2.5.1.49) / O-succinylhomoserine sulfhydrylase (EC 2.5.1.48)
920	VBIStrSal202804_0927	475	583.88	311.678	0.533805	-0.905614	0.00564697	0.0335277	FIG01120512: hypothetical protein
921	VBIStrSal202804_0928	2088.27	2116.49	2045.94	0.966667	-0.0489087	0.906475	0.9535	Thiol peroxidase, Tpx-type (EC 1.11.1.15)
922	VBIStrSal202804_0929	1463.24	1850.08	882.987	0.477269	-1.06713	0.000352394	0.00410259	Type I restriction-modification system specificity subunit
923	VBIStrSal202804_0930	349.647	287.504	442.861	1.54037	0.623274	0.0464995	0.144321	FIG01115060: hypothetical protein
924	VBIStrSal202804_0931	3881.46	3627.66	4262.15	1.1749	0.232544	0.367859	0.557721	FIG01115983: hypothetical protein
925	VBIStrSal202804_0932	2384.24	2427.79	2318.92	0.955156	-0.0661924	0.828987	0.909506	tRNA pseudouridine synthase B (EC 4.2.1.70)
926	VBIStrSal202804_0933	2398.17	2541.62	2182.98	0.858894	-0.219449	0.444327	0.630053	Riboflavin kinase (EC 2.7.1.26) / FMN adenylyltransferase (EC 2.7.7.2)
927	VBIStrSal202804_0934	2691.85	2765.93	2580.72	0.933038	-0.099992	0.825483	0.907412	Transcriptional regulator SpxA1
928	VBIStrSal202804_0935	1010.71	975.545	1063.46	1.09012	0.124482	0.609146	0.763389	FIG006438: hypothetical protein
929	VBIStrSal202804_0936	2281.24	2556.64	1868.16	0.730708	-0.452632	0.119035	0.2707	Inositol-1-monophosphatase (EC 3.1.3.25)
930	VBIStrSal202804_0937	837.19	834.374	841.414	1.00844	0.012121	0.939628	0.972864	tRNA and rRNA cytosine-C5-methylases
931	VBIStrSal202804_0938	2791.08	2390.18	3392.43	1.41932	0.505198	0.067792	0.187701	Phosphate ABC transporter, periplasmic phosphate-binding protein PstS (TC 3.A.1.7.1)
932	VBIStrSal202804_0939	1807.95	1786.37	1840.32	1.0302	0.0429273	0.851831	0.921056	Phosphate transport system permease protein PstC (TC 3.A.1.7.1)
933	VBIStrSal202804_0940	1655.84	1885.95	1310.69	0.694977	-0.524963	0.075206	0.199302	Phosphate transport system permease protein PstA (TC 3.A.1.7.1)
934	VBIStrSal202804_0941	2111.7	2473.67	1568.75	0.634182	-0.657032	0.0258184	0.0980817	Phosphate transport ATP-binding protein PstB (TC 3.A.1.7.1)
935	VBIStrSal202804_0942	6795.2	5925.66	8099.51	1.36685	0.450859	0.280597	0.464788	Phosphate transport ATP-binding protein PstB (TC 3.A.1.7.1)
936	VBIStrSal202804_0943	2016.58	2112.73	1872.37	0.886233	-0.174241	0.513447	0.682265	Phosphate transport system regulatory protein PhoU
937	VBIStrSal202804_0944	7706.85	6901.29	8915.18	1.29181	0.369396	0.201711	0.380927	Lysyl aminopeptidase (EC 3.4.11.15)
938	VBIStrSal202804_0945	5542.55	4605.91	6947.5	1.50839	0.59301	0.106742	0.253718	Tyrosine recombinase XerC
939	VBIStrSal202804_0946	5139.94	5175.35	5086.83	0.982895	-0.024891	0.934722	0.97122	Lipoate-protein ligase A
940	VBIStrSal202804_0947	605.324	713.97	442.355	0.619571	-0.690658	0.0323332	0.11492	unknown protein
941	VBIStrSal202804_0948	42539.4	38673.5	48338.4	1.24991	0.321826	0.256047	0.44461	Maltodextrin phosphorylase (EC 2.4.1.1)
942	VBIStrSal202804_0949	11999.5	11339.1	12990.1	1.1456	0.196109	0.472011	0.650216	4-alpha-glucanotransferase (amylomaltase) (EC 2.4.1.25)
943	VBIStrSal202804_0950	2475.91	2755.14	2057.07	0.746631	-0.421533	0.157077	0.32511	Maltose operon transcriptional repressor MalR, LacI family
944	VBIStrSal202804_0951	377.921	446.894	274.462	0.614155	-0.703326	0.043579	0.137281	Maltose/maltodextrin ABC transporter, substrate binding periplasmic protein MalE
945	VBIStrSal202804_0952	3749.31	5142.92	1658.88	0.322556	-1.63238	4.12895e-08	3.31829e-06	Maltose/maltodextrin ABC transporter, substrate binding periplasmic protein MalE
946	VBIStrSal202804_0953	2245.78	3181.9	841.593	0.264494	-1.91869	2.40748e-10	5.48102e-08	Maltose/maltodextrin ABC transporter, permease protein MalF
947	VBIStrSal202804_0954	3538.9	5153.63	1116.82	0.216705	-2.20619	3.31285e-13	3.39402e-10	Maltose/maltodextrin ABC transporter, permease protein MalG
948	VBIStrSal202804_0955	2539.7	3783.25	674.387	0.178256	-2.48798	3.53624e-12	1.81144e-09	Multiple sugar ABC transporter, ATP-binding protein
949	VBIStrSal202804_0956	80.7318	87.8298	70.0847	0.79796	-0.325611	0.474691	0.650753	Twin-arginine translocation protein TatA
950	VBIStrSal202804_0957	444.967	591.081	225.797	0.382007	-1.38833	4.28265e-05	0.000805059	Twin-arginine translocation protein TatC
951	VBIStrSal202804_0958	440.537	476.504	386.586	0.811295	-0.301701	0.325384	0.513645	Ferrous iron transport permease EfeU
952	VBIStrSal202804_0959	702.467	747.249	635.293	0.850176	-0.234167	0.478871	0.653306	Ferrous iron transport peroxidase EfeB
953	VBIStrSal202804_0960	392.291	392.297	392.282	0.999961	-5.68596e-05	0.995892	1	Ferrous iron transport periplasmic protein EfeO, contains peptidase-M75 domain and (frequently) cupredoxin-like domain
954	VBIStrSal202804_0961	207.346	177.487	252.134	1.42058	0.506481	0.136418	0.296103	Pullulanase (EC 3.2.1.41)
955	VBIStrSal202804_0962	7960.38	5402.04	11797.9	2.18397	1.12695	0.00325562	0.0226128	N-acetylmuramoyl-L-alanine amidase (EC 3.5.1.28)
956	VBIStrSal202804_0963	5948.7	6136.06	5667.67	0.923665	-0.114559	0.686991	0.81315	Dihydrolipoamide dehydrogenase of acetoin dehydrogenase (EC 1.8.1.4)
957	VBIStrSal202804_0964	6846.01	6499.49	7365.8	1.13329	0.180515	0.474021	0.650753	Dihydrolipoamide acetyltransferase component (E2) of acetoin dehydrogenase complex (EC 2.3.1.-)
958	VBIStrSal202804_0965	11565.1	9126.7	15222.7	1.66793	0.738057	0.00640391	0.0364079	Acetoin dehydrogenase E1 component beta-subunit (EC 1.2.4.-)
959	VBIStrSal202804_0966	7833.46	6517.73	9807.07	1.50468	0.589453	0.0272979	0.101381	Acetoin dehydrogenase E1 component alpha-subunit (EC 1.2.4.-)
960	VBIStrSal202804_0967	600.084	574.718	638.133	1.11034	0.151003	0.526976	0.693123	putative histidine kinase
961	VBIStrSal202804_0968	1194.64	1535.31	683.642	0.44528	-1.16722	0.000164741	0.00223546	Histidine kinase of the competence regulon ComD
962	VBIStrSal202804_0969	2122.1	2506.5	1545.48	0.61659	-0.697616	0.0243181	0.0953317	CRISPR-associated protein, Cas2
963	VBIStrSal202804_0970	2262.57	2703.09	1601.79	0.592576	-0.754927	0.0172653	0.0733281	CRISPR-associated protein Cas1
964	VBIStrSal202804_0971	1462.43	1889.96	821.123	0.434465	-1.20269	6.39889e-05	0.00109862	CRISPR-associated protein, CT1974
965	VBIStrSal202804_0972	1984.95	2214.57	1640.54	0.740793	-0.432857	0.364702	0.55474	CRISPR-associated protein, CT1976
966	VBIStrSal202804_0973	2487.93	3409.58	1105.45	0.324217	-1.62497	8.07817e-08	5.17255e-06	CRISPR-associated protein, CT1975 family
967	VBIStrSal202804_0974	1231.38	1619.53	649.157	0.400829	-1.31894	2.0943e-05	0.000447002	CRISPR-associated protein, Cse2 family
968	VBIStrSal202804_0975	3249.32	3850.03	2348.26	0.609933	-0.713277	0.0398616	0.130265	corresponds to STY3070 from Accession AL513382: Salmonella typhi CT18
969	VBIStrSal202804_0976	3241.12	4059	2014.31	0.496257	-1.01084	0.000565987	0.00591687	CRISPR-associated helicase Cas3, protein
970	VBIStrSal202804_0977	603.002	520.892	726.167	1.39409	0.479319	0.119536	0.27124	Mobile element protein
971	VBIStrSal202804_0978	1715.83	1620.11	1859.41	1.14771	0.198759	0.43349	0.620699	FIG01115891: hypothetical protein
972	VBIStrSal202804_0979	4161	3955.29	4469.58	1.13003	0.176359	0.573666	0.73557	Dihydroorotase (EC 3.5.2.3)
973	VBIStrSal202804_0980	2675.47	1908.55	3825.84	2.00458	1.0033	0.00516117	0.0317973	Uracil-DNA glycosylase, family 1
974	VBIStrSal202804_0981	560.38	669.377	396.884	0.592916	-0.754101	0.0189365	0.0793476	Cobalt-zinc-cadmium resistance protein
975	VBIStrSal202804_0982	1913.66	2055.55	1700.83	0.82743	-0.273291	0.348113	0.538176	D-alanyl-D-alanine carboxypeptidase (EC 3.4.16.4)
976	VBIStrSal202804_0983	1571.49	1674.84	1416.47	0.845732	-0.241727	0.388347	0.578707	D-alanyl-D-alanine carboxypeptidase (EC 3.4.16.4)
977	VBIStrSal202804_0984	329.289	222.261	489.831	2.20386	1.14003	0.000373771	0.00427853	D-alanyl-D-alanine carboxypeptidase (EC 3.4.16.4)
978	VBIStrSal202804_0985	3496.5	3073.93	4130.37	1.34368	0.426189	0.125861	0.280315	Predicted esterase of the alpha-beta hydrolase superfamily
979	VBIStrSal202804_0986	5150.15	4414.45	6253.71	1.41665	0.502479	0.0600137	0.172951	platelet activating factor, putative
980	VBIStrSal202804_0987	14073.9	11706.4	17625.1	1.5056	0.59034	0.0275203	0.101969	Ubiquinone biosynthesis monooxygenase UbiB
981	VBIStrSal202804_0988	8533.96	7739.49	9725.66	1.25663	0.329557	0.27081	0.457196	FIG01117214: hypothetical protein
982	VBIStrSal202804_0989	726.886	660.681	826.194	1.25052	0.322526	0.273757	0.460155	6-phospho-beta-glucosidase (EC 3.2.1.86)
983	VBIStrSal202804_0990	476.101	462.29	496.818	1.07469	0.10392	0.787964	0.880818	Permease
984	VBIStrSal202804_0991	172.833	172.872	172.775	0.999438	-0.000810862	0.96046	0.983991	Hypothetical, related to broad specificity phosphatases COG0406
985	VBIStrSal202804_0992	1231.28	1046.28	1508.79	1.44206	0.52813	0.0576163	0.167669	Hypothetical, related to broad specificity phosphatases COG0406
986	VBIStrSal202804_0993	1414.57	857.127	2250.74	2.62592	1.39282	8.60178e-07	3.64119e-05	Phosphoglycerate mutase family
987	VBIStrSal202804_0994	1738.46	1049.23	2772.32	2.64225	1.40177	6.30756e-07	2.74983e-05	Hydrolase (HAD superfamily)
988	VBIStrSal202804_0995	750.8	582.866	1002.7	1.72029	0.782655	0.0284716	0.10399	Mobile element protein
989	VBIStrSal202804_0996	14511.5	14747.2	14158.1	0.960053	-0.0588138	0.8851	0.940633	hypothetical protein
990	VBIStrSal202804_0997	22273.1	23777.8	20016.1	0.841797	-0.248456	0.378763	0.568164	putative phosphotransferase
991	VBIStrSal202804_0998	11648.5	11947.2	11200.4	0.937489	-0.0931264	0.760371	0.864594	UDP-N-acetylglucosamine 2-epimerase (EC 5.1.3.14)
992	VBIStrSal202804_0999	13581.1	12993.2	14462.9	1.11311	0.15459	0.653743	0.788945	Glycosyltransferase (EC 2.4.1.-)
993	VBIStrSal202804_1000	8356.63	8331.64	8394.1	1.0075	0.010775	0.954509	0.980346	putative polysaccharide polymerase
994	VBIStrSal202804_1001	26861.4	26781	26981.9	1.0075	0.010782	0.909731	0.95396	FIG01117555: hypothetical protein
995	VBIStrSal202804_1002	11734.9	12912.3	9968.91	0.772048	-0.373237	0.213745	0.398149	FIG01116209: hypothetical protein
996	VBIStrSal202804_1003	13828	11401.3	17468	1.5321	0.615514	0.042378	0.134624	Lipopolysaccharide cholinephosphotransferase LicD2 (EC 2.7.8.-)
997	VBIStrSal202804_1004	6098.38	4127.64	9054.49	2.19363	1.13332	0.000922856	0.00859514	N-acetylmannosaminyltransferase (EC 2.4.1.187)
998	VBIStrSal202804_1005	11320.1	6327.68	18808.8	2.97246	1.57166	7.30659e-08	4.9904e-06	Undecaprenyl-phosphate galactosephosphotransferase (EC 2.7.8.6)
999	VBIStrSal202804_1006	10961	7750.43	15776.9	2.03561	1.02546	0.000128002	0.0018481	Tyrosine-protein kinase EpsD (EC 2.7.10.2)
1000	VBIStrSal202804_1007	10878.4	9289.07	13262.4	1.42775	0.51374	0.0533815	0.159749	Tyrosine-protein kinase transmembrane modulator EpsC
1001	VBIStrSal202804_1008	4318.06	4353.11	4265.49	0.979872	-0.0293345	0.942083	0.974421	Tyrosine-protein phosphatase CpsB (EC 3.1.3.48)
1002	VBIStrSal202804_1009	6976.07	5482.72	9216.09	1.68093	0.749264	0.00785433	0.0420197	Exopolysaccharide biosynthesis transcriptional activator EpsA
1003	VBIStrSal202804_1010	3531.83	3030.02	4284.55	1.41403	0.499816	0.189381	0.365232	Hypothetical protein VC0266 (sugar utilization related?)
1004	VBIStrSal202804_1011	9865.09	8438.13	12005.5	1.42277	0.508704	0.0695995	0.190654	Acetylornithine deacetylase/Succinyl-diaminopimelate desuccinylase and related deacylases
1005	VBIStrSal202804_1012	1008.15	797.148	1324.64	1.66173	0.732683	0.00806661	0.0427092	4-oxalocrotonate tautomerase (EC 5.3.2.-); Xylose transport system permease protein xylH
1006	VBIStrSal202804_1013	2040.76	2071.13	1995.2	0.963337	-0.0538878	0.884167	0.940633	hypothetical protein
1007	VBIStrSal202804_1014	2045.45	2544.93	1296.22	0.509335	-0.973314	0.00132309	0.0114389	Acetyltransferase, GNAT family
1008	VBIStrSal202804_1015	35030	41991.5	24587.9	0.585544	-0.772152	0.00669034	0.0373529	LSU ribosomal protein L20p
1009	VBIStrSal202804_1016	128674	149701	97134.3	0.648855	-0.624031	0.0365992	0.125404	LSU ribosomal protein L35p
1010	VBIStrSal202804_1017	66529.4	73871.4	55516.3	0.751526	-0.412106	0.167272	0.337344	Translation initiation factor 3
1011	VBIStrSal202804_1018	12429.2	14664.9	9075.65	0.618868	-0.692297	0.0166762	0.0713869	Cytidylate kinase (EC 2.7.4.14)
1012	VBIStrSal202804_1019	14338.7	15265.6	12948.3	0.848198	-0.237527	0.432535	0.619765	FIG01266132: hypothetical protein
1013	VBIStrSal202804_1020	4718.37	3992.3	5807.46	1.45467	0.540688	0.124907	0.278493	Pore forming protein ebsA
1014	VBIStrSal202804_1021	3548.85	3408.08	3760	1.10326	0.141773	0.597425	0.755166	Tripeptide aminopeptidase (EC 3.4.11.4)
1015	VBIStrSal202804_1022	629.942	581.888	702.024	1.20646	0.270779	0.38819	0.578707	N-acetylmuramoyl-L-alanine amidase (EC 3.5.1.28)
1016	VBIStrSal202804_1023	4195.64	5340.78	2477.94	0.463965	-1.10791	0.000190786	0.00254529	Signal peptidase I (EC 3.4.21.89)
1017	VBIStrSal202804_1024	9857.69	9407.52	10533	1.11963	0.163024	0.527583	0.693404	TPR-repeat-containing protein
1018	VBIStrSal202804_1025	5343.42	3643.62	7893.12	2.16629	1.11522	4.08684e-05	0.00078261	Hypothetical protein SPy1011
1019	VBIStrSal202804_1026	2405.88	1543.8	3699.01	2.39605	1.26066	4.28044e-06	0.000133778	Mutator mutT protein (7,8-dihydro-8-oxoguanine-triphosphatase) (EC 3.6.1.-)
1020	VBIStrSal202804_1027	6912.28	3994.28	11289.3	2.82636	1.49894	0.00207155	0.0160781	Cell division protein FtsX
1021	VBIStrSal202804_1028	9276.39	7329.4	12196.9	1.6641	0.734743	0.00932733	0.0475169	Cell division transporter, ATP-binding protein FtsE (TC 3.A.5.1.1)
1022	VBIStrSal202804_1029	6107.22	4839.03	8009.5	1.65519	0.726996	0.086553	0.221961	Peptide chain release factor 2; programmed frameshift-containing
1023	VBIStrSal202804_1030	1702.28	1803.81	1549.97	0.859274	-0.21881	0.488886	0.660334	Iron-sulfur cluster-binding protein
1024	VBIStrSal202804_1031	400.289	489.691	266.186	0.54358	-0.879436	0.026525	0.100091	FIG01116656: hypothetical protein
1025	VBIStrSal202804_1032	1560.75	1479.81	1682.15	1.13673	0.184894	0.505271	0.676225	Oxygen-insensitive NADPH nitroreductase (EC 1.-.-.-)
1026	VBIStrSal202804_1033	6221.87	5685.97	7025.71	1.23562	0.305237	0.265564	0.454512	Calcium-transporting ATPase (EC 3.6.3.8)
1027	VBIStrSal202804_1034	8697.44	8990.72	8257.53	0.91845	-0.122727	0.710997	0.830577	FIG01114378: hypothetical protein
1028	VBIStrSal202804_1035	5990.02	4144.16	8758.82	2.11353	1.07966	8.44039e-05	0.00135112	Uridine phosphorylase (EC 2.4.2.3)
1029	VBIStrSal202804_1036	3973.71	3409.42	4820.15	1.41377	0.499551	0.0698598	0.191112	Acetyltransferase, GNAT family
1030	VBIStrSal202804_1037	4164.88	2688.32	6379.72	2.37313	1.24679	4.95111e-06	0.000137092	Promiscuous sugar phosphatase YidA, haloacid dehalogenase-like phosphatase family
1031	VBIStrSal202804_1038	23019.2	17250	31673.1	1.83613	0.876665	0.00110142	0.00981218	UDP-N-acetylmuramoylpentapeptide-lysine N(6)-alanyltransferase (EC 2.3.2.10) (EC 2.3.2.-)
1032	VBIStrSal202804_1039	94.3193	106.758	75.6613	0.708719	-0.496715	0.272091	0.457729	Mobile element protein
1033	VBIStrSal202804_1040	349.077	230.071	527.588	2.29315	1.19733	0.00366622	0.0244693	Hypothetical protein DUF454
1034	VBIStrSal202804_1041	6164.56	5904.52	6554.6	1.1101	0.150688	0.571766	0.734053	Zn-dependent hydrolase (beta-lactamase superfamily)
1035	VBIStrSal202804_1042	16819.3	14025.5	21010	1.49798	0.583017	0.0326292	0.115271	Two-component sensor kinase SA14-24
1036	VBIStrSal202804_1043	7954.59	4825.46	12648.3	2.62116	1.3902	4.14332e-07	1.84558e-05	Two-component response regulator SA14-24
1037	VBIStrSal202804_1044	3424.27	2406.35	4951.14	2.05754	1.04092	0.0319018	0.114078	Glutamate transport ATP-binding protein
1038	VBIStrSal202804_1045	1977.68	1842.8	2180.01	1.18299	0.242434	0.612975	0.765196	Glutamine ABC transporter, periplasmic glutamine-binding protein (TC 3.A.1.3.2)
1039	VBIStrSal202804_1046	4670.4	3882.2	5852.71	1.50758	0.592233	0.195298	0.37294	Glutamate transport permease protein
1040	VBIStrSal202804_1047	7873.38	5459.99	11493.4	2.10503	1.07384	0.0148425	0.0662578	Glutamate transport membrane-spanning protein
1041	VBIStrSal202804_1048	1320.36	1430.87	1154.58	0.806907	-0.309526	0.267618	0.45559	DNA-entry nuclease (Competence-specific nuclease) (EC 3.1.30.-)
1042	VBIStrSal202804_1049	917.727	1024.83	757.069	0.738724	-0.436893	0.225243	0.412417	Competence-associated EpuA protein
1043	VBIStrSal202804_1050	3588.44	3732.92	3371.73	0.903243	-0.146813	0.642182	0.783233	UDP-N-acetylglucosamine 1-carboxyvinyltransferase (EC 2.5.1.7)
1044	VBIStrSal202804_1051	295.232	295.439	294.922	0.998252	-0.00252455	0.966192	0.986411	FIG01114865: hypothetical protein
1045	VBIStrSal202804_1052	1345.46	1499.66	1114.17	0.742951	-0.428661	0.337392	0.527352	putative endoglucanase precursor
1046	VBIStrSal202804_1053	727.09	696.821	772.494	1.1086	0.148735	0.806838	0.894111	contains glycosyl transferase family 2 region
1047	VBIStrSal202804_1054	116.192	86.025	161.443	1.87669	0.908193	0.297183	0.482129	hypothetical protein
1048	VBIStrSal202804_1055	394.133	381.638	412.875	1.08185	0.113501	0.826363	0.907892	hypothetical protein
1049	VBIStrSal202804_1056	445.099	486.424	383.11	0.787604	-0.344457	0.400291	0.586154	UDP-N-acetylglucosamine 2-epimerase (EC 5.1.3.14)
1050	VBIStrSal202804_1057	96.5714	90.9258	105.04	1.15522	0.208172	0.691036	0.8161	Mobile element protein
1051	VBIStrSal202804_1058	1459.86	1443.28	1484.72	1.02872	0.0408454	0.894859	0.945923	Mobile element protein
1052	VBIStrSal202804_1059	6417.23	5132.79	8343.88	1.6256	0.700975	0.0860461	0.220938	S-adenosylmethionine synthetase (EC 2.5.1.6)
1053	VBIStrSal202804_1060	3413.63	4130.02	2339.04	0.56635	-0.820234	0.00428695	0.0281537	Biotin-protein ligase (EC 6.3.4.15) / Biotin operon repressor
1054	VBIStrSal202804_1061	5945.01	6043.56	5797.18	0.959232	-0.0600488	0.851156	0.921056	DNA polymerase III subunits gamma and tau (EC 2.7.7.7)
1055	VBIStrSal202804_1062	1089.42	1051.62	1146.11	1.08986	0.12414	0.72742	0.843988	GAF domain-containing proteins
1056	VBIStrSal202804_1063	1682.56	1262.67	2312.38	1.83134	0.872898	0.0117037	0.0560129	tRNA delta(2)-isopentenylpyrophosphate transferase (EC 2.5.1.8)
1057	VBIStrSal202804_1064	7219.9	3959.26	12110.9	3.05887	1.613	0.0179678	0.0755978	FIG01116605: hypothetical protein
1058	VBIStrSal202804_1065	32.8371	27.5598	40.753	1.47871	0.564339	0.41206	0.598378	Phage major capsid protein #Fam0021
1059	VBIStrSal202804_1066	382.909	429.706	312.715	0.727743	-0.458499	0.206046	0.386973	hypothetical protein
1060	VBIStrSal202804_1067	635.324	672.024	580.275	0.863474	-0.211775	0.610396	0.763554	hypothetical protein
1061	VBIStrSal202804_1068	181.677	225.704	115.637	0.512338	-0.964832	0.0145647	0.0654452	Mobile element protein
1062	VBIStrSal202804_1069	15885.6	18928.5	11321.3	0.598109	-0.74152	0.0125468	0.0588292	LSU ribosomal protein L19p
1063	VBIStrSal202804_1070	1827.88	1361.9	2526.85	1.85539	0.891724	0.0108411	0.0530151	Chloride channel (CIC) family protein
1064	VBIStrSal202804_1071	490.718	310.865	760.497	2.44639	1.29065	2.24752e-05	0.000469915	Chorismate mutase I (EC 5.4.99.5)
1065	VBIStrSal202804_1072	1311.27	1412.74	1159.05	0.820425	-0.285557	0.342409	0.532555	Voltage-gated chloride channel family protein
1066	VBIStrSal202804_1073	686.1	582.746	841.131	1.44339	0.529464	0.0678802	0.187701	Flavodoxin
1067	VBIStrSal202804_1074	292.772	246.138	362.724	1.47366	0.559404	0.256893	0.445324	hypothetical protein
1068	VBIStrSal202804_1075	1188.65	1174.53	1209.84	1.03007	0.0427358	0.962864	0.985135	putative Zn-dependent protease
1069	VBIStrSal202804_1076	3024.92	2478.28	3844.88	1.55143	0.633598	0.0232332	0.0928203	Tributyrin esterase
1070	VBIStrSal202804_1077	9345.37	10072.9	8254.1	0.819437	-0.287294	0.295542	0.481372	Zn-dependent hydrolase, RNA-metabolising, CPSF 100 kDa analog
1071	VBIStrSal202804_1078	1514.62	1369.1	1732.9	1.26572	0.339961	0.250944	0.439024	ABC transporter ATP-binding protein
1072	VBIStrSal202804_1079	1326.18	1109.93	1650.55	1.48708	0.572478	0.114364	0.264781	ABC transporter permease protein
1073	VBIStrSal202804_1080	2078.38	1477.57	2979.59	2.01655	1.01189	0.00336824	0.0231595	ABC transporter substrate-binding protein
1074	VBIStrSal202804_1081	1430.3	1392.66	1486.75	1.06756	0.0943184	0.668648	0.800268	Conserved domain protein
1075	VBIStrSal202804_1082	17.1198	11.4844	25.5731	2.22677	1.15495	0.103809	0.248486	transposase of IS200 family
1076	VBIStrSal202804_1083	36342.4	35389.2	37772.2	1.06734	0.0940182	0.820714	0.904446	Pyruvate kinase (EC 2.7.1.40)
1077	VBIStrSal202804_1084	70232	50161.7	100338	2.00028	1.0002	0.000217598	0.00278415	6-phosphofructokinase (EC 2.7.1.11)
1078	VBIStrSal202804_1085	4808.94	5117.84	4345.58	0.849105	-0.235986	0.397172	0.585051	DNA polymerase III alpha subunit (EC 2.7.7.7)
1079	VBIStrSal202804_1086	6754.77	4968.08	9434.81	1.89909	0.925305	0.000772721	0.00749695	3-isopropylmalate dehydratase small subunit (EC 4.2.1.33)
1080	VBIStrSal202804_1087	17296.9	12914.9	23869.8	1.84823	0.886143	0.0268932	0.100739	3-isopropylmalate dehydratase large subunit (EC 4.2.1.33)
1081	VBIStrSal202804_1088	3724.75	2390.47	5726.18	2.39542	1.26028	0.0205638	0.08495	FIG01113965: hypothetical protein
1082	VBIStrSal202804_1089	8335.69	6386.93	11258.8	1.76279	0.817863	0.19639	0.374329	3-isopropylmalate dehydrogenase (EC 1.1.1.85)
1083	VBIStrSal202804_1090	11765.2	9314.12	15441.9	1.6579	0.729357	0.226005	0.413099	2-isopropylmalate synthase (EC 2.3.3.13)
1084	VBIStrSal202804_1091	47820.5	47832.7	47802.2	0.999362	-0.000920188	0.979354	0.995494	Phosphoglycerate mutase (EC 5.4.2.1)
1085	VBIStrSal202804_1092	7134.33	5464.33	9639.33	1.76405	0.818888	0.00286806	0.0209133	Dihydroorotate dehydrogenase, catalytic subunit (EC 1.3.3.1)
1086	VBIStrSal202804_1093	2282.98	2837.48	1451.22	0.511448	-0.967341	0.000987353	0.00905076	FIG01120197: hypothetical protein
1087	VBIStrSal202804_1094	11756	14093.7	8249.45	0.58533	-0.772679	0.00797614	0.0423754	DNA-binding protein HBsu
1088	VBIStrSal202804_1095	3014.81	2831.05	3290.45	1.16227	0.216948	0.489493	0.660591	YfaA
1089	VBIStrSal202804_1096	5761.88	5192.73	6615.6	1.27401	0.34938	0.22977	0.41725	FIG006988: Lipase/Acylhydrolase with GDSL-like motif
1090	VBIStrSal202804_1097	2884.17	2651.25	3233.54	1.21963	0.286439	0.340617	0.530337	Hypothetical protein DUF194, DegV family
1091	VBIStrSal202804_1098	6166.59	5144.28	7700.05	1.49682	0.581897	0.0379214	0.128331	DNA repair protein RecN
1092	VBIStrSal202804_1099	2781.81	2071.58	3847.16	1.85711	0.893063	0.00133309	0.0114769	Arginine repressor ArgR, putative
1093	VBIStrSal202804_1100	4352.05	3533.19	5580.36	1.57941	0.659388	0.0165253	0.070986	RNA binding methyltransferase FtsJ like
1094	VBIStrSal202804_1101	3705.46	3382.08	4190.54	1.23904	0.309225	0.283853	0.468288	Octaprenyl diphosphate synthase (EC 2.5.1.90) / Dimethylallyltransferase (EC 2.5.1.1) / (2E,6E)-farnesyl diphosphate synthase (EC 2.5.1.10) / Geranylgeranyl diphosphate synthase (EC 2.5.1.29)
1095	VBIStrSal202804_1102	934.926	764.888	1189.98	1.55576	0.63762	0.0243478	0.0953317	Exodeoxyribonuclease VII small subunit (EC 3.1.11.6)
1096	VBIStrSal202804_1103	3992.48	2799.32	5782.22	2.06558	1.04655	0.000128078	0.0018481	Exodeoxyribonuclease VII large subunit (EC 3.1.11.6)
1097	VBIStrSal202804_1104	6424.37	4783.64	8885.46	1.85747	0.893337	0.202731	0.382149	unknown protein
1098	VBIStrSal202804_1105	2013.91	2097.84	1888.02	0.899982	-0.152032	0.688526	0.813604	Endonuclease III (EC 4.2.99.18)
1099	VBIStrSal202804_1106	3769.59	2958.04	4986.9	1.68588	0.7535	0.0123769	0.0581657	Chromosome replication initiation protein dnaD
1100	VBIStrSal202804_1107	5136.35	3773.62	7180.46	1.90281	0.928128	0.000787941	0.00754435	Homoserine O-succinyltransferase (EC 2.3.1.46)
1101	VBIStrSal202804_1108	997.739	1240.56	633.509	0.510665	-0.969552	0.00433267	0.028363	Adenine phosphoribosyltransferase (EC 2.4.2.7)
1102	VBIStrSal202804_1109	3498.83	3350.2	3721.76	1.1109	0.151735	0.597397	0.755166	Single-stranded-DNA-specific exonuclease RecJ (EC 3.1.-.-)
1103	VBIStrSal202804_1110	273.09	271.176	275.962	1.01765	0.0252403	0.903902	0.952072	Acetyltransferase (EC 2.3.1.-) GNAT family
1104	VBIStrSal202804_1111	91.9383	114.085	58.7181	0.514686	-0.958234	0.050412	0.152802	FIG01115099: hypothetical protein
1105	VBIStrSal202804_1112	397.603	430.082	348.886	0.811209	-0.301854	0.296861	0.481988	Short chain dehydrogenase
1106	VBIStrSal202804_1113	1251.55	1341.81	1116.15	0.831825	-0.265648	0.36005	0.548508	Ribonuclease Z (EC 3.1.26.11)
1107	VBIStrSal202804_1114	1306.44	993.098	1776.46	1.7888	0.838995	0.00486607	0.0305846	Cystathionine beta-lyase (EC 4.4.1.8)
1108	VBIStrSal202804_1115	3515.23	3130.56	4092.25	1.3072	0.386475	0.189479	0.365232	GTP-binding protein HflX
1109	VBIStrSal202804_1116	1336.46	1307.32	1380.16	1.05571	0.0782175	0.829573	0.909506	Cell division protein FtsW
1110	VBIStrSal202804_1117	11358.3	12643.7	9430.24	0.745844	-0.423053	0.109085	0.256913	Glucosyltransferase GtfG
1111	VBIStrSal202804_1118	243.577	302.647	154.972	0.512057	-0.965624	0.0070073	0.038564	Mobile element protein
1112	VBIStrSal202804_1119	48417.3	46752.2	50914.9	1.08904	0.123054	0.672898	0.803947	Glucosyltransferase GtfG
1113	VBIStrSal202804_1120	30994.2	30909.4	31121.4	1.00686	0.00986032	0.983947	0.998073	Glucosyltransferase GtfG
1114	VBIStrSal202804_1121	43.9417	32.4407	61.1932	1.88631	0.915564	0.241386	0.429831	Glycosyltransferases involved in cell wall biogenesis
1115	VBIStrSal202804_1122	336.972	98.7609	694.288	7.02998	2.81352	0.000136412	0.00194103	FIG01118314: hypothetical protein
1116	VBIStrSal202804_1123	294.279	106.209	576.384	5.4269	2.44013	6.8285e-06	0.000177109	hypothetical protein
1117	VBIStrSal202804_1124	57.0447	31.032	96.0638	3.09564	1.63024	0.0563041	0.165757	hypothetical protein
1118	VBIStrSal202804_1125	1217.13	1395.02	950.287	0.681201	-0.553848	0.0627889	0.178687	hypothetical protein
1119	VBIStrSal202804_1126	807.735	512.249	1250.96	2.4421	1.28812	0.00985144	0.0493535	Phosphoribosyl-ATP pyrophosphatase (EC 3.6.1.31)
1120	VBIStrSal202804_1127	1320.9	685.367	2274.2	3.31823	1.73041	7.48665e-06	0.000191752	Phosphoribosyl-AMP cyclohydrolase (EC 3.5.4.19)
1121	VBIStrSal202804_1128	822.789	497.012	1311.45	2.63868	1.39981	1.72933e-06	6.34646e-05	Imidazole glycerol phosphate synthase cyclase subunit (EC 4.1.3.-)
1122	VBIStrSal202804_1129	651.639	453.521	948.816	2.09211	1.06496	0.000412864	0.0045796	Phosphoribosylformimino-5-aminoimidazole carboxamide ribotide isomerase (EC 5.3.1.16)
1123	VBIStrSal202804_1130	1308.37	983.401	1795.83	1.82615	0.868802	0.00247184	0.0186206	Imidazole glycerol phosphate synthase amidotransferase subunit (EC 2.4.2.-)
1124	VBIStrSal202804_1131	832.475	594.846	1188.92	1.9987	0.999061	0.000632191	0.00646515	Imidazoleglycerol-phosphate dehydratase (EC 4.2.1.19)
1125	VBIStrSal202804_1132	2182.1	1455.98	3271.27	2.24678	1.16786	2.77665e-05	0.000568936	Histidinol dehydrogenase (EC 1.1.1.23)
1126	VBIStrSal202804_1133	1409.26	823.13	2288.46	2.7802	1.47519	2.17221e-07	1.17275e-05	ATP phosphoribosyltransferase (EC 2.4.2.17)
1127	VBIStrSal202804_1134	637.275	461.53	900.892	1.95197	0.964931	0.00150308	0.0127265	ATP phosphoribosyltransferase regulatory subunit (EC 2.4.2.17)
1128	VBIStrSal202804_1135	844.007	530.722	1313.93	2.47575	1.30786	7.6456e-06	0.000193405	Histidinol-phosphate aminotransferase (EC 2.6.1.9)
1129	VBIStrSal202804_1136	100.498	91.3555	114.212	1.2502	0.322158	0.46351	0.645346	hypothetical protein
1130	VBIStrSal202804_1137	555.423	414.283	767.132	1.85171	0.888859	0.00542564	0.0326974	Exopolysaccharide biosynthesis protein related to N-acetylglucosamine-1-phosphodiester alpha-N-acetylglucosaminidase
1131	VBIStrSal202804_1138	164.205	187.588	129.131	0.688377	-0.53873	0.278486	0.4637	Mobile element protein
1132	VBIStrSal202804_1139	2270.7	2038.83	2618.5	1.28432	0.361001	0.215864	0.400638	Histidinol-phosphatase (EC 3.1.3.15)
1133	VBIStrSal202804_1140	1552.19	1409.88	1765.65	1.25234	0.324626	0.488175	0.660244	COG4478, integral membrane protein
1134	VBIStrSal202804_1141	2270.31	1555.29	3342.83	2.14933	1.10388	8.24703e-05	0.001343	Hypothetical NagD-like phosphatase
1135	VBIStrSal202804_1142	2754.11	2583.22	3010.44	1.16538	0.220804	0.405063	0.590309	Acyl-ACP thioesterase
1136	VBIStrSal202804_1143	4573.17	4957.1	3997.28	0.806375	-0.310477	0.308391	0.493281	Putative coproporphyrinogen III oxidase of BS HemN-type, oxygen-independent , in heat shock gene cluster
1137	VBIStrSal202804_1144	1370.73	1280.55	1506	1.17606	0.233959	0.391082	0.579982	unknown protein
1138	VBIStrSal202804_1145	2083.58	2128.16	2016.72	0.947633	-0.0775991	0.802168	0.890381	unknown protein
1139	VBIStrSal202804_1146	186.387	234.021	114.936	0.491134	-1.02581	0.0872664	0.22291	Mobile element protein
1140	VBIStrSal202804_1147	13808.6	14982.2	12048.3	0.804171	-0.314426	0.271355	0.457243	dTDP-glucose 4,6-dehydratase (EC 4.2.1.46)
1141	VBIStrSal202804_1148	9489.77	8720.12	10644.2	1.22065	0.287654	0.507424	0.676895	dTDP-4-dehydrorhamnose 3,5-epimerase (EC 5.1.3.13)
1142	VBIStrSal202804_1149	9300.25	6964	12804.6	1.83869	0.878678	0.017807	0.0752298	Glucose-1-phosphate thymidylyltransferase (EC 2.7.7.24)
1143	VBIStrSal202804_1150	1899.37	1775.9	2084.57	1.17381	0.231204	0.418417	0.605036	putative glucan-binding protein D; BglB-like protein
1144	VBIStrSal202804_1151	830.371	682.55	1052.1	1.54143	0.624269	0.0337094	0.118272	Glycine/D-amino acid oxidases family
1145	VBIStrSal202804_1152	971.702	644.798	1462.06	2.26747	1.18108	0.000330497	0.00386965	Predicted divalent heavy-metal cations transporter
1146	VBIStrSal202804_1153	102.293	82.9246	131.345	1.58391	0.663486	0.203385	0.382754	Predicted divalent heavy-metal cations transporter
1147	VBIStrSal202804_1154	1253.51	1045	1566.27	1.49882	0.583831	0.185943	0.360452	FIG137478: Hypothetical protein
1148	VBIStrSal202804_1155	728.74	653.767	841.199	1.28669	0.36367	0.276993	0.462936	Putative tRNA-m1A22 methylase
1149	VBIStrSal202804_1156	772.771	776.098	767.779	0.989281	-0.0155482	0.994752	1	GtrA family protein; MesH protein
1150	VBIStrSal202804_1157	7156.86	7465.63	6693.7	0.896602	-0.15746	0.566147	0.729239	Phosphoglucosamine mutase (EC 5.4.2.10)
1151	VBIStrSal202804_1158	3988.1	3262.19	5076.97	1.55631	0.638126	0.0480742	0.147682	uncharacterized secreted protein, YBBR Bacillus subtilis homolog
1152	VBIStrSal202804_1159	2600.95	2313.28	3032.44	1.31088	0.39054	0.274663	0.461278	Hypothetical protein YbbP, contains nucleotide-binding domain of DisA bacterial checkpoint controller
1153	VBIStrSal202804_1160	2730.67	2429.01	3183.17	1.31048	0.390098	0.178126	0.352138	proposed amino acid ligase found clustered with an amidotransferase
1154	VBIStrSal202804_1161	1428.06	1555.3	1237.2	0.795474	-0.330113	0.303891	0.487988	Putative amidotransferase similar to cobyric acid synthase
1155	VBIStrSal202804_1162	16305.5	14139.4	19554.6	1.38299	0.467788	0.0807253	0.209379	membrane protein, putative
1156	VBIStrSal202804_1163	10032.5	5999.92	16081.3	2.68025	1.42237	1.96238e-07	1.11692e-05	Hydrolase, alpha/beta hydrolase fold family
1157	VBIStrSal202804_1164	1024.01	1216.08	735.903	0.605144	-0.72465	0.108718	0.256344	FIG00756240: hypothetical protein
1158	VBIStrSal202804_1165	2949.93	2351.25	3847.95	1.63656	0.710665	0.00989589	0.0494067	ABC transporter ATP-binding protein
1159	VBIStrSal202804_1166	3954.77	3076.57	5272.09	1.71363	0.777053	0.0591366	0.170904	Uridine kinase (EC 2.7.1.48) [C1]
1160	VBIStrSal202804_1167	5425.76	6123.08	4379.78	0.71529	-0.4834	0.0880447	0.223292	ATP-dependent RNA helicase YfmL
1161	VBIStrSal202804_1168	5212.97	4606.85	6122.15	1.32893	0.41026	0.13439	0.294914	Carbamoylphosphate synthase large subunit (split gene in MJ)
1162	VBIStrSal202804_1169	3003.36	2259.16	4119.65	1.82353	0.866736	0.0290322	0.105661	FIG01117806: hypothetical protein
1163	VBIStrSal202804_1170	2906.62	1796.26	4572.17	2.54539	1.34789	1.02506e-06	4.11833e-05	putative esterase
1164	VBIStrSal202804_1171	27324.2	21962.4	35366.9	1.61034	0.687364	0.0109204	0.0532759	Non-phosphorylating glyceraldehyde-3-phosphate dehydrogenase (NADP) (EC 1.2.1.9)
1165	VBIStrSal202804_1172	62185.5	66778	55296.7	0.828067	-0.27218	0.358936	0.547624	Phosphoenolpyruvate-protein phosphotransferase of PTS system (EC 2.7.3.9)
1166	VBIStrSal202804_1173	52529	39267.2	72421.6	1.84432	0.883093	0.000833288	0.00790466	Phosphocarrier protein of PTS system
1167	VBIStrSal202804_1174	2707.17	1416.81	4642.7	3.27686	1.71231	0.0249635	0.0963282	Isocitrate dehydrogenase [NADP] (EC 1.1.1.42)
1168	VBIStrSal202804_1175	1477.23	789.858	2508.3	3.17563	1.66705	0.00440258	0.028729	Citrate synthase (si) (EC 2.3.3.1)
1169	VBIStrSal202804_1176	1929.92	945.349	3406.78	3.60373	1.84949	0.0160045	0.0693401	Aconitate hydratase (EC 4.2.1.3)
1170	VBIStrSal202804_1177	766.599	561.151	1074.77	1.9153	0.93757	0.270214	0.457062	Glutaredoxin-like protein NrdH, required for reduction of Ribonucleotide reductase class Ib
1171	VBIStrSal202804_1178	19175.2	22208.3	14625.6	0.658563	-0.602607	0.0282311	0.10348	Ribonucleotide reductase of class Ib (aerobic), alpha subunit (EC 1.17.4.1)
1172	VBIStrSal202804_1179	4756.66	5089.51	4257.38	0.836502	-0.25756	0.349869	0.539009	Ribonucleotide reductase of class Ib (aerobic), beta subunit (EC 1.17.4.1)
1173	VBIStrSal202804_1180	11392.4	12290.4	10045.6	0.817352	-0.29097	0.300947	0.48402	Isoleucyl-tRNA synthetase (EC 6.1.1.5)
1174	VBIStrSal202804_1181	14742.5	14800.6	14655.5	0.990198	-0.0142117	0.963019	0.985135	Cell division initiation protein DivIVA
1175	VBIStrSal202804_1182	16180	14111.7	19282.3	1.36641	0.450388	0.0960511	0.237979	FIG001583: hypothetical protein, contains S4-like RNA binding domain
1176	VBIStrSal202804_1183	12181	10211.7	15134.9	1.48211	0.567654	0.0448813	0.140614	FIG001960: FtsZ-interacting protein related to cell division
1177	VBIStrSal202804_1184	15249	13430.7	17976.4	1.33846	0.420571	0.134993	0.294921	Hypothetical protein YggS, proline synthase co-transcribed bacterial homolog PROSC
1178	VBIStrSal202804_1185	12243.1	9566.83	16257.6	1.69937	0.765001	0.0072427	0.0392693	Cell division protein FtsZ (EC 3.4.24.-)
1179	VBIStrSal202804_1186	11466.7	8808.8	15453.6	1.75434	0.810926	0.00305301	0.0216251	Cell division protein FtsA
1180	VBIStrSal202804_1187	40560.9	41522.8	39118	0.942085	-0.0860709	0.831013	0.909506	Cell division protein FtsQ
1181	VBIStrSal202804_1188	14817.6	14658.4	15056.3	1.02714	0.0386332	0.907468	0.95396	UDP-N-acetylglucosamine--N-acetylmuramyl-(pentapeptide) pyrophosphoryl-undecaprenol N-acetylglucosamine transferase (EC 2.4.1.227)
1182	VBIStrSal202804_1189	7115.85	5574.48	9427.91	1.69126	0.758101	0.00639843	0.0364079	UDP-N-acetylmuramoylalanine--D-glutamate ligase (EC 6.3.2.9)
1183	VBIStrSal202804_1190	2110.16	1864.74	2478.31	1.32904	0.410381	0.151538	0.317236	FIG01114439: hypothetical protein
1184	VBIStrSal202804_1191	46791.7	42520.7	53198.1	1.25111	0.32321	0.233042	0.421288	GTP-binding protein TypA/BipA
1185	VBIStrSal202804_1192	6966.68	7330.23	6421.36	0.876011	-0.19098	0.485953	0.658927	Glucokinase (EC 2.7.1.2)
1186	VBIStrSal202804_1193	2869.45	2157.07	3938.01	1.82563	0.868393	0.121832	0.274723	FIG01114576: hypothetical protein
1187	VBIStrSal202804_1194	23920.2	33118.6	10122.7	0.305648	-1.71005	5.71133e-09	6.5014e-07	Peroxide stress regulator PerR, FUR family
1188	VBIStrSal202804_1195	23691.2	30162.7	13984.1	0.463624	-1.10897	0.000107683	0.00159841	DNA binding protein starved cells-like peroxide resistance protein/ Iron-binding ferritin-like antioxidant protein / Ferroxidase (EC 1.16.3.1)
1189	VBIStrSal202804_1196	5849.36	6649.33	4649.41	0.699231	-0.516159	0.158739	0.325908	Late competence protein ComC, processing protease
1190	VBIStrSal202804_1197	234374	277310	169969	0.612921	-0.706228	0.0784115	0.205981	FIG01116979: hypothetical protein
1191	VBIStrSal202804_1198	28952.9	19086.3	43752.9	2.29237	1.19684	8.88922e-06	0.000215239	Manganese superoxide dismutase (EC 1.15.1.1)
1192	VBIStrSal202804_1199	6050.03	6222.26	5791.69	0.930802	-0.103453	0.733539	0.849164	DNA polymerase III delta subunit (EC 2.7.7.7)
1193	VBIStrSal202804_1200	24388	23555.9	25636	1.08831	0.122083	0.644826	0.784849	Phosphoenolpyruvate carboxylase (EC 4.1.1.31)
1194	VBIStrSal202804_1201	3151.47	2220.91	4547.3	2.04749	1.03386	0.00195809	0.0154313	Additional lipoprotein component of predicted cobalamin ECF transporter
1195	VBIStrSal202804_1202	2122.96	1786.87	2627.1	1.47023	0.55604	0.052771	0.158969	Substrate-specific component CbrT of predicted cobalamin ECF transporter
1196	VBIStrSal202804_1203	2471.12	2291.15	2741.07	1.19637	0.258664	0.392904	0.581271	Manganese ABC transporter, ATP-binding protein SitB
1197	VBIStrSal202804_1204	2597.21	2669.72	2488.45	0.9321	-0.101444	0.741382	0.852943	Manganese ABC transporter, inner membrane permease protein SitD
1198	VBIStrSal202804_1205	7434.91	7702.1	7034.13	0.913275	-0.130879	0.609896	0.763401	Manganese ABC transporter, periplasmic-binding protein SitA
1199	VBIStrSal202804_1206	813.328	851.519	756.041	0.887874	-0.171573	0.565107	0.7287	Mn-dependent transcriptional regulator MntR
1200	VBIStrSal202804_1207	6808.82	6554.03	7191	1.09719	0.13381	0.744588	0.854803	Heat shock protein HtpX (EC 3.4.24.-)
1201	VBIStrSal202804_1208	4533.35	3556.69	5998.34	1.6865	0.75403	0.027944	0.102981	LemA protein
1202	VBIStrSal202804_1209	1402.99	1267.21	1606.66	1.26788	0.342416	0.242265	0.43053	Streptococcal extracellular nuclease 2; Mitogenic factor 2
1203	VBIStrSal202804_1210	100.481	101.753	98.574	0.968756	-0.0457947	0.8919	0.944446	Mobile element protein
1204	VBIStrSal202804_1211	1766.3	2125.61	1227.33	0.577401	-0.792353	0.00513702	0.0317973	hypothetical protein
1205	VBIStrSal202804_1212	1415.57	883.52	2213.66	2.5055	1.3251	0.0989704	0.242282	hypothetical protein
1206	VBIStrSal202804_1213	906.956	1203.54	462.081	0.383935	-1.38107	1.93126e-05	0.000420974	helix-turn-helix domain protein
1207	VBIStrSal202804_1214	272.561	300.464	230.705	0.767828	-0.381145	0.347005	0.537831	hypothetical protein
1208	VBIStrSal202804_1215	4958.75	5683.38	3871.81	0.681251	-0.553742	0.0419684	0.133946	Type I restriction-modification system, DNA-methyltransferase subunit M (EC 2.1.1.72)
1209	VBIStrSal202804_1216	3423.84	3861.51	2767.32	0.716641	-0.480678	0.0874276	0.22291	Type I restriction-modification system, DNA-methyltransferase subunit M (EC 2.1.1.72)
1210	VBIStrSal202804_1217	1613.13	1161.34	2290.83	1.97258	0.980083	0.0790947	0.20686	unknown protein
1211	VBIStrSal202804_1218	226.749	205.54	258.563	1.25797	0.331099	0.528836	0.694605	Type I restriction-modification system, specificity subunit S (EC 3.1.21.3)
1212	VBIStrSal202804_1219	16.5048	18.3007	13.811	0.754669	-0.406085	0.681625	0.811287	hypothetical protein
1213	VBIStrSal202804_1220	0.287484	0	0.718709	Inf	Inf	0.797346	0.886742	FIG036446: hypothetical protein
1214	VBIStrSal202804_1221	13.5269	16.1783	9.5497	0.590277	-0.760535	0.465251	0.64543	DNA-entry nuclease (Competence-specific nuclease)
1215	VBIStrSal202804_1222	6258.25	4571.95	8787.71	1.92209	0.942678	0.000625064	0.00646515	Type I restriction-modification system, restriction subunit R (EC 3.1.21.3)
1216	VBIStrSal202804_1223	19.6549	25.3298	11.1426	0.439902	-1.18475	0.261253	0.450975	FIG01117425: hypothetical protein
1217	VBIStrSal202804_1224	796.001	663.202	995.198	1.50059	0.585535	0.0381158	0.128331	Oxidoreductase, short-chain dehydrogenase/reductase family (EC 1.1.1.-)
1218	VBIStrSal202804_1225	2590.69	1597.61	4080.31	2.55401	1.35276	1.02384e-06	4.11833e-05	FIG01115664: hypothetical protein
1219	VBIStrSal202804_1226	152.898	134.278	180.828	1.34667	0.429397	0.306936	0.491337	FIG01115678: hypothetical protein
1220	VBIStrSal202804_1227	98.1001	94.4355	103.597	1.09701	0.133581	0.694514	0.817059	FIG01114302: hypothetical protein
1221	VBIStrSal202804_1228	328.737	233.528	471.549	2.01924	1.01381	0.00126974	0.0111184	FIG01114302: hypothetical protein
1222	VBIStrSal202804_1229	604.863	580.112	641.99	1.10666	0.146219	0.650185	0.786904	Na+ driven multidrug efflux pump
1223	VBIStrSal202804_1230	8785.61	8764.32	8817.53	1.00607	0.00873333	0.954416	0.980346	Phage lysin, glycosyl hydrolase, family 25
1224	VBIStrSal202804_1231	4683.44	4901.69	4356.06	0.888684	-0.170258	0.569123	0.731964	Transcriptional regulator
1225	VBIStrSal202804_1232	4287.64	5016.48	3194.38	0.636778	-0.651137	0.0257202	0.0980817	Phosphoglycerate mutase family 5
1226	VBIStrSal202804_1233	5256.89	5146.32	5422.75	1.05372	0.075485	0.759232	0.863968	2-haloalkanoic acid dehalogenase (EC 3.8.1.2)
1227	VBIStrSal202804_1234	6235.92	7338.65	4581.84	0.624343	-0.679589	0.0203425	0.0845472	unknown protein
1228	VBIStrSal202804_1235	12613.4	12603.5	12628.3	1.00196	0.00283011	0.952781	0.979553	unknown protein
1229	VBIStrSal202804_1236	11957.9	11311.7	12927.2	1.14282	0.192592	0.514812	0.683193	Lysyl-tRNA synthetase (class II) (EC 6.1.1.6)
1230	VBIStrSal202804_1237	542.889	432.542	708.41	1.63778	0.711744	0.0252477	0.0971856	hypothetical protein
1231	VBIStrSal202804_1238	312.367	144.938	563.511	3.88796	1.95901	1.80178e-09	2.30741e-07	COG family: dihydrodipicolinate reductase
1232	VBIStrSal202804_1239	589.336	463.298	778.393	1.68012	0.74856	0.0102401	0.0506097	multidrug ABC superfamily ATP binding cassette transporter
1233	VBIStrSal202804_1240	4511.57	4141.86	5066.13	1.22315	0.290604	0.313517	0.499142	DNA/RNA helicase of DEAD/DEAH box family
1234	VBIStrSal202804_1241	135.981	135.691	136.416	1.00535	0.00769102	0.991503	1	Mutator mutT protein (7,8-dihydro-8-oxoguanine-triphosphatase) (EC 3.6.1.-)
1235	VBIStrSal202804_1242	39.9155	45.4759	31.5749	0.694322	-0.526324	0.488157	0.660244	unknown protein
1236	VBIStrSal202804_1243	6692.41	4897.78	9384.37	1.91605	0.938134	0.000629871	0.00646515	Manganese transport protein MntH
1237	VBIStrSal202804_1244	719.427	525.685	1010.04	1.92138	0.942142	0.0011088	0.00982439	bacterial seryl-tRNA synthetase related
1238	VBIStrSal202804_1245	2816.31	3023.14	2506.06	0.828959	-0.270627	0.451632	0.635897	FIG01114497: hypothetical protein
1239	VBIStrSal202804_1246	189.162	180.107	202.745	1.12569	0.170808	0.682377	0.811344	Substrate-specific component BioY of biotin ECF transporter
1240	VBIStrSal202804_1247	6764.82	7252.44	6033.39	0.831912	-0.265497	0.354309	0.543398	peptidase, U32 family large subunit [C1]
1241	VBIStrSal202804_1248	2708.65	2928.12	2379.44	0.812616	-0.299355	0.422686	0.609488	PROTEASE (EC 3.4.-.-)
1242	VBIStrSal202804_1249	2347.83	1388.98	3786.11	2.72581	1.44669	1.70624e-05	0.000386321	FIG01114801: hypothetical protein
1243	VBIStrSal202804_1250	5711.09	6378.19	4710.43	0.738522	-0.437288	0.128898	0.285836	FIG01115301: hypothetical protein
1244	VBIStrSal202804_1251	3485.03	3572.49	3353.85	0.9388	-0.0911108	0.754324	0.861065	General stress protein
1245	VBIStrSal202804_1252	4154.86	3614.16	4965.91	1.37402	0.458399	0.100723	0.244818	Prolipoprotein diacylglyceryl transferase (EC 2.4.99.-)
1246	VBIStrSal202804_1253	3046.71	2934.5	3215.02	1.09559	0.131713	0.605898	0.762583	HPr kinase/phosphorylase (EC 2.7.1.-) (EC 2.7.4.-)
1247	VBIStrSal202804_1254	3546.87	4290.17	2431.91	0.566857	-0.818944	0.00527788	0.0321581	Phage shock protein C, putative; stress-responsive transcriptional regulator
1248	VBIStrSal202804_1255	1233.94	1337.79	1078.17	0.805936	-0.311262	0.296823	0.481988	Putative metallopeptidase (Zinc) SprT family
1249	VBIStrSal202804_1256	3462.22	3672.82	3146.32	0.856649	-0.223224	0.416679	0.602954	Transcription accessory protein (S1 RNA-binding domain)
1250	VBIStrSal202804_1257	813.125	749.806	908.103	1.21112	0.276338	0.267045	0.45559	FIG01116444: hypothetical protein
1251	VBIStrSal202804_1258	2871.55	3258.6	2290.97	0.703053	-0.508295	0.151069	0.317152	possible permease
1252	VBIStrSal202804_1259	3423.5	4181.76	2286.12	0.546688	-0.871211	0.00291985	0.0210828	ABC transporter, substrate-binding protein
1253	VBIStrSal202804_1260	1363.43	1243	1544.09	1.24223	0.312932	0.274876	0.461278	Sulfate permease
1254	VBIStrSal202804_1261	1391.23	1483.86	1252.3	0.843951	-0.244768	0.356242	0.544731	unknown protein
1255	VBIStrSal202804_1262	1401.29	1286.3	1573.76	1.22348	0.290985	0.298354	0.482727	platelet activating factor, putative
1256	VBIStrSal202804_1263	516.753	344.454	775.201	2.25052	1.17026	0.000104746	0.0015666	hypothetical protein
1257	VBIStrSal202804_1264	252.898	216.882	306.923	1.41517	0.500971	0.157442	0.325528	hypothetical protein
1258	VBIStrSal202804_1265	300.095	213.511	429.971	2.01382	1.00993	0.00220744	0.0169402	hypothetical protein
1259	VBIStrSal202804_1266	221.31	195.206	260.466	1.33431	0.416097	0.246421	0.43415	hypothetical protein
1260	VBIStrSal202804_1267	153.6	117.919	207.123	1.75649	0.812692	0.0244261	0.0953317	hypothetical protein
1261	VBIStrSal202804_1268	1346.06	1304.15	1408.92	1.08034	0.111479	0.773441	0.870749	Conserved uncharacterized protein
1262	VBIStrSal202804_1269	113.063	122.199	99.3585	0.813087	-0.298518	0.536543	0.702028	hypothetical protein
1263	VBIStrSal202804_1270	2298.92	1824.93	3009.9	1.64932	0.72187	0.0158494	0.0689646	FIG01114246: hypothetical protein
1264	VBIStrSal202804_1271	374.998	276.201	523.193	1.89425	0.921626	0.0146412	0.0656449	putative transcriptional regulator (TetR family)
1265	VBIStrSal202804_1272	180.939	227.062	111.755	0.492179	-1.02275	0.00768636	0.0414457	conserved hypothetical protein
1266	VBIStrSal202804_1273	167.414	154.176	187.271	1.21466	0.28055	0.481267	0.654924	probable esterase of alpha/beta hydrolase superfamily, YBBA B. subtilis ortholog
1267	VBIStrSal202804_1274	351.365	368.776	325.25	0.881971	-0.181197	0.595374	0.753968	Vitamin B12 ABC transporter, B12-binding component BtuF
1268	VBIStrSal202804_1275	192.446	176.863	215.821	1.22027	0.287206	0.453069	0.636284	Vitamin B12 ABC transporter, ATPase component BtuD
1269	VBIStrSal202804_1276	235.968	245.362	221.878	0.904288	-0.145147	0.70024	0.820919	Vitamin B12 ABC transporter, permease component BtuC
1270	VBIStrSal202804_1277	2042.24	2215.64	1782.15	0.804351	-0.314103	0.286069	0.469675	hypothetical protein
1271	VBIStrSal202804_1278	5087.8	4909.75	5354.87	1.09066	0.125202	0.653255	0.788945	Membrane associated protein
1272	VBIStrSal202804_1279	3307.51	3417.9	3141.94	0.91926	-0.121455	0.827524	0.90868	putative transcriptional regulator
1273	VBIStrSal202804_1280	143.365	168.373	105.852	0.628679	-0.669605	0.103356	0.247982	major facilitator superfamily permease
1274	VBIStrSal202804_1281	4039.06	3195.82	5303.92	1.65964	0.730874	0.00632526	0.0363038	Mobile element protein
1275	VBIStrSal202804_1282	3629.83	3040.25	4514.21	1.48481	0.570281	0.281194	0.465176	Beta-1,3-glucosyltransferase
1276	VBIStrSal202804_1283	155.744	151.654	161.879	1.06743	0.0941376	0.887947	0.94172	Cytoplasmic copper homeostasis protein cutC
1277	VBIStrSal202804_1284	1134.69	933.65	1436.24	1.5383	0.621342	0.111124	0.260006	Transcriptional regulator, TetR family
1278	VBIStrSal202804_1285	406.239	343.17	500.841	1.45946	0.54543	0.0751491	0.199302	DegV family protein
1279	VBIStrSal202804_1286	372.381	311.715	463.381	1.48655	0.571969	0.0725235	0.195046	Cyanate permease
1280	VBIStrSal202804_1287	609.265	713.44	453.002	0.634955	-0.655274	0.0700308	0.191324	Alpha/beta superfamily hydrolase
1281	VBIStrSal202804_1288	2597.05	1901.12	3640.95	1.91516	0.937468	0.00386818	0.0254852	helix-turn-helix domain protein
1282	VBIStrSal202804_1289	6372.47	4889.12	8597.48	1.75849	0.814339	0.00267434	0.0198541	CAAX amino terminal protease family protein (Ste24 endopeptidase)
1283	VBIStrSal202804_1290	4696.18	2484.76	8013.32	3.22499	1.6893	6.3623e-06	0.000169303	Predicted alpha/beta superfamily hydrolase
1284	VBIStrSal202804_1291	2740.35	1461.77	4658.23	3.1867	1.67206	4.30909e-06	0.000133778	hypothetical protein
1285	VBIStrSal202804_1292	489.65	234.703	872.071	3.71564	1.89361	0.00836417	0.0438317	hypothetical protein
1286	VBIStrSal202804_1293	1804.57	1278.65	2593.45	2.02826	1.02024	0.000307493	0.00368453	Alpha/beta superfamily hydrolase
1287	VBIStrSal202804_1294	2144.1	1150.64	3634.29	3.15848	1.65923	0.00174748	0.0140968	hypothetical protein
1288	VBIStrSal202804_1295	666.832	364.143	1120.86	3.07809	1.62203	0.000646516	0.00653383	hypothetical protein
1289	VBIStrSal202804_1299	2642.64	2153.03	3377.07	1.56852	0.649403	0.021074	0.0868825	RNA methyltransferase, TrmA family
1290	VBIStrSal202804_1300	117.461	148.458	70.9669	0.478028	-1.06483	0.0153339	0.0676087	Macrophage infectivity potentiator protein
1291	VBIStrSal202804_1301	122.973	132.806	108.223	0.814896	-0.295313	0.463039	0.645346	Butyryl-CoA dehydrogenase (EC 1.3.99.2)
1292	VBIStrSal202804_1302	133.651	150.007	109.117	0.727413	-0.459153	0.265922	0.454512	Exfoliative toxin A
1293	VBIStrSal202804_1303	9459.1	8409.41	11033.6	1.31206	0.391833	0.179267	0.353471	Cell envelope-associated transcriptional attenuator LytR-CpsA-Psr, subfamily F1 (as in PMID19099556)
1294	VBIStrSal202804_1304	6554.53	6714.43	6314.67	0.940463	-0.0885568	0.775529	0.871195	Prephenate dehydratase (EC 4.2.1.51)
1295	VBIStrSal202804_1305	6678.25	4291.68	10258.1	2.39023	1.25715	6.52093e-06	0.0001713	Shikimate kinase I (EC 2.7.1.71)
1296	VBIStrSal202804_1306	5799.98	5691.43	5962.81	1.04768	0.0671995	0.830019	0.909506	5-Enolpyruvylshikimate-3-phosphate synthase (EC 2.5.1.19)
1297	VBIStrSal202804_1307	1662.18	1386.02	2076.41	1.49811	0.58314	0.0416957	0.133514	L-lactate dehydrogenase (EC 1.1.1.27)
1298	VBIStrSal202804_1308	3458.35	3435.93	3491.96	1.01631	0.023336	0.915292	0.955879	FIG01116936: hypothetical protein
1299	VBIStrSal202804_1309	9335.73	9902.14	8486.12	0.856999	-0.222635	0.463926	0.645346	Prephenate dehydrogenase (EC 1.3.1.12)
1300	VBIStrSal202804_1310	11440.7	10836.6	12346.9	1.13937	0.188241	0.47068	0.649006	Chorismate synthase (EC 4.2.3.5)
1301	VBIStrSal202804_1311	8021.84	7241.07	9192.99	1.26956	0.344332	0.208978	0.391403	3-dehydroquinate synthase (EC 4.2.3.4)
1302	VBIStrSal202804_1312	5086.76	4619.66	5787.39	1.25277	0.325126	0.224826	0.412416	Shikimate/quinate 5-dehydrogenase I beta (EC 1.1.1.282)
1303	VBIStrSal202804_1313	2850.45	2317.33	3650.14	1.57515	0.655488	0.0155041	0.0678803	3-dehydroquinate dehydratase I (EC 4.2.1.10)
1304	VBIStrSal202804_1314	5068.61	5243.31	4806.56	0.916703	-0.125474	0.653796	0.788945	LSU m5C1962 methyltransferase RlmI
1305	VBIStrSal202804_1315	14663.6	15532.8	13359.8	0.860102	-0.217421	0.467671	0.646598	Lipoteichoic acid synthase LtaS Type IIc
1306	VBIStrSal202804_1316	203.789	231.324	162.485	0.702415	-0.509604	0.16352	0.333054	Mobile element protein
1307	VBIStrSal202804_1317	5551.55	3617.56	8452.53	2.33653	1.22436	0.0387642	0.128524	FIG01116823: hypothetical protein
1308	VBIStrSal202804_1318	152.667	174.138	120.459	0.691746	-0.531685	0.276008	0.462043	Mobile element protein
1309	VBIStrSal202804_1319	119572	124675	111917	0.897665	-0.155752	0.599942	0.756946	Enolase (EC 4.2.1.11)
1310	VBIStrSal202804_1320	2394.47	2769.29	1832.25	0.661632	-0.595899	0.0453228	0.141781	FIG01117326: hypothetical protein
1311	VBIStrSal202804_1321	5728.31	4695.5	7277.52	1.54989	0.632168	0.0216986	0.0887434	Glycerate kinase (EC 2.7.1.31)
1312	VBIStrSal202804_1322	8195.41	5975.54	11525.2	1.92873	0.947653	0.000477245	0.00511977	Protein of unknown function DUF419
1313	VBIStrSal202804_1323	17899.6	17282.5	18825.2	1.08927	0.123358	0.613542	0.765196	Catabolite control protein A
1314	VBIStrSal202804_1324	10236.5	12689.6	6556.69	0.516697	-0.952609	0.00224393	0.017156	Proline dipeptidase (EC 3.4.13.9)
1315	VBIStrSal202804_1325	1800.26	1950.93	1574.24	0.806918	-0.309506	0.31089	0.496116	General stress protein 13
1316	VBIStrSal202804_1326	8937.38	7064.45	11746.8	1.6628	0.733616	0.00672209	0.0374281	Streptococcal lipoprotein rotamase A; Peptidyl-prolyl cis-trans isomerase (EC 5.2.1.8)
1317	VBIStrSal202804_1327	858.036	870.404	839.483	0.964475	-0.0521848	0.792346	0.883787	tmRNA-binding protein SmpB
1318	VBIStrSal202804_1328	5339.49	4802.21	6145.42	1.27971	0.355813	0.202434	0.38194	3'-to-5' exoribonuclease RNase R
1319	VBIStrSal202804_1329	4116.33	3998.44	4293.17	1.07371	0.102605	0.762982	0.866122	Preprotein translocase subunit SecG (TC 3.A.5.1.1)
1320	VBIStrSal202804_1330	7710.33	7167.42	8524.7	1.18937	0.250194	0.322818	0.509987	Multidrug resistance efflux pump PmrA
1321	VBIStrSal202804_1331	2983.71	2061.6	4366.87	2.1182	1.08284	8.25854e-05	0.001343	Dephospho-CoA kinase (EC 2.7.1.24)
1322	VBIStrSal202804_1332	2018.88	1779.82	2377.48	1.3358	0.417709	0.135224	0.294921	Formamidopyrimidine-DNA glycosylase (EC 3.2.2.23)
1323	VBIStrSal202804_1333	5092.85	5232.58	4883.25	0.933239	-0.0996815	0.72035	0.838159	GTP-binding protein Era
1324	VBIStrSal202804_1334	5091.48	5580.65	4357.71	0.78086	-0.356864	0.207637	0.389605	Diacylglycerol kinase (EC 2.7.1.107)
1325	VBIStrSal202804_1335	9785.85	7746.56	12844.8	1.65813	0.729555	0.00653308	0.0367755	FIG000233: metal-dependent hydrolase
1326	VBIStrSal202804_1336	364.742	383.723	336.272	0.87634	-0.190437	0.602521	0.759266	Beta-glucoside bgl operon antiterminator, BglG family
1327	VBIStrSal202804_1337	1080.41	1370.03	645.966	0.471496	-1.08468	0.000420459	0.00460706	Recombination protein RecR
1328	VBIStrSal202804_1338	5730.76	5028.22	6784.55	1.34929	0.432205	0.123756	0.276767	Cell division protein FtsI [Peptidoglycan synthetase] (EC 2.4.1.129)
1329	VBIStrSal202804_1339	1767.59	1085.83	2790.22	2.56966	1.36158	9.62218e-05	0.00150503	NAD(P)HX dehydratase
1330	VBIStrSal202804_1340	1959.43	964.701	3451.52	3.57782	1.83908	1.1123e-09	1.5194e-07	Methylenetetrahydrofolate dehydrogenase (NADP+) (EC 1.5.1.5) / Methenyltetrahydrofolate cyclohydrolase (EC 3.5.4.9)
1331	VBIStrSal202804_1341	346.273	245.901	496.83	2.02044	1.01467	0.00106816	0.0096408	unknown protein
1332	VBIStrSal202804_1342	194.428	94.7357	343.968	3.63081	1.86029	2.49027e-07	1.30835e-05	FIG01117138: hypothetical protein
1333	VBIStrSal202804_1343	10161.6	5972.27	16445.6	2.75366	1.46135	7.89469e-08	5.17255e-06	Ferrous iron transport protein B
1334	VBIStrSal202804_1344	3376.4	901.152	7089.26	7.86689	2.97579	2.10447e-26	4.31205e-23	Ferrous iron transport protein A
1335	VBIStrSal202804_1345	22775.8	24857.6	19652.9	0.79062	-0.338944	0.25249	0.440675	Glutamate transport ATP-binding protein
1336	VBIStrSal202804_1346	21321.1	20785.1	22125	1.06446	0.0901271	0.749783	0.857744	ABC transporter membrane-spanning permease - glutamine transport
1337	VBIStrSal202804_1347	4111.3	5383.69	2202.71	0.409144	-1.28932	1.52312e-05	0.000354645	FIG01114188: hypothetical protein
1338	VBIStrSal202804_1348	62749.6	76129.2	42680.2	0.560628	-0.834884	0.00312932	0.0219588	Ornithine carbamoyltransferase (EC 2.1.3.3)
1339	VBIStrSal202804_1349	40755.1	42946.7	37467.7	0.872423	-0.196901	0.494847	0.666151	ATP-dependent Clp protease, ATP-binding subunit ClpE
1340	VBIStrSal202804_1350	22740	22447.2	23179.2	1.03261	0.0462971	0.81046	0.896151	Mutator mutT protein (7,8-dihydro-8-oxoguanine-triphosphatase) (EC 3.6.1.-)
1341	VBIStrSal202804_1351	23578	26405.4	19336.9	0.73231	-0.449474	0.104298	0.249367	FIG01114027: hypothetical protein
1342	VBIStrSal202804_1352	3299.22	2797.8	4051.36	1.44805	0.534115	0.0515773	0.155938	NAD-dependent oxidoreductase
1343	VBIStrSal202804_1353	3716.41	3622.11	3857.86	1.06509	0.0909687	0.733364	0.849164	unknown protein
1344	VBIStrSal202804_1354	1798.89	2105.53	1338.92	0.63591	-0.653107	0.0258488	0.0980817	lipoprotein, putative
1345	VBIStrSal202804_1355	270.369	367.737	124.317	0.33806	-1.56465	3.33935e-05	0.000657917	Site-specific recombinase
1346	VBIStrSal202804_1356	1.9953	1.95603	2.05421	1.05019	0.0706531	0.9791	0.995494	hypothetical protein
1347	VBIStrSal202804_1357	31.474	45.73	10.0901	0.220644	-2.18021	0.0036848	0.0245135	hypothetical protein
1348	VBIStrSal202804_1358	2.00249	2.43017	1.36098	0.560035	-0.836412	0.83526	0.911142	hypothetical protein
1349	VBIStrSal202804_1359	1.40699	1.21509	1.69486	1.39484	0.480104	0.937383	0.972394	hypothetical protein
1350	VBIStrSal202804_1360	270.77	375.06	114.335	0.304844	-1.71386	4.94258e-06	0.000137092	hypothetical protein
1351	VBIStrSal202804_1361	211.19	310.698	61.9294	0.199324	-2.32681	0.000111445	0.00163108	hypothetical protein
1352	VBIStrSal202804_1362	113.572	143.309	68.9663	0.481243	-1.05516	0.0213547	0.0875114	resolvase
1353	VBIStrSal202804_1363	82.8904	103.702	51.6733	0.498287	-1.00495	0.101165	0.245311	hypothetical protein
1354	VBIStrSal202804_1364	18065.2	22103.2	12008.2	0.543276	-0.880242	0.00182162	0.0145234	SSU ribosomal protein S1p
1355	VBIStrSal202804_1365	648.336	764.366	474.29	0.620501	-0.688494	0.0344862	0.120379	FIG01114490: hypothetical protein
1356	VBIStrSal202804_1366	6893.02	5817.54	8506.25	1.46217	0.548115	0.0522505	0.157675	Branched-chain amino acid aminotransferase (EC 2.6.1.42)
1357	VBIStrSal202804_1367	7651.39	7750.06	7503.39	0.968171	-0.0466655	0.831852	0.909506	Topoisomerase IV subunit A (EC 5.99.1.-)
1358	VBIStrSal202804_1368	566.724	474.56	704.969	1.48552	0.57097	0.0687303	0.189285	hypothetical protein
1359	VBIStrSal202804_1370	3120.46	2870.1	3496	1.21808	0.284607	0.305558	0.490179	Topoisomerase IV subunit B (EC 5.99.1.-)
1360	VBIStrSal202804_1371	2469.26	2684.1	2147.02	0.799904	-0.322102	0.27166	0.45738	Acyl-phosphate:glycerol-3-phosphate O-acyltransferase PlsY
1361	VBIStrSal202804_1372	547.557	596.232	474.543	0.795904	-0.329334	0.285358	0.469249	FIG01117638: hypothetical protein
1362	VBIStrSal202804_1373	2683.31	2110.81	3542.07	1.67806	0.746795	0.144209	0.307156	FIG01115486: hypothetical protein
1363	VBIStrSal202804_1374	603.013	641.894	544.693	0.848573	-0.23689	0.423309	0.609957	Homocysteine S-methyltransferase (EC 2.1.1.10)
1364	VBIStrSal202804_1375	746.577	811.735	648.841	0.799327	-0.323143	0.279531	0.464065	Arginine permease RocE
1365	VBIStrSal202804_1376	5142.84	5499.48	4607.87	0.837874	-0.255194	0.355273	0.543655	GTP-binding protein EngB
1366	VBIStrSal202804_1377	6827.92	7049.43	6495.65	0.921442	-0.118034	0.697779	0.81934	ATP-dependent Clp protease ATP-binding subunit ClpX
1367	VBIStrSal202804_1378	2289.87	1822.74	2990.56	1.6407	0.714311	0.00974255	0.0491687	FIG01114189: hypothetical protein
1368	VBIStrSal202804_1379	5893.06	4675.3	7719.7	1.65117	0.723486	0.00775715	0.0416084	Dihydrofolate reductase (EC 1.5.1.3)
1369	VBIStrSal202804_1380	2739.92	2771.55	2692.48	0.971471	-0.0417576	0.912769	0.955679	Thymidylate synthase (EC 2.1.1.45)
1370	VBIStrSal202804_1381	4392.17	3454.97	5797.97	1.67815	0.746876	0.00612684	0.035463	Hydroxymethylglutaryl-CoA synthase (EC 2.3.3.10)
1371	VBIStrSal202804_1382	2816.65	2806.44	2831.96	1.00909	0.0130617	0.950381	0.978066	Hydroxymethylglutaryl-CoA reductase (EC 1.1.1.34)
1372	VBIStrSal202804_1383	17562.9	16656.7	18922.2	1.13601	0.183978	0.649861	0.786904	FIG01114273: hypothetical protein
1373	VBIStrSal202804_1384	17365.7	16735.1	18311.7	1.09421	0.129886	0.73682	0.849621	Hemolysin III
1374	VBIStrSal202804_1385	3945.73	4111.26	3697.44	0.899344	-0.153056	0.740781	0.852731	phage shock protein C, PspC
1375	VBIStrSal202804_1386	4145.63	3406.35	5254.54	1.54257	0.625338	0.0224213	0.0909727	FIG01115265: hypothetical protein
1376	VBIStrSal202804_1387	5616.8	4147.68	7820.47	1.8855	0.91495	0.000738215	0.00723886	unknown
1377	VBIStrSal202804_1388	22738.4	16091	32709.5	2.03278	1.02345	0.000199242	0.00261697	Threonyl-tRNA synthetase (EC 6.1.1.3)
1378	VBIStrSal202804_1389	456.683	586.473	261.998	0.446735	-1.16251	0.000672664	0.00672336	hypothetical protein
1379	VBIStrSal202804_1390	8154.41	8498.92	7637.64	0.898661	-0.154152	0.581615	0.743436	Glycosyltransferase LafA, responsible for the formation of Glc-DAG
1380	VBIStrSal202804_1391	4990.87	4794.82	5284.95	1.10222	0.140412	0.634297	0.778714	Glycosyltransferase LafB, responsible for the formation of Gal-Glc-DAG
1381	VBIStrSal202804_1392	89.1875	96.8302	77.7235	0.802678	-0.317106	0.457617	0.640039	Mobile element protein
1382	VBIStrSal202804_1393	7012.84	4554.36	10700.6	2.34952	1.23237	8.25542e-06	0.000203799	hypothetical protein, truncated
1383	VBIStrSal202804_1394	1651.1	1179.69	2358.2	1.999	0.999277	0.00853022	0.0444744	5'-methylthioadenosine nucleosidase (EC 3.2.2.16) / S-adenosylhomocysteine nucleosidase (EC 3.2.2.9)
1384	VBIStrSal202804_1395	1938.93	1373.34	2787.31	2.02959	1.02119	0.00534897	0.0323305	FIG01115704: hypothetical protein
1385	VBIStrSal202804_1396	1866.38	1190.18	2880.68	2.42037	1.27523	4.78485e-06	0.000137092	ADP-ribose pyrophosphatase (EC 3.6.1.13)
1386	VBIStrSal202804_1397	3003.68	2352.4	3980.61	1.69215	0.758857	0.0281758	0.10348	N-acetylglucosamine-1-phosphate uridyltransferase (EC 2.7.7.23) / Glucosamine-1-phosphate N-acetyltransferase (EC 2.3.1.157)
1387	VBIStrSal202804_1398	23360.9	24685.2	21374.5	0.865884	-0.207754	0.46858	0.647363	Mg(2+) transport ATPase, P-type (EC 3.6.3.2)
1388	VBIStrSal202804_1399	1919.13	2016.56	1772.98	0.879208	-0.185724	0.519395	0.687938	Isopentenyl-diphosphate delta-isomerase, FMN-dependent (EC 5.3.3.2)
1389	VBIStrSal202804_1400	2637.67	2386.89	3013.83	1.26266	0.336464	0.239511	0.42749	Phosphomevalonate kinase (EC 2.7.4.2)
1390	VBIStrSal202804_1401	4438.87	3246.07	6228.06	1.91865	0.940089	0.000793644	0.00756361	Diphosphomevalonate decarboxylase (EC 4.1.1.33)
1391	VBIStrSal202804_1402	2292.25	1289.25	3796.74	2.94491	1.55822	1.91465e-08	1.63463e-06	Mevalonate kinase (EC 2.7.1.36)
1392	VBIStrSal202804_1403	2018.67	2028.2	2004.37	0.98825	-0.0170517	0.902147	0.950874	FIG01114684: hypothetical protein
1393	VBIStrSal202804_1404	692.079	559.912	890.329	1.59012	0.669139	0.0646862	0.182314	Mobile element protein
1394	VBIStrSal202804_1405	21749.4	23439.6	19214.3	0.819736	-0.286768	0.377901	0.568099	Putative Dihydrolipoamide dehydrogenase (EC 1.8.1.4); Mercuric ion reductase (EC 1.16.1.1); PF00070 family, FAD-dependent NAD(P)-disulphide oxidoreductase
1395	VBIStrSal202804_1406	670.616	728.712	583.472	0.80069	-0.320685	0.287389	0.471057	putative hydrolase
1396	VBIStrSal202804_1407	519.836	473.751	588.963	1.24319	0.314048	0.43854	0.625745	hypothetical protein
1397	VBIStrSal202804_1408	161.129	183.437	127.667	0.695972	-0.522899	0.237119	0.425444	Alanine dehydrogenase (EC 1.4.1.1)
1398	VBIStrSal202804_1409	416.901	373.631	481.807	1.28953	0.366841	0.236919	0.425444	hypothetical protein
1399	VBIStrSal202804_1410	1600.22	1873.65	1190.06	0.635157	-0.654814	0.0239452	0.0943532	Aminoacylase/N-acyl-L-amino acid amidohydrolase/hippurate hydrolase
1400	VBIStrSal202804_1411	1347.23	1458.86	1179.77	0.80869	-0.306342	0.299462	0.482767	Ribosomal small subunit pseudouridine synthase A (EC 4.2.1.70)
1401	VBIStrSal202804_1412	2117.51	2810	1078.77	0.383904	-1.38118	4.44592e-06	0.000134539	FIG01116916: hypothetical protein
1402	VBIStrSal202804_1413	181.368	171.246	196.551	1.14777	0.198838	0.513983	0.682534	Uridine phosphorylase (EC 2.4.2.3)
1403	VBIStrSal202804_1414	346.086	300.034	415.165	1.38373	0.46856	0.185349	0.35998	FIG01114428: hypothetical protein
1404	VBIStrSal202804_1415	1054.26	868.67	1332.64	1.53412	0.617408	0.285456	0.469249	Transcriptional repressor
1405	VBIStrSal202804_1416	459.715	443.913	483.419	1.089	0.122998	0.746022	0.854803	Rhodanese domain protein UPF0176, Firmicutes subgroup
1406	VBIStrSal202804_1417	1120.38	1352.27	772.552	0.571301	-0.807677	0.00958881	0.0485123	Glucosamine-6-phosphate deaminase (EC 3.5.99.6)
1407	VBIStrSal202804_1418	779.755	805.435	741.234	0.92029	-0.11984	0.608392	0.76295	S-adenosylmethionine:tRNA ribosyltransferase-isomerase (EC 5.-.-.-)
1408	VBIStrSal202804_1419	286.458	294.218	274.819	0.934069	-0.0983993	0.734286	0.849235	ABC transporter, ATP-binding/permease protein
1409	VBIStrSal202804_1420	659.601	749.471	524.795	0.700221	-0.514118	0.112879	0.262626	ABC transporter, ATP-binding/permease protein
1410	VBIStrSal202804_1421	5064.14	4921.17	5278.59	1.07263	0.101153	0.683634	0.812039	Glycine betaine transporter OpuD
1411	VBIStrSal202804_1422	4.2102	5.87011	1.72033	0.293067	-1.7707	0.446799	0.631116	FIG01115489: hypothetical protein
1412	VBIStrSal202804_1423	79325	50571.5	122455	2.42142	1.27586	0.0422443	0.134408	LSU ribosomal protein L7/L12 (P1/P2)
1413	VBIStrSal202804_1424	94391.4	92342.1	97465.5	1.05548	0.0779036	0.765209	0.867209	LSU ribosomal protein L10p (P0)
1414	VBIStrSal202804_1425	2568.6	2966.63	1971.56	0.66458	-0.589486	0.0392276	0.129641	ABC transporter permease protein
1415	VBIStrSal202804_1426	752.373	1008.92	367.55	0.364299	-1.4568	4.53059e-06	0.000134539	ABC transporter ATP-binding protein
1416	VBIStrSal202804_1427	1347.26	1648.15	895.93	0.543598	-0.879387	0.00312901	0.0219588	FIG01119148: hypothetical protein
1417	VBIStrSal202804_1428	121.077	110.014	137.67	1.25138	0.323519	0.442831	0.628366	Protein-L-isoD(D-D) O-methyltransferase
1418	VBIStrSal202804_1429	43669.2	41856.9	46387.6	1.10824	0.148273	0.731832	0.848147	Carbamoyl-phosphate synthase large chain (EC 6.3.5.5)
1419	VBIStrSal202804_1430	17165.7	15257.5	20028	1.31267	0.392503	0.429425	0.615739	Carbamoyl-phosphate synthase small chain (EC 6.3.5.5)
1420	VBIStrSal202804_1431	19119.2	15836.2	24043.7	1.51828	0.602435	0.0541406	0.161077	Aspartate carbamoyltransferase (EC 2.1.3.2)
1421	VBIStrSal202804_1432	14452.3	8777.01	22965.2	2.61652	1.38765	4.00233e-07	1.84558e-05	Uracil permease
1422	VBIStrSal202804_1433	4352.39	2899.22	6532.15	2.25307	1.17189	0.00996889	0.0495783	Uracil phosphoribosyltransferase (EC 2.4.2.9) / Pyrimidine operon regulatory protein PyrR
1423	VBIStrSal202804_1434	8045.14	7122.87	9428.54	1.3237	0.404577	0.140699	0.301662	Ribosomal large subunit pseudouridine synthase D (EC 4.2.1.70)
1424	VBIStrSal202804_1435	9806.7	6687.64	14485.3	2.16598	1.11502	0.000146687	0.00204464	Lipoprotein signal peptidase (EC 3.4.23.36)
1425	VBIStrSal202804_1436	3974.14	3346.87	4915.04	1.46855	0.554389	0.0402187	0.130807	Cysteine and methionine metabolism regulator CmbR, LysR family
1426	VBIStrSal202804_1437	8668.21	8500.84	8919.28	1.04922	0.0693215	0.769898	0.869158	unknown protein
1427	VBIStrSal202804_1438	105.082	103.96	106.765	1.02699	0.0384195	0.94348	0.975373	hypothetical protein
1428	VBIStrSal202804_1439	10147.9	10642.8	9405.73	0.883768	-0.17826	0.508447	0.677378	unknown protein
1429	VBIStrSal202804_1440	3966.25	4443.22	3250.78	0.731627	-0.450821	0.110526	0.259467	Peptidyl-prolyl cis-trans isomerase (EC 5.2.1.8)
1430	VBIStrSal202804_1441	173.405	191.861	145.721	0.759511	-0.396857	0.474805	0.650753	Mobile element protein
1431	VBIStrSal202804_1442	789.116	930.527	577	0.620079	-0.689477	0.0257638	0.0980817	PTS system, beta-glucoside-specific IIB component (EC 2.7.1.69) / PTS system, beta-glucoside-specific IIC component (EC 2.7.1.69) / PTS system, beta-glucoside-specific IIA component (EC 2.7.1.69)
1432	VBIStrSal202804_1443	3933.72	4778.95	2665.86	0.557834	-0.842091	0.00361228	0.0244154	FIG01114817: hypothetical protein
1433	VBIStrSal202804_1444	8855.57	8881.95	8815.99	0.992573	-0.0107542	0.960078	0.983991	Histidine transport protein (permease)
1434	VBIStrSal202804_1445	382.534	473.489	246.102	0.519762	-0.944076	0.0056453	0.0335277	FIG01114118: hypothetical protein
1435	VBIStrSal202804_1446	6898.16	6290.06	7810.32	1.24169	0.312309	0.255115	0.443369	Glycyl-tRNA synthetase beta chain (EC 6.1.1.14)
1436	VBIStrSal202804_1447	2688.04	2239.03	3361.55	1.50134	0.586255	0.0350652	0.121366	Glycyl-tRNA synthetase alpha chain (EC 6.1.1.14)
1437	VBIStrSal202804_1448	622.008	696.419	510.392	0.732881	-0.448349	0.135298	0.294921	FIG01119385: hypothetical protein
1438	VBIStrSal202804_1449	858.057	655.624	1161.71	1.77191	0.825306	0.00477136	0.0304248	N-acetylglucosamine-6-phosphate deacetylase (EC 3.5.1.25)
1439	VBIStrSal202804_1450	1350.98	1651.54	900.146	0.545034	-0.875581	0.00296776	0.0212621	Sodium-dependent phosphate transporter
1440	VBIStrSal202804_1451	1816.7	2213.64	1221.29	0.551712	-0.858011	0.054164	0.161077	hypothetical protein
1441	VBIStrSal202804_1452	612.322	489.474	796.593	1.62745	0.702611	0.0181494	0.0762051	signal peptide containing protein
1442	VBIStrSal202804_1453	2842.03	2141.78	3892.4	1.81737	0.861849	0.00167692	0.0137992	Hydrolase (HAD superfamily)
1443	VBIStrSal202804_1454	256.813	214.099	320.884	1.49876	0.583774	0.455007	0.638568	Predicted hydrolase
1444	VBIStrSal202804_1455	3538.08	2648.49	4872.46	1.83971	0.879481	0.00134968	0.0115711	Peptidoglycan hydrolase
1445	VBIStrSal202804_1456	1531.36	556.129	2994.2	5.384	2.42868	0.00377973	0.0250636	Nitrogen regulatory protein P-II
1446	VBIStrSal202804_1457	3084.59	885.517	6383.19	7.20843	2.84968	0.00069938	0.00695646	Ammonium transporter family
1447	VBIStrSal202804_1458	6929.72	7911.71	5456.74	0.689704	-0.535952	0.0602207	0.173304	rRNA small subunit methyltransferase I
1448	VBIStrSal202804_1459	3469.67	3425.57	3535.82	1.03218	0.0457002	0.864947	0.928176	DNA replication intiation control protein YabA
1449	VBIStrSal202804_1460	9002.8	8764.69	9359.96	1.06792	0.0947986	0.698741	0.82	Signal peptidase-like protein
1450	VBIStrSal202804_1461	12650.8	12411	13010.4	1.0483	0.068046	0.766492	0.867824	DNA polymerase III delta prime subunit (EC 2.7.7.7)
1451	VBIStrSal202804_1462	8630.85	7619.51	10147.9	1.33183	0.413408	0.11292	0.262626	Thymidylate kinase (EC 2.7.4.9)
1452	VBIStrSal202804_1463	25135.4	21383.4	30763.4	1.43866	0.524725	0.0573733	0.167461	Transketolase (EC 2.2.1.1)
1453	VBIStrSal202804_1464	17867.1	18238.1	17310.6	0.949141	-0.0753053	0.866382	0.928947	Triosephosphate isomerase (EC 5.3.1.1)
1454	VBIStrSal202804_1465	341342	339415	344234	1.0142	0.0203422	0.913468	0.955879	Translation elongation factor Tu
1455	VBIStrSal202804_1466	2709.06	2937.9	2365.81	0.805271	-0.312454	0.257551	0.445712	Cell division protein FtsW
1456	VBIStrSal202804_1467	400.647	521.956	218.684	0.41897	-1.25508	0.000260435	0.00316111	Mobile element protein
1457	VBIStrSal202804_1468	11371.4	12352.7	9899.44	0.801397	-0.319411	0.24191	0.430272	ATP synthase epsilon chain (EC 3.6.3.14)
1458	VBIStrSal202804_1469	65839.4	75081.6	51976.1	0.692262	-0.530609	0.0875961	0.222962	ATP synthase beta chain (EC 3.6.3.14)
1459	VBIStrSal202804_1470	196129	191208	203510	1.06434	0.0899576	0.693995	0.817059	ATP synthase gamma chain (EC 3.6.3.14)
1460	VBIStrSal202804_1471	108810	111942	104113	0.930062	-0.104602	0.765059	0.867209	ATP synthase alpha chain (EC 3.6.3.14)
1461	VBIStrSal202804_1472	26612.5	26646.3	26561.7	0.996825	-0.00458733	0.986477	0.999156	ATP synthase delta chain (EC 3.6.3.14)
1462	VBIStrSal202804_1473	55561.5	53166	59154.7	1.11264	0.153988	0.550517	0.714835	ATP synthase B chain (EC 3.6.3.14)
1463	VBIStrSal202804_1474	64144.1	57890.8	73524	1.27005	0.34488	0.290435	0.474942	ATP synthase A chain (EC 3.6.3.14)
1464	VBIStrSal202804_1475	20008.1	9456.56	35835.4	3.78947	1.922	0.00249706	0.0187417	ATP synthase C chain (EC 3.6.3.14)
1465	VBIStrSal202804_1476	29650	28067.6	32023.7	1.14095	0.190234	0.608424	0.76295	tRNA-dependent lipid II-Ala--L-alanine ligase
1466	VBIStrSal202804_1477	556.346	592.163	502.621	0.848787	-0.236525	0.464246	0.645346	Arsenate reductase (EC 1.20.4.1)
1467	VBIStrSal202804_1478	1232.59	606.846	2171.2	3.57784	1.83909	1.01052e-10	2.5882e-08	Methylated-DNA--protein-cysteine methyltransferase (EC 2.1.1.63)
1468	VBIStrSal202804_1479	4366.04	3766.8	5264.9	1.39771	0.483067	0.409909	0.596099	D-3-phosphoglycerate dehydrogenase (EC 1.1.1.95)
1469	VBIStrSal202804_1480	2251.79	1710.69	3063.44	1.79076	0.840572	0.118519	0.269828	Acetyltransferase (EC 2.3.1.-)
1470	VBIStrSal202804_1481	3096.44	1985.48	4762.88	2.39885	1.26234	0.0129424	0.0603965	Phosphoserine aminotransferase (EC 2.6.1.52)
1471	VBIStrSal202804_1482	945.262	935.903	959.3	1.025	0.035624	0.840645	0.914268	Sugar kinase and transcription regulator (EC 2.7.1.-)
1472	VBIStrSal202804_1483	33631.3	13188.4	64295.8	4.87519	2.28546	0.000410757	0.0045796	Lactoylglutathione lyase (EC 4.4.1.5)
1473	VBIStrSal202804_1484	8263.63	6849.04	10385.5	1.51635	0.6006	0.0917799	0.230462	Putative stomatin/prohibitin-family membrane protease subunit YbbK
1474	VBIStrSal202804_1485	215.477	244.817	171.467	0.700388	-0.513773	0.27872	0.4637	Mobile element protein
1475	VBIStrSal202804_1486	2039.08	2262.48	1703.98	0.753146	-0.408999	0.154458	0.321305	ABC transporter, periplasmic spermidine putrescine-binding protein PotD (TC 3.A.1.11.1)
1476	VBIStrSal202804_1487	2202.46	2069.11	2402.47	1.16111	0.215509	0.466261	0.645955	Spermidine Putrescine ABC transporter permease component potC (TC_3.A.1.11.1)
1477	VBIStrSal202804_1488	1438.75	1507.75	1335.26	0.885598	-0.175276	0.520756	0.689141	Spermidine Putrescine ABC transporter permease component PotB (TC 3.A.1.11.1)
1478	VBIStrSal202804_1489	3106.12	3062.24	3171.94	1.03582	0.0507774	0.851121	0.921056	Putrescine transport ATP-binding protein PotA (TC 3.A.1.11.1)
1479	VBIStrSal202804_1490	1607.35	1308.65	2055.41	1.57063	0.651344	0.0238811	0.0942821	UDP-N-acetylenolpyruvoylglucosamine reductase (EC 1.1.1.158)
1480	VBIStrSal202804_1491	2373.41	1339.86	3923.73	2.92846	1.55014	1.02357e-08	1.04865e-06	2-amino-4-hydroxy-6-hydroxymethyldihydropteridine pyrophosphokinase (EC 2.7.6.3)
1481	VBIStrSal202804_1492	1121.1	514.164	2031.51	3.95109	1.98225	1.18475e-12	8.09185e-10	Dihydroneopterin aldolase (EC 4.1.2.25)
1482	VBIStrSal202804_1493	3959.32	3467.27	4697.39	1.35478	0.438056	0.113658	0.264042	Cytoplasmic alpha-amylase (EC 3.2.1.1)
1483	VBIStrSal202804_1494	3013.68	2827.92	3292.33	1.16422	0.219365	0.425871	0.612357	Dihydropteroate synthase (EC 2.5.1.15)
1484	VBIStrSal202804_1495	3323.75	3000.1	3809.21	1.26969	0.34448	0.203426	0.382754	GTP cyclohydrolase I (EC 3.5.4.16) type 1
1485	VBIStrSal202804_1496	12129.7	9377.12	16258.5	1.73385	0.793979	0.011515	0.0553854	Aminoacid specific permease
1486	VBIStrSal202804_1497	5606.26	5443.11	5851	1.07494	0.104253	0.71563	0.834563	Dihydrofolate synthase (EC 6.3.2.12) / Folylpolyglutamate synthase (EC 6.3.2.17)
1487	VBIStrSal202804_1498	5166.88	6451.41	3240.09	0.50223	-0.993579	0.0016349	0.0135077	KH domain RNA binding protein YlqC
1488	VBIStrSal202804_1499	6600.42	8105.55	4342.72	0.535771	-0.900312	0.00284413	0.0208129	SSU ribosomal protein S16p
1489	VBIStrSal202804_1500	3833.89	3917.19	3708.93	0.946834	-0.0788165	0.862654	0.92749	hypothetical protein
1490	VBIStrSal202804_1501	6984.65	6977.82	6994.9	1.00245	0.00352779	0.936702	0.972394	hypothetical protein
1491	VBIStrSal202804_1502	3179.41	1957.64	5012.06	2.56026	1.35629	8.70759e-07	3.64119e-05	response regulator
1492	VBIStrSal202804_1503	1202.96	1556.91	672.046	0.431655	-1.21205	0.000506854	0.00538106	hypothetical protein
1493	VBIStrSal202804_1504	2485.3	2785.09	2035.61	0.730898	-0.452259	0.0959838	0.237979	Tellurite resistance protein TehB
1494	VBIStrSal202804_1505	2043.9	2424.69	1472.71	0.60738	-0.719329	0.0160907	0.0695564	hypothetical protein
1495	VBIStrSal202804_1506	1723.34	1790.79	1622.17	0.905845	-0.142664	0.640975	0.783159	oxidoreductase
1496	VBIStrSal202804_1507	2918.36	2809.57	3081.55	1.09681	0.133307	0.674034	0.804299	Exodeoxyribonuclease III (EC 3.1.11.2)
1497	VBIStrSal202804_1508	1111.45	1007.46	1267.43	1.25805	0.331184	0.201236	0.380381	Substrate-specific component QueT (COG4708) of predicted queuosine-regulated ECF transporter
1498	VBIStrSal202804_1509	12592.3	12805.3	12272.9	0.958427	-0.0612598	0.86812	0.930323	hypothetical protein
1499	VBIStrSal202804_1510	4104.42	4587.77	3379.39	0.736608	-0.44103	0.147952	0.312529	Conserved protein
1500	VBIStrSal202804_1511	5542.85	6582.43	3983.49	0.60517	-0.724589	0.0117275	0.0560129	Transcription regulator [contains diacylglycerol kinase catalytic domain]
1501	VBIStrSal202804_1512	11654.1	11668.6	11632.3	0.996882	-0.00450481	0.979461	0.995494	DNA ligase (EC 6.5.1.2)
1502	VBIStrSal202804_1513	595.805	662.132	496.313	0.749568	-0.415869	0.196718	0.374605	Substrate-specific component QueT (COG4708) of predicted queuosine-regulated ECF transporter
1503	VBIStrSal202804_1514	6156.83	5609.48	6977.87	1.24394	0.31492	0.252979	0.44083	Ribonuclease BN (EC 3.1.-.-)
1504	VBIStrSal202804_1515	4700.17	3599.59	6351.03	1.76438	0.819159	0.00283555	0.0208129	Methionine aminopeptidase (EC 3.4.11.18)
1505	VBIStrSal202804_1516	5485.02	4110.95	7546.12	1.83561	0.876262	0.00130802	0.0114048	FIG009439: Cytosolic protein containing multiple CBS domains
1506	VBIStrSal202804_1517	3003.32	2481.13	3786.61	1.52617	0.609912	0.0268011	0.100578	Ribosomal-protein-S5p-alanine acetyltransferase
1507	VBIStrSal202804_1518	2429	1923.71	3186.94	1.65666	0.728278	0.00872766	0.045159	UDP-N-acetylglucosamine 1-carboxyvinyltransferase (EC 2.5.1.7)
1508	VBIStrSal202804_1519	466.266	289.803	730.961	2.52227	1.33472	0.000431652	0.00470454	Late competence protein ComEC, DNA transport
1509	VBIStrSal202804_1520	134.675	107.362	175.645	1.63601	0.710179	0.0714515	0.1934	Late competence protein ComEA, DNA receptor
1510	VBIStrSal202804_1521	916.161	815.874	1066.59	1.3073	0.38659	0.348663	0.538176	1-acyl-sn-glycerol-3-phosphate acyltransferase (EC 2.3.1.51)
1511	VBIStrSal202804_1522	11743.4	11630.8	11912.3	1.0242	0.0345008	0.86268	0.92749	Peptidoglycan N-acetylglucosamine deacetylase (EC 3.5.1.-)
1512	VBIStrSal202804_1523	1718.54	1879.76	1476.72	0.785588	-0.348156	0.251233	0.439024	tRNA (adenine37-N(6)-)-methyltransferase TrmN6
1513	VBIStrSal202804_1524	1000.74	1099.94	851.946	0.774537	-0.368593	0.254334	0.442761	COG2827: putative endonuclease containing a URI domain
1514	VBIStrSal202804_1525	3879.61	4481.6	2976.62	0.664186	-0.590341	0.0393546	0.129643	Cold-shock DEAD-box protein A
1515	VBIStrSal202804_1526	4712.74	4502.12	5028.66	1.11695	0.159569	0.53063	0.69607	Magnesium and cobalt transport protein CorA
1516	VBIStrSal202804_1527	1966.05	1840.96	2153.69	1.16987	0.226352	0.400876	0.586154	DUF1696 domain-containing protein
1517	VBIStrSal202804_1528	143.843	160.845	118.338	0.735728	-0.442756	0.247759	0.436058	Substrate-specific component ThiT of thiamin ECF transporter
1518	VBIStrSal202804_1529	1031.5	1206.28	769.33	0.637769	-0.648894	0.0325725	0.115269	Positive transcriptional regulator, MutR family
1519	VBIStrSal202804_1530	411.887	542.037	216.662	0.399718	-1.32294	9.49968e-05	0.00149819	Macrolide-efflux protein
1520	VBIStrSal202804_1531	2852.98	3154	2401.46	0.7614	-0.393273	0.160835	0.328898	Peptide chain release factor 3
1521	VBIStrSal202804_1532	608.773	546.466	702.235	1.28505	0.361823	0.233158	0.421288	membrane protein, putative
1522	VBIStrSal202804_1533	5976.65	5990.88	5955.3	0.99406	-0.00859533	0.995839	1	UDP-N-acetylmuramoylalanyl-D-glutamyl-2,6-diaminopimelate--D-alanyl-D-alanine ligase (EC 6.3.2.10)
1523	VBIStrSal202804_1534	229.634	177.438	307.928	1.73541	0.795277	0.0846996	0.218206	hypothetical protein
1524	VBIStrSal202804_1535	1195.86	1410.27	874.25	0.619917	-0.689854	0.0191842	0.0800579	Mobile element protein
1525	VBIStrSal202804_1536	633.548	699.697	534.326	0.763654	-0.389009	0.615474	0.765782	Mobile element protein
1526	VBIStrSal202804_1537	461.199	463.01	458.483	0.990224	-0.0141733	0.932194	0.969851	Lysine-arginine-ornithine-binding periplasmic protein precursor (TC 3.A.1.3.1)
1527	VBIStrSal202804_1538	284.246	288.603	277.71	0.962256	-0.0555067	0.90865	0.95396	Amino acid ABC transporter, ATP-binding protein
1528	VBIStrSal202804_1539	567.139	522.986	633.37	1.21106	0.276276	0.401029	0.586154	ABC-type amino acid transport system, permease component
1529	VBIStrSal202804_1540	516.284	492.343	552.195	1.12157	0.165514	0.624007	0.77163	Polar amino acid ABC uptake transporter membrane-spanning protein
1530	VBIStrSal202804_1541	4601.2	4830.85	4256.73	0.881157	-0.182529	0.557365	0.720986	D-alanine--D-alanine ligase (EC 6.3.2.4)
1531	VBIStrSal202804_1542	379.988	461.354	257.938	0.559088	-0.838852	0.0143012	0.0646869	Copper chaperone
1532	VBIStrSal202804_1543	11496.8	11311.2	11775.2	1.04102	0.0579939	0.793861	0.884789	Cu+ P-type ATPase
1533	VBIStrSal202804_1544	2132.19	1613.95	2909.55	1.80275	0.850199	0.00176415	0.0141755	Negative transcriptional regulator-copper transport operon
1534	VBIStrSal202804_1545	0	0	0	NA	NA	NA	NA	hypothetical protein
1535	VBIStrSal202804_1546	948.147	887.854	1038.59	1.16977	0.226226	0.446032	0.631102	Tryptophan synthase alpha chain (EC 4.2.1.20)
1536	VBIStrSal202804_1547	1742.61	1140.51	2645.76	2.3198	1.214	2.18932e-05	0.000462465	Tryptophan synthase beta chain (EC 4.2.1.20)
1537	VBIStrSal202804_1548	706.85	597.739	870.516	1.45635	0.542354	0.0608936	0.174749	Phosphoribosylanthranilate isomerase (EC 5.3.1.24)
1538	VBIStrSal202804_1549	624.25	581.809	687.913	1.18237	0.24168	0.446925	0.631116	Indole-3-glycerol phosphate synthase (EC 4.1.1.48)
1539	VBIStrSal202804_1550	942.873	863.933	1061.28	1.22843	0.296818	0.353868	0.543127	Anthranilate phosphoribosyltransferase (EC 2.4.2.18)
1540	VBIStrSal202804_1551	307.688	280.31	348.754	1.24418	0.315191	0.416683	0.602954	Anthranilate synthase, amidotransferase component (EC 4.1.3.27) @ Para-aminobenzoate synthase, amidotransferase component (EC 2.6.1.85)
1541	VBIStrSal202804_1552	1601.22	1350.08	1977.94	1.46506	0.550961	0.0566069	0.166171	Anthranilate synthase, aminase component (EC 4.1.3.27)
1542	VBIStrSal202804_1553	128.741	112.581	152.982	1.35887	0.442407	0.275558	0.462006	Isochorismate pyruvate-lyase (EC 4.-.-.-)
1543	VBIStrSal202804_1554	40.1182	50.4505	24.6198	0.487998	-1.03505	0.0987391	0.242282	Methionine ABC transporter ATP-binding protein
1544	VBIStrSal202804_1555	115.428	135.521	85.2875	0.629329	-0.668113	0.105828	0.25214	immunity protein, probable
1545	VBIStrSal202804_1556	18.354	25.5233	7.60005	0.297769	-1.74773	0.248355	0.436058	hypothetical protein
1546	VBIStrSal202804_1557	2569.05	3249.29	1548.69	0.476625	-1.06907	0.000382238	0.0043271	unknown protein
1547	VBIStrSal202804_1558	4026.38	5063.36	2470.9	0.487996	-1.03506	0.000376567	0.00428658	FIG01116834: hypothetical protein
1548	VBIStrSal202804_1559	71.6783	77.1039	63.5399	0.824082	-0.27914	0.613576	0.765196	unknown protein
1549	VBIStrSal202804_1560	1744.79	2217.87	1035.18	0.466743	-1.0993	0.000313161	0.00373062	Transcriptional regulatory protein
1550	VBIStrSal202804_1561	5267.23	6368.72	3615.01	0.56762	-0.817003	0.00478125	0.0304248	hypothetical protein
1551	VBIStrSal202804_1562	3786.16	3570.46	4109.72	1.15104	0.202932	0.486386	0.658927	ABC transporter ATP-binding protein YvcR
1552	VBIStrSal202804_1563	15916.5	16067.3	15690.1	0.976523	-0.0342746	0.875087	0.935231	ABC transporter permease protein
1553	VBIStrSal202804_1564	375.573	379.383	369.857	0.974891	-0.0366877	0.908802	0.95396	Mobile element protein
1554	VBIStrSal202804_1565	1536.25	1380	1770.62	1.28306	0.359591	0.194492	0.372068	Transcriptional regulator, MerR family
1555	VBIStrSal202804_1566	1320.55	936.722	1896.3	2.0244	1.01749	0.000362393	0.00417159	DNA polymerase III alpha subunit (EC 2.7.7.7); DNA polymerase III epsilon chain (EC 2.7.7.7)
1556	VBIStrSal202804_1567	13107	13175.2	13004.5	0.987042	-0.0188162	1	1	Transcriptional regulator OrfX
1557	VBIStrSal202804_1568	51.463	43.274	63.7464	1.47309	0.558842	0.208324	0.390537	hypothetical protein
1558	VBIStrSal202804_1569	2834.85	3298.19	2139.84	0.648792	-0.624172	0.0347274	0.120604	probably aromatic ring hydroxylating enzyme, evidenced by COGnitor; PaaD-like protein (DUF59) involved in Fe-S cluster assembly
1559	VBIStrSal202804_1570	16099	19807.1	10536.8	0.531973	-0.910575	0.00171145	0.014027	Dihydroxy-acid dehydratase (EC 4.2.1.9)
1560	VBIStrSal202804_1571	1060.26	983.474	1175.45	1.1952	0.257255	0.489721	0.660591	NAD(FAD)-utilizing dehydrogenases
1561	VBIStrSal202804_1572	5838.38	5602.62	6192.03	1.1052	0.144311	0.597226	0.755166	tRNA (guanine46-N7-)-methyltransferase (EC 2.1.1.33)
1562	VBIStrSal202804_1573	8035.36	7104.89	9431.07	1.32741	0.408609	0.136225	0.295998	aminoglycoside phosphotransferase family protein
1563	VBIStrSal202804_1574	2871.4	2912.81	2809.29	0.964461	-0.0522056	0.876371	0.93574	ABC transporter, permease protein EscB
1564	VBIStrSal202804_1575	924.7	899.102	963.096	1.07117	0.0991939	0.686907	0.81315	ABC transporter, ATP-binding protein EcsA
1565	VBIStrSal202804_1576	1543.29	1536.09	1554.1	1.01172	0.0168094	0.964369	0.985533	Histidine triad (HIT) nucleotide-binding protein, similarity with At5g48545 and yeast YDL125C (HNT1)
1566	VBIStrSal202804_1577	2408.62	2332.03	2523.49	1.0821	0.113832	0.719203	0.837776	Hypothetical protein in cluster with Ecs transporter (in Streptococci)
1567	VBIStrSal202804_1578	9689.12	12380.5	5651.99	0.456521	-1.13125	0.00014244	0.00199904	hypothetical protein
1568	VBIStrSal202804_1579	9933.2	10372.1	9274.84	0.894211	-0.161313	0.702887	0.822981	FIG01116954: hypothetical protein
1569	VBIStrSal202804_1580	795.667	770.567	833.316	1.08143	0.112943	0.645931	0.784951	hypothetical protein
1570	VBIStrSal202804_1581	328506	383376	246200	0.642188	-0.638932	0.0218217	0.0890691	putative ATP-dependent Clp proteinase (ATP-binding subunit)
1571	VBIStrSal202804_1582	5653.81	5377.73	6067.93	1.12834	0.174206	0.759398	0.863968	YoeB toxin protein
1572	VBIStrSal202804_1583	9294.68	8371.72	10679.1	1.27562	0.351197	0.544732	0.709472	YefM protein (antitoxin to YoeB)
1573	VBIStrSal202804_1584	1316.16	1543.67	974.889	0.631538	-0.663059	0.0244079	0.0953317	FIG007079: UPF0348 protein family
1574	VBIStrSal202804_1585	1856.33	2014.61	1618.92	0.803588	-0.315473	0.270304	0.457062	FIG145533: Methyltransferase (EC 2.1.1.-)
1575	VBIStrSal202804_1586	3801.05	3818.9	3774.29	0.988319	-0.0169508	0.950999	0.978211	Iojap protein
1576	VBIStrSal202804_1587	3776.34	3622.42	4007.23	1.10623	0.145649	0.612463	0.765196	Hydrolase (HAD superfamily), YqeK
1577	VBIStrSal202804_1588	2370.28	2378.61	2357.79	0.991244	-0.0126873	0.959275	0.983761	Nicotinate-nucleotide adenylyltransferase (EC 2.7.7.18)
1578	VBIStrSal202804_1589	3777.82	2925.16	5056.8	1.72873	0.789711	0.0044265	0.0287933	FIG004454: RNA binding protein
1579	VBIStrSal202804_1590	1994.51	2170.71	1730.21	0.797068	-0.327225	0.268065	0.45559	GTP-binding protein YqeH, required for biogenesis of 30S ribosome subunit
1580	VBIStrSal202804_1591	2304.22	2181.44	2488.4	1.14072	0.18994	0.502906	0.674381	FIG001553: Hydrolase, HAD subfamily IIIA
1581	VBIStrSal202804_1592	749.77	588.229	992.081	1.68656	0.754079	0.0144069	0.0648783	Drug/metabolite transporter (DMT) superfamily protein
1582	VBIStrSal202804_1593	205.497	192.302	225.29	1.17154	0.228407	0.674371	0.804299	unknown, predicted membrane protein (TMS4)
1583	VBIStrSal202804_1594	251.418	335.414	125.424	0.373937	-1.41913	0.000140236	0.00198168	PTS system, cellobiose-specific IIC component (EC 2.7.1.69)
1584	VBIStrSal202804_1595	88.1516	98.8267	72.1389	0.729954	-0.454122	0.329685	0.518439	FIG01114705: hypothetical protein
1585	VBIStrSal202804_1596	330.057	384.429	248.5	0.646412	-0.629474	0.0725355	0.195046	PTS system, cellobiose-specific IIA component (EC 2.7.1.69)
1586	VBIStrSal202804_1597	220.476	298.562	103.347	0.346151	-1.53053	6.43408e-05	0.00109862	Transcriptional antiterminator of lichenan operon, BglG family
1587	VBIStrSal202804_1598	14.3236	15.3144	12.8375	0.838265	-0.254522	0.875438	0.935231	PTS system, cellobiose-specific IIB component (EC 2.7.1.69)
1588	VBIStrSal202804_1599	14.1753	14.7767	13.2733	0.898257	-0.1548	0.889079	0.942432	FIG01114066: hypothetical protein
1589	VBIStrSal202804_1600	247.786	285.686	190.936	0.668342	-0.581342	0.0983028	0.241727	6-phospho-beta-glucosidase (EC 3.2.1.86)
1590	VBIStrSal202804_1601	698.499	989.853	261.468	0.264148	-1.92058	1.14585e-08	1.11803e-06	hypothetical protein
1591	VBIStrSal202804_1602	20660	22189.3	18366.1	0.827702	-0.272816	0.31161	0.496806	Aspartyl-tRNA(Asn) amidotransferase subunit B (EC 6.3.5.6) @ Glutamyl-tRNA(Gln) amidotransferase subunit B (EC 6.3.5.7)
1592	VBIStrSal202804_1603	3238.72	3579.19	2728	0.762182	-0.391792	0.180107	0.353824	Aspartyl-tRNA(Asn) amidotransferase subunit A (EC 6.3.5.6) @ Glutamyl-tRNA(Gln) amidotransferase subunit A (EC 6.3.5.7)
1593	VBIStrSal202804_1604	1701.79	1605.98	1845.5	1.14914	0.200558	0.473875	0.650753	Aspartyl-tRNA(Asn) amidotransferase subunit C (EC 6.3.5.6) @ Glutamyl-tRNA(Gln) amidotransferase subunit C (EC 6.3.5.7)
1594	VBIStrSal202804_1605	392.866	402.253	378.784	0.941654	-0.0867304	0.723367	0.840714	Poly(glycerol-phosphate) alpha-glucosyltransferase GftA (EC 2.4.1.52)
1595	VBIStrSal202804_1606	1733.97	1773.46	1674.74	0.944334	-0.0826305	0.772211	0.870749	6-phospho-beta-glucosidase (EC 3.2.1.86)
1596	VBIStrSal202804_1607	3.09424	3.03491	3.18323	1.04887	0.0688373	0.937492	0.972394	hypothetical protein
1597	VBIStrSal202804_1608	2.28279	1.95603	2.77292	1.41762	0.503475	0.796643	0.886649	Transcriptional regulator, DeoR family
1598	VBIStrSal202804_1609	1864.14	1597.45	2264.19	1.41738	0.503225	0.102214	0.246396	Nicotinamidase (EC 3.5.1.19)
1599	VBIStrSal202804_1610	14766.9	13499.2	16668.6	1.23478	0.304258	0.26529	0.454512	GTP-sensing transcriptional pleiotropic repressor codY
1600	VBIStrSal202804_1611	7980.87	8393.7	7361.64	0.877044	-0.189279	0.585631	0.746564	Aspartate aminotransferase (EC 2.6.1.1)
1601	VBIStrSal202804_1612	8542.11	9247.09	7484.64	0.809405	-0.305066	0.420488	0.607174	Universal stress protein family
1602	VBIStrSal202804_1613	5999.39	6465.42	5300.34	0.819799	-0.286658	0.310184	0.495763	FIG01119489: hypothetical protein
1603	VBIStrSal202804_1614	4141.7	4599.1	3455.6	0.751365	-0.412415	0.157794	0.325599	Pyruvate formate-lyase activating enzyme (EC 1.97.1.4)
1604	VBIStrSal202804_1615	3400.47	3194.37	3709.62	1.1613	0.215741	0.447694	0.631331	hypothetical protein
1605	VBIStrSal202804_1616	4374.76	4139.05	4728.32	1.14237	0.192028	0.46204	0.644904	Hemolysins and related proteins containing CBS domains
1606	VBIStrSal202804_1617	821.706	838.87	795.961	0.94885	-0.0757478	0.740203	0.852669	ABC transporter ATP binding protein
1607	VBIStrSal202804_1618	4.29342	5.75225	2.10517	0.365973	-1.45019	0.585676	0.746564	hypothetical protein
1608	VBIStrSal202804_1619	94.3477	130.462	40.1766	0.307957	-1.6992	0.0113333	0.0547689	hypothetical protein
1609	VBIStrSal202804_1620	5547.99	4549.51	7045.7	1.54867	0.631034	0.0220064	0.0894748	Na+/H+ antiporter
1610	VBIStrSal202804_1621	3016.34	2273.69	4130.3	1.81656	0.86121	0.00174548	0.0140968	FIG01114034: hypothetical protein
1611	VBIStrSal202804_1622	1424.77	1307.04	1601.35	1.22517	0.29298	0.278925	0.4637	SAM-dependent methyltransferase, MraW methylase family (EC 2.1.1.-)
1612	VBIStrSal202804_1623	4789.09	4028.71	5929.65	1.47185	0.557628	0.0404166	0.131034	COG1242: Predicted Fe-S oxidoreductase
1613	VBIStrSal202804_1624	1067.05	1295.52	724.352	0.559119	-0.838772	0.00582764	0.034288	Lon-like protease with PDZ domain
1614	VBIStrSal202804_1625	790.849	767.72	825.543	1.07532	0.104763	0.669356	0.800648	Phosphopantetheine adenylyltransferase (EC 2.7.7.3)
1615	VBIStrSal202804_1626	635.013	647.47	616.327	0.9519	-0.0711179	0.784022	0.878327	Ribosomal RNA small subunit methyltransferase D (EC 2.1.1.-)
1616	VBIStrSal202804_1627	4722.12	4937.49	4399.05	0.890949	-0.166586	0.592488	0.750779	Thioredoxin reductase (EC 1.8.1.9)
1617	VBIStrSal202804_1628	376.992	410.278	327.064	0.797176	-0.327029	0.271248	0.457243	FIG01115859: hypothetical protein
1618	VBIStrSal202804_1629	648.301	868.763	317.607	0.365586	-1.45172	8.92889e-06	0.000215239	ABC-type multidrug transport system, ATPase component
1619	VBIStrSal202804_1630	351.717	394.385	287.714	0.729526	-0.454969	0.166073	0.336128	Cysteine ABC transporter, permease protein
1620	VBIStrSal202804_1631	514.96	559.858	447.612	0.79951	-0.322812	0.327843	0.516334	Cysteine ABC transporter, substrate-binding protein
1621	VBIStrSal202804_1632	2109.02	2355.36	1739.5	0.738526	-0.43728	0.310749	0.496116	hypothetical protein
1622	VBIStrSal202804_1633	433.489	497.799	337.024	0.677027	-0.562714	0.0755624	0.199322	DNA polymerase IV (EC 2.7.7.7)
1623	VBIStrSal202804_1634	12017.4	11774.4	12382	1.0516	0.0725819	0.835563	0.911142	Pyruvate formate-lyase (EC 2.3.1.54)
1624	VBIStrSal202804_1635	385.124	246.516	593.036	2.40567	1.26644	4.46691e-05	0.000824568	hypothetical protein
1625	VBIStrSal202804_1636	12271.4	11756.4	13044	1.10952	0.149935	0.625054	0.771805	FIG00630481: hypothetical protein
1626	VBIStrSal202804_1637	7371.3	8971.09	4971.61	0.554181	-0.851572	0.00276887	0.0204816	Carbonic anhydrase (EC 4.2.1.1)
1627	VBIStrSal202804_1638	1294.66	1441.72	1074.07	0.74499	-0.424707	0.227031	0.414605	FIG01117258: hypothetical protein
1628	VBIStrSal202804_1639	811.355	847.259	757.5	0.89406	-0.161557	0.623725	0.77163	hypothetical protein
1629	VBIStrSal202804_1640	1729.46	1766.6	1673.75	0.947439	-0.077895	0.823193	0.905866	Beta-lactamase, class C
1630	VBIStrSal202804_1641	7021.48	7298.96	6605.26	0.904959	-0.144076	0.64504	0.784849	C3-degrading proteinase
1631	VBIStrSal202804_1642	3746.91	3742.73	3753.19	1.0028	0.00402706	0.939515	0.972864	Membrane-bound protease, CAAX family
1632	VBIStrSal202804_1643	1844.42	1620.9	2179.71	1.34476	0.427344	0.13745	0.297398	Aquaporin (Major Intrinsic Protein Family)
1633	VBIStrSal202804_1644	5177.7	4060.34	6853.74	1.68797	0.755289	0.00648106	0.0365832	Xaa-Pro dipeptidyl-peptidase (EC 3.4.14.11)
1634	VBIStrSal202804_1645	84.7341	102.27	58.4299	0.571328	-0.807608	0.0874669	0.22291	Mobile element protein
1635	VBIStrSal202804_1646	358.989	257.725	510.884	1.98228	0.987163	0.0070583	0.0385666	Mobile element protein
1636	VBIStrSal202804_1647	673.351	951.024	256.842	0.270069	-1.8886	7.56072e-09	8.15364e-07	hypothetical membrane protein
1637	VBIStrSal202804_1648	793.236	918.698	605.044	0.658588	-0.602551	0.0539135	0.161033	Mundticin KS immunity protein
1638	VBIStrSal202804_1649	1552.78	1268.49	1979.22	1.56029	0.641819	0.357661	0.546493	Response regulator of the competence regulon ComE
1639	VBIStrSal202804_1650	2528.29	3006.64	1810.77	0.602257	-0.73155	0.0121416	0.0571911	Histidine kinase of the competence regulon ComD
1640	VBIStrSal202804_1651	21.64	23.1774	19.334	0.834174	-0.26158	0.754938	0.861285	hypothetical membrane protein
1641	VBIStrSal202804_1652	33.9933	44.1246	18.7963	0.425982	-1.23114	0.10759	0.255153	FIG01117550: hypothetical protein
1642	VBIStrSal202804_1653	38.2442	50.1832	20.3356	0.405227	-1.3032	0.0594712	0.171629	Bacteriocin BlpU
1643	VBIStrSal202804_1654	3398.34	3693.37	2955.78	0.800293	-0.3214	0.236795	0.425444	ABC transporter, ATP-binding/permease protein
1644	VBIStrSal202804_1655	3997.07	4094.25	3851.31	0.940662	-0.0882511	0.708497	0.82813	ABC transporter, ATP-binding/permease protein
1645	VBIStrSal202804_1656	2749.04	2331.6	3375.2	1.44759	0.53365	0.0574815	0.167539	FIG01117375: hypothetical protein
1646	VBIStrSal202804_1657	3795.93	4248.88	3116.5	0.733487	-0.447157	0.118175	0.269645	VanZF-related protein
1647	VBIStrSal202804_1658	17812.2	18547.4	16709.3	0.900895	-0.15057	0.576616	0.738463	Ribosomal RNA large subunit methyltransferase N (EC 2.1.1.-)
1648	VBIStrSal202804_1659	13084.7	11559.8	15372.1	1.32979	0.411202	0.139539	0.300539	Hypothetical DUF1027 domain protein
1649	VBIStrSal202804_1660	7197.1	6332.82	8493.52	1.34119	0.423513	0.116665	0.268434	5'-nucleotidase family protein in cluster with NagD-like phosphatase
1650	VBIStrSal202804_1661	12.8301	11.335	15.0727	1.32975	0.411157	0.639906	0.782947	pore-forming peptide, putative bacteriocin
1651	VBIStrSal202804_1662	4988.17	4930.3	5074.97	1.02934	0.0417258	0.849471	0.921056	ATP-dependent RNA helicase YqfR
1652	VBIStrSal202804_1663	9491.29	10072.2	8619.87	0.855805	-0.224646	0.467348	0.646588	Phospho-N-acetylmuramoyl-pentapeptide-transferase (EC 2.7.8.13)
1653	VBIStrSal202804_1664	15180.2	14657.5	15964.4	1.08916	0.123217	0.639691	0.782947	Cell division protein FtsI [Peptidoglycan synthetase] (EC 2.4.1.129)
1654	VBIStrSal202804_1665	1779.05	1528.67	2154.62	1.40947	0.495155	0.0706187	0.191907	Cell division protein FtsL
1655	VBIStrSal202804_1666	7578.12	6610.76	9029.17	1.36583	0.449778	0.100582	0.244818	rRNA small subunit methyltransferase H
1656	VBIStrSal202804_1667	2127.94	2695.4	1276.74	0.473672	-1.07804	0.000326752	0.00384778	FIG01116506: hypothetical protein
1657	VBIStrSal202804_1668	162.832	197.234	111.228	0.563938	-0.826392	0.0420413	0.13397	hypothetical protein
1658	VBIStrSal202804_1669	358.39	318.149	418.751	1.31621	0.396391	0.236227	0.425245	unknown protein
1659	VBIStrSal202804_1670	3766.37	4253.52	3035.65	0.71368	-0.486651	0.151574	0.317236	Gamma-glutamyl phosphate reductase (EC 1.2.1.41)
1660	VBIStrSal202804_1671	3710.91	3954.6	3345.39	0.845948	-0.241359	0.381491	0.57015	Glutamate 5-kinase (EC 2.7.2.11)
1661	VBIStrSal202804_1672	2723.02	3015.89	2283.72	0.757228	-0.4012	0.160995	0.328898	ABC transporter permease protein
1662	VBIStrSal202804_1673	2232.28	2258.54	2192.89	0.970936	-0.042552	0.895142	0.945923	ABC transporter, ATP-binding protein
1663	VBIStrSal202804_1674	690.794	741.561	614.643	0.82885	-0.270817	0.62848	0.773892	Putative inner membrane protein
1664	VBIStrSal202804_1675	83.6183	100.798	57.8491	0.573913	-0.801096	0.0954689	0.237398	Mobile element protein
1665	VBIStrSal202804_1676	5388.44	5382.81	5396.89	1.00261	0.00376769	0.977988	0.995478	ATP-dependent nuclease, subunit A
1666	VBIStrSal202804_1677	2508.03	2504.75	2512.96	1.00328	0.00472069	0.981224	0.995804	ATP-dependent nuclease, subunit B
1667	VBIStrSal202804_1678	88.558	91.1238	84.7094	0.929608	-0.105306	0.810998	0.896151	Mobile element protein
1668	VBIStrSal202804_1679	4466.48	5013.28	3646.29	0.727325	-0.459327	0.102213	0.246396	Accessory gene regulator protein C
1669	VBIStrSal202804_1680	4651.11	4732.33	4529.27	0.95709	-0.0632733	0.850565	0.921056	hypothetical protein
1670	VBIStrSal202804_1681	9132.16	9486.33	8600.91	0.906664	-0.141361	0.615133	0.765782	hypothetical protein
1671	VBIStrSal202804_1682	1307.64	1207.46	1457.9	1.20741	0.271913	0.388312	0.578707	hypothetical protein
1672	VBIStrSal202804_1683	1105.53	1154.12	1032.64	0.894738	-0.160463	0.505771	0.676453	hypothetical protein
1673	VBIStrSal202804_1684	2618.61	2487.69	2814.99	1.13157	0.178327	0.538415	0.702683	ABC transporter ATP-binding protein
1674	VBIStrSal202804_1685	1467.77	1473.88	1458.59	0.989626	-0.0150443	0.937751	0.972394	hypothetical protein
1675	VBIStrSal202804_1686	5095.96	4539.16	5931.17	1.30667	0.385893	0.16498	0.334366	Chaperone protein DnaK
1676	VBIStrSal202804_1687	1774.03	2465.03	737.534	0.299199	-1.74082	1.43653e-08	1.33793e-06	Muramoyltetrapeptide carboxypeptidase (EC 3.4.17.13)
1677	VBIStrSal202804_1688	529.434	722.032	240.538	0.33314	-1.5858	3.19602e-06	0.000105623	Integral membrane protein
1678	VBIStrSal202804_1689	364.655	486.155	182.404	0.375197	-1.41428	7.02059e-05	0.00117911	Muramoyltetrapeptide carboxypeptidase (EC 3.4.17.13)
1679	VBIStrSal202804_1690	1344.23	1519.37	1081.5	0.711808	-0.49044	0.116859	0.268434	unknown protein
1680	VBIStrSal202804_1691	1890.88	2213.93	1406.3	0.635203	-0.65471	0.129688	0.287277	Response regulator of the LytR/AlgR family
1681	VBIStrSal202804_1692	5053.45	4361.61	6091.2	1.39655	0.481866	0.0886639	0.224287	unknown protein
1682	VBIStrSal202804_1693	2127.86	2057.44	2233.48	1.08556	0.118443	0.693221	0.817059	unknown, predicted membrane protein (TMS5)
1683	VBIStrSal202804_1694	9298.32	9307.63	9284.36	0.997499	-0.00361288	0.94812	0.977017	Hydrolase (HAD superfamily)
1684	VBIStrSal202804_1695	1104.31	984.746	1283.66	1.30355	0.382444	0.184493	0.359267	L-asparaginase (EC 3.5.1.1)
1685	VBIStrSal202804_1696	54.5842	66.3061	37.0013	0.558037	-0.841567	0.140746	0.301662	FIG01119317: hypothetical protein
1686	VBIStrSal202804_1697	1786.86	2022.3	1433.69	0.70894	-0.496264	0.12709	0.282131	Transcriptional regulator, Cro/CI family
1687	VBIStrSal202804_1698	2520.39	2503.22	2546.14	1.01715	0.0245255	0.863213	0.92749	FIG01119136: hypothetical protein
1688	VBIStrSal202804_1699	903.145	996.12	763.683	0.766657	-0.383346	0.205527	0.386354	FIG01114818: hypothetical protein
1689	VBIStrSal202804_1700	75.5731	92.1313	50.7358	0.55069	-0.860687	0.0973628	0.239779	hypothetical protein
1690	VBIStrSal202804_1701	1980.08	2222.55	1616.38	0.727265	-0.459447	0.147008	0.311821	ATP-dependent DNA helicase RecG (EC 3.6.1.-)
1691	VBIStrSal202804_1702	3649.45	3003.29	4618.69	1.53788	0.620938	0.0999302	0.244049	Alanine racemase (EC 5.1.1.1)
1692	VBIStrSal202804_1703	2889.51	2441.67	3561.27	1.45854	0.54452	0.0486437	0.148541	Holo-[acyl-carrier protein] synthase (EC 2.7.8.7)
1693	VBIStrSal202804_1704	4629.18	4131.89	5375.11	1.30088	0.379491	0.174926	0.34934	2-keto-3-deoxy-D-arabino-heptulosonate-7-phosphate synthase I alpha (EC 2.5.1.54)
1694	VBIStrSal202804_1705	12846.9	13955.7	11183.6	0.801363	-0.319472	0.25133	0.439024	2-keto-3-deoxy-D-arabino-heptulosonate-7-phosphate synthase I alpha (EC 2.5.1.54)
1695	VBIStrSal202804_1706	26002.4	27546.5	23686.2	0.859864	-0.21782	0.409446	0.595848	Protein export cytoplasm protein SecA ATPase RNA helicase (TC 3.A.5.1.1)
1696	VBIStrSal202804_1707	1432.44	1616.48	1156.37	0.715363	-0.483252	0.103502	0.248042	unknown protein
1697	VBIStrSal202804_1708	5328.24	5495.15	5077.86	0.924061	-0.11394	0.656411	0.789775	Mannose-6-phosphate isomerase (EC 5.3.1.8)
1698	VBIStrSal202804_1709	2643.73	2431.9	2961.47	1.21776	0.284226	0.311807	0.496806	Fructokinase (EC 2.7.1.4)
1699	VBIStrSal202804_1710	3606.93	3603.88	3611.5	1.00212	0.00304837	0.967477	0.987231	PTS system, sucrose-specific IIB component (EC 2.7.1.69) / PTS system, sucrose-specific IIC component (EC 2.7.1.69) / PTS system, sucrose-specific IIA component (EC 2.7.1.69)
1700	VBIStrSal202804_1711	6562.21	4226.7	10065.5	2.3814	1.25181	6.02352e-06	0.000162397	Sucrose-6-phosphate hydrolase (EC 3.2.1.26)
1701	VBIStrSal202804_1712	995.198	917.597	1111.6	1.21142	0.276703	0.480961	0.654924	Sucrose operon repressor ScrR, LacI family
1702	VBIStrSal202804_1713	8572.11	8816.21	8205.95	0.93078	-0.103487	0.705516	0.825587	Transcription termination protein NusB
1703	VBIStrSal202804_1714	8617.77	9037.68	7987.91	0.883845	-0.178135	0.570231	0.732542	Alkaline shock protein
1704	VBIStrSal202804_1715	9985.24	10469.9	9258.26	0.884274	-0.177435	0.638071	0.782878	Translation elongation factor P
1705	VBIStrSal202804_1716	1750.86	1542.31	2063.68	1.33805	0.420129	0.229707	0.41725	dCMP deaminase (EC 3.5.4.12); Late competence protein ComEB
1706	VBIStrSal202804_1717	2339.27	1655.06	3365.59	2.03352	1.02398	0.0111613	0.0541327	Aminopeptidase YpdF (MP-, MA-, MS-, AP-, NP- specific)
1707	VBIStrSal202804_1718	10.5619	14.3681	4.85261	0.337735	-1.56604	0.219132	0.40487	unknown protein
1708	VBIStrSal202804_1719	16.9443	19.9897	12.3762	0.619128	-0.691689	0.442745	0.628366	peptide ABC transporter ATP binding protein, putative, truncated
1709	VBIStrSal202804_1720	114.397	107.17	125.237	1.16859	0.224765	0.665378	0.797286	hypothetical protein
1710	VBIStrSal202804_1721	103.292	92.7906	119.044	1.28293	0.359444	0.501759	0.673284	hypothetical protein
1711	VBIStrSal202804_1722	157.483	179.414	124.587	0.694411	-0.526137	0.404218	0.589496	Mobile element protein
1712	VBIStrSal202804_1723	100.641	101.492	99.3638	0.97903	-0.0305751	0.977569	0.995478	unknown protein
1713	VBIStrSal202804_1724	9487.11	8292.16	11279.5	1.36027	0.443889	0.105632	0.251967	Excinuclease ABC subunit A
1714	VBIStrSal202804_1725	6865.08	7303.06	6208.11	0.85007	-0.234346	0.40342	0.589171	Magnesium and cobalt transport protein CorA
1715	VBIStrSal202804_1726	3302.79	3822.71	2522.91	0.65998	-0.599506	0.0315508	0.113218	Integral membrane protein
1716	VBIStrSal202804_1727	16075.3	18023.6	13152.9	0.729757	-0.454512	0.150837	0.316989	unknown protein
1717	VBIStrSal202804_1728	5441.95	6041.72	4542.29	0.75182	-0.411542	0.151434	0.317236	SSU ribosomal protein S18p @ SSU ribosomal protein S18p, zinc-independent
1718	VBIStrSal202804_1729	46330.1	50015.5	40801.9	0.815784	-0.293741	0.300877	0.48402	Single-stranded DNA-binding protein
1719	VBIStrSal202804_1730	9850.45	9441.94	10463.2	1.10816	0.14817	0.58614	0.746564	SSU ribosomal protein S6p
1720	VBIStrSal202804_1731	129.759	150.283	98.9737	0.658582	-0.602564	0.134741	0.294921	hypothetical protein
1721	VBIStrSal202804_1732	1041.5	1329.91	608.879	0.457836	-1.1271	0.000226673	0.002867	unknown protein
1722	VBIStrSal202804_1733	529.556	627.684	382.363	0.609165	-0.715095	0.0324979	0.115205	A/G-specific adenine glycosylase (EC 3.2.2.-)
1723	VBIStrSal202804_1734	42.106	32.4839	56.5391	1.74053	0.799525	0.164804	0.33434	hypothetical protein
1724	VBIStrSal202804_1735	206.212	231.784	167.854	0.724181	-0.465578	0.227805	0.415282	FIG01116906: hypothetical protein
1725	VBIStrSal202804_1736	5527.05	6566.94	3967.23	0.604121	-0.727091	0.0103034	0.0507494	DNA polymerase I (EC 2.7.7.7)
1726	VBIStrSal202804_1737	301.392	360.902	212.126	0.587765	-0.76669	0.0336003	0.118091	Transcriptional regulator DegU, LuxR family
1727	VBIStrSal202804_1738	390.317	453.878	294.977	0.649904	-0.621702	0.0667745	0.186435	putative SalK homologue
1728	VBIStrSal202804_1739	414.863	480.078	317.04	0.660392	-0.598605	0.0691567	0.189949	hypothetical protein
1729	VBIStrSal202804_1740	326.257	382.111	242.477	0.63457	-0.656148	0.0657135	0.184196	FIG01118324: hypothetical protein
1730	VBIStrSal202804_1741	47.3252	48.5824	45.4395	0.935308	-0.0964862	0.859171	0.92749	ABC transporter, ATP-binding protein
1731	VBIStrSal202804_1742	9673.35	8192.03	11895.3	1.45206	0.538101	0.0579671	0.168236	Recombination inhibitory protein MutS2
1732	VBIStrSal202804_1743	662.152	767.234	504.53	0.657596	-0.604727	0.0529121	0.158969	Colicin V production protein
1733	VBIStrSal202804_1744	3092.45	2736.87	3625.82	1.32481	0.405781	0.219921	0.405962	FIG01114225: hypothetical protein
1734	VBIStrSal202804_1745	7855.44	6328.31	10146.1	1.60329	0.681038	0.0139372	0.0636022	Ribonuclease HIII (EC 3.1.26.4)
1735	VBIStrSal202804_1746	2308.62	2290.25	2336.18	1.02006	0.0286493	0.986236	0.999156	Signal peptidase I (EC 3.4.21.89)
1736	VBIStrSal202804_1747	3180.18	3003.68	3444.93	1.1469	0.197742	0.566237	0.729239	RecD-like DNA helicase YrrC
1737	VBIStrSal202804_1748	386.425	410.885	349.734	0.851172	-0.232477	0.467183	0.646588	FIG01116135: hypothetical protein
1738	VBIStrSal202804_1749	1497.18	1559.05	1404.37	0.900785	-0.150745	0.606777	0.762662	Branched-chain amino acid transport protein azlC
1739	VBIStrSal202804_1750	2081.59	2008.59	2191.08	1.09085	0.125459	0.623306	0.77163	YgjD/Kae1/Qri7 family, required for threonylcarbamoyladenosine (t(6)A) formation in tRNA
1740	VBIStrSal202804_1751	2052.5	2083.46	2006.05	0.962847	-0.0546216	0.904213	0.952072	Ribosomal-protein-S18p-alanine acetyltransferase (EC 2.3.1.-)
1741	VBIStrSal202804_1752	934.845	955.856	903.329	0.945048	-0.081541	0.774691	0.871076	Inactive homolog of metal-dependent proteases, putative molecular chaperone
1742	VBIStrSal202804_1753	5759.73	5298.03	6452.29	1.21787	0.284357	0.278615	0.4637	Protein of unknown function DUF1447
1743	VBIStrSal202804_1754	16859.2	17572.3	15789.6	0.898551	-0.154328	0.580707	0.74274	Zn-dependent hydrolase, RNA-metabolising, CPSF 73 kDa analog
1744	VBIStrSal202804_1755	3299.76	3315.02	3276.86	0.988488	-0.016704	0.991273	1	Glucan-binding protein B
1745	VBIStrSal202804_1756	54205.3	56391.6	50926	0.903078	-0.147078	0.758285	0.863873	Glutamine synthetase type I (EC 6.3.1.2)
1746	VBIStrSal202804_1757	60564.5	53754.1	70780.1	1.31674	0.396969	0.184806	0.359267	Transcriptional regulator, repressor of the glutamine synthetase, MerR family
1747	VBIStrSal202804_1758	776.742	863.98	645.886	0.74757	-0.419719	0.17812	0.352138	FIG01114549: hypothetical protein
1748	VBIStrSal202804_1759	56996	53080.3	62869.6	1.18442	0.244185	0.394493	0.582781	Phosphoglycerate kinase (EC 2.7.2.3)
1749	VBIStrSal202804_1760	56.6042	61.3559	49.4768	0.80639	-0.31045	0.508003	0.677228	Mobile element protein
1750	VBIStrSal202804_1761	114612	106757	126395	1.18394	0.2436	0.400259	0.586154	NAD-dependent glyceraldehyde-3-phosphate dehydrogenase (EC 1.2.1.12) / Plasmin(ogen) receptor
1751	VBIStrSal202804_1762	137038	122822	158363	1.28937	0.366667	0.193694	0.370915	Translation elongation factor G
1752	VBIStrSal202804_1763	26775.7	27227.2	26098.3	0.958539	-0.061091	0.877716	0.9362	SSU ribosomal protein S7p (S5e)
1753	VBIStrSal202804_1764	58997.7	55821.9	63761.2	1.14223	0.191848	0.437781	0.625533	SSU ribosomal protein S12p (S23e)
1754	VBIStrSal202804_1765	7136.28	8324.07	5354.61	0.643268	-0.636508	0.026978	0.100872	PurR: transcription regulator associated with purine metabolism
1755	VBIStrSal202804_1766	10097.8	11423.7	8108.91	0.70983	-0.494455	0.080727	0.209379	3'->5' exoribonuclease Bsu YhaM
1756	VBIStrSal202804_1767	15015.9	14937.1	15134.1	1.01318	0.0188951	0.930202	0.968488	DNA recombination protein RmuC
1757	VBIStrSal202804_1768	8291.2	8458.65	8040.03	0.95051	-0.0732259	0.8496	0.921056	Thiamin pyrophosphokinase (EC 2.7.6.2)
1758	VBIStrSal202804_1769	6151.37	6023.59	6343.04	1.05303	0.0745504	0.743539	0.854465	Ribulose-phosphate 3-epimerase (EC 5.1.3.1)
1759	VBIStrSal202804_1770	14400	12740.7	16888.8	1.32557	0.406616	0.134041	0.29469	Ribosome small subunit-stimulated GTPase EngC
1760	VBIStrSal202804_1771	7891.34	8332.01	7230.35	0.86778	-0.204599	0.44762	0.631331	Dimethyladenosine transferase (EC 2.1.1.-)
1761	VBIStrSal202804_1772	5495.34	5044.11	6172.17	1.22364	0.291178	0.390112	0.579652	Ribonuclease M5 (EC 3.1.26.8)
1762	VBIStrSal202804_1773	5136.16	3988.68	6857.38	1.71921	0.781747	0.0119588	0.0565902	Putative deoxyribonuclease YcfH
1763	VBIStrSal202804_1774	1376.59	1503.59	1186.08	0.788829	-0.342216	0.26413	0.453648	Succinyl-CoA synthetase, alpha subunit-related enzymes
1764	VBIStrSal202804_1775	2365.89	2566.34	2065.22	0.804735	-0.313415	0.299332	0.482767	Thioredoxin
1765	VBIStrSal202804_1776	50957.4	65673.9	28882.6	0.439788	-1.18512	3.94738e-05	0.000763035	COG2110, Macro domain, possibly ADP-ribose binding module
1766	VBIStrSal202804_1777	6912.68	6093.59	8141.32	1.33605	0.417971	0.111363	0.260006	conserved hypothetical protein; probable esterase
1767	VBIStrSal202804_1778	6102.43	5226.88	7415.75	1.41877	0.504644	0.0754514	0.199322	putative transport accessory protein
1768	VBIStrSal202804_1779	1505.34	1607.22	1352.52	0.841523	-0.248926	0.538285	0.702683	tRNA-guanine transglycosylase (EC 2.4.2.29)
1769	VBIStrSal202804_1780	1292.94	1614.44	810.698	0.502155	-0.993795	0.00122594	0.0107809	LSU ribosomal protein L34p
1770	VBIStrSal202804_1781	13834.7	14134.9	13384.3	0.946899	-0.0787181	0.908595	0.95396	NAD(P)H dehydrogenase (Quinone), putative( EC:1.6.5.2 )
1771	VBIStrSal202804_1782	6462.51	5860.02	7366.25	1.25704	0.330025	0.609901	0.763401	Transcriptional regulator, TetR family
1772	VBIStrSal202804_1783	12072.1	11177.4	13414.1	1.2001	0.263157	0.52703	0.693123	RNA-binding protein Jag
1773	VBIStrSal202804_1784	11070.1	12845.2	8407.48	0.654523	-0.611483	0.0282986	0.103543	Inner membrane protein translocase component YidC, short form OxaI-like
1774	VBIStrSal202804_1785	1157.96	1239.48	1035.68	0.835576	-0.259157	0.419206	0.60575	Ribonuclease P protein component (EC 3.1.26.5)
1775	VBIStrSal202804_1786	96985	99673.2	92952.6	0.932574	-0.100711	0.801465	0.890082	Argininosuccinate lyase (EC 4.3.2.1)
1776	VBIStrSal202804_1787	238283	290442	160044	0.551036	-0.859781	0.00263011	0.0195967	Argininosuccinate synthase (EC 6.3.4.5)
1777	VBIStrSal202804_1788	2676.22	2670.44	2684.9	1.00541	0.00778911	1	1	Mobile element protein
1778	VBIStrSal202804_1789	555.199	644.425	421.361	0.653856	-0.612956	0.0552399	0.163564	Response regulator of the competence regulon ComE
1779	VBIStrSal202804_1790	425.792	441.35	402.455	0.911871	-0.133098	0.736624	0.849621	Response regulator of the competence regulon ComE
1780	VBIStrSal202804_1791	2067.12	2401.19	1566.01	0.652181	-0.616655	0.0323617	0.11492	Sensory transduction protein kinase (EC 2.7.3.-)
1781	VBIStrSal202804_1792	4394.9	3801.17	5285.5	1.39049	0.475596	0.0872615	0.22291	Histidine kinase of the competence regulon ComD
1782	VBIStrSal202804_1793	4503.78	3840.47	5498.74	1.43179	0.517817	0.174919	0.34934	putative histidine kinase
1783	VBIStrSal202804_1794	5232.03	5082.6	5456.17	1.0735	0.102322	0.601573	0.758538	hypothetical protein
1784	VBIStrSal202804_1795	14789.1	15476.1	13758.6	0.889023	-0.169707	0.564151	0.727925	Glutamyl-tRNA synthetase (EC 6.1.1.17) @ Glutamyl-tRNA(Gln) synthetase (EC 6.1.1.24)
1785	VBIStrSal202804_1796	14258.9	16763.8	10501.5	0.626442	-0.674748	0.0163042	0.0703311	Oligopeptide ABC transporter, periplasmic oligopeptide-binding protein OppA (TC 3.A.1.5.1)
1786	VBIStrSal202804_1797	27091.8	28899.1	24380.9	0.843657	-0.245272	0.39322	0.581319	LSU ribosomal protein L1p (L10Ae)
1787	VBIStrSal202804_1798	36457.4	36474.1	36432.5	0.998859	-0.0016465	0.987031	0.999222	LSU ribosomal protein L11p (L12e)
1788	VBIStrSal202804_1799	1645.37	1425.08	1975.8	1.38645	0.471394	0.0667532	0.186435	FIG01114676: hypothetical protein
1789	VBIStrSal202804_1800	2169.1	2249.57	2048.4	0.910574	-0.135152	0.69672	0.818566	Carbonic anhydrase (EC 4.2.1.1)
1790	VBIStrSal202804_1801	563.618	591.177	522.281	0.88346	-0.178764	0.723058	0.840714	DUF124 domain-containing protein
1791	VBIStrSal202804_1802	1426.75	1499.87	1317.07	0.87812	-0.187511	0.521239	0.689141	DNA repair protein RadA
1792	VBIStrSal202804_1803	690.131	720.029	645.284	0.896192	-0.15812	0.588087	0.747976	Amidase from nicotinamidase family
1793	VBIStrSal202804_1804	530.194	532.645	526.517	0.988495	-0.0166942	0.99577	1	Deoxyuridine 5'-triphosphate nucleotidohydrolase (EC 3.6.1.23)
1794	VBIStrSal202804_1805	1666.25	1824.66	1428.64	0.78296	-0.35299	0.21705	0.401748	Fumarate reductase, flavoprotein subunit precursor (EC 1.3.99.1)
1795	VBIStrSal202804_1806	3336.49	3840.55	2580.39	0.671879	-0.573726	0.046083	0.143502	Fumarate reductase, flavoprotein subunit precursor (EC 1.3.99.1)
1796	VBIStrSal202804_1807	1126.18	1163.26	1070.57	0.920314	-0.119802	0.645557	0.784951	Formate-nitrate transporter
1797	VBIStrSal202804_1808	986.13	1104.35	808.802	0.732378	-0.449339	0.11638	0.268434	Substrate-specific component BL0695 of predicted ECF transporter
1798	VBIStrSal202804_1809	17295.3	14047.7	22166.6	1.57795	0.658056	0.0279151	0.102981	Glycerol-3-phosphate dehydrogenase [NAD(P)+] (EC 1.1.1.94)
1799	VBIStrSal202804_1810	18474.3	17001.2	20683.9	1.21662	0.282873	0.29883	0.482727	UTP--glucose-1-phosphate uridylyltransferase (EC 2.7.7.9)
1800	VBIStrSal202804_1811	3457.74	3266.17	3745.09	1.14663	0.197397	0.485385	0.658927	GlpG protein (membrane protein of glp regulon)
1801	VBIStrSal202804_1812	2336.32	2367.35	2289.77	0.96723	-0.0480695	0.916211	0.956351	5-formyltetrahydrofolate cyclo-ligase (EC 6.3.3.2)
1802	VBIStrSal202804_1813	4180.54	4939.97	3041.39	0.615671	-0.699769	0.0426372	0.135029	N-acetyl-L,L-diaminopimelate deacetylase (EC 3.5.1.47)
1803	VBIStrSal202804_1814	3329.58	2987.15	3843.22	1.28658	0.363545	0.215611	0.400638	2,3,4,5-tetrahydropyridine-2,6-dicarboxylate N-acetyltransferase (EC 2.3.1.89)
1804	VBIStrSal202804_1815	1839.73	1934.22	1698	0.877874	-0.187914	0.525653	0.692645	conserved hypothetical protein, truncated
1805	VBIStrSal202804_1816	2900.39	3012.59	2732.07	0.906883	-0.141012	0.615915	0.765782	Ribosomal RNA large subunit methyltransferase A (EC 2.1.1.51)
1806	VBIStrSal202804_1817	10.2782	11.9786	7.72745	0.645102	-0.632401	0.642752	0.783462	hypothetical protein
1807	VBIStrSal202804_1818	13.8752	19.9072	4.82713	0.242481	-2.04405	0.239443	0.42749	unknown protein
1808	VBIStrSal202804_1819	216.881	183.609	266.791	1.45304	0.539074	0.183547	0.35818	tRNA-specific adenosine-34 deaminase (EC 3.5.4.-)
1809	VBIStrSal202804_1820	157.142	152.125	164.668	1.08245	0.114304	0.723847	0.840795	FIG107367: tRNA-binding protein
1810	VBIStrSal202804_1821	62.7645	67.654	55.4303	0.81932	-0.287502	0.619454	0.768783	FIG01118690: hypothetical protein
1811	VBIStrSal202804_1822	324.103	416.42	185.627	0.44577	-1.16563	0.000845346	0.0079821	putative transport system permease protein
1812	VBIStrSal202804_1823	8959.59	7970.13	10443.8	1.31037	0.389971	0.14219	0.303803	Phenylalanyl-tRNA synthetase domain protein (Bsu YtpR)
1813	VBIStrSal202804_1824	3865.06	3243.09	4798.03	1.47946	0.565075	0.0388813	0.128704	hypothetical protein
1814	VBIStrSal202804_1825	3557.41	3340.76	3882.4	1.16213	0.216772	0.436522	0.624168	FIG009688: Thioredoxin
1815	VBIStrSal202804_1826	4136.47	3279.81	5421.45	1.65298	0.725066	0.0066616	0.037294	FIG014356: hypothetical protein
1816	VBIStrSal202804_1827	4086.05	4618.5	3287.38	0.711785	-0.490486	0.0937225	0.233907	Glutamyl aminopeptidase (EC 3.4.11.7)
1817	VBIStrSal202804_1828	1831.47	1698.19	2031.39	1.19621	0.258465	0.50346	0.674682	Pyrroline-5-carboxylate reductase (EC 1.5.1.2)
1818	VBIStrSal202804_1829	4235.89	4880.87	3268.44	0.669643	-0.578536	0.0470597	0.145438	Membrane-bound protease, CAAX family
1819	VBIStrSal202804_1830	477.263	400.476	592.443	1.47935	0.564961	0.0634552	0.179386	FIG01114296: hypothetical protein
1820	VBIStrSal202804_1831	899.264	881.172	926.401	1.05133	0.0722129	0.773295	0.870749	Membrane-bound protease, CAAX family
1821	VBIStrSal202804_1832	586.034	610.669	549.08	0.899145	-0.153375	0.832271	0.909506	Transcriptional regulator, Cro/CI family
1822	VBIStrSal202804_1833	5207.23	6008.62	4005.15	0.666568	-0.585175	0.043389	0.136986	Acetate kinase (EC 2.7.2.1)
1823	VBIStrSal202804_1834	1933.32	2164.34	1586.79	0.733153	-0.447815	0.116806	0.268434	Adenine-specific methyltransferase (EC 2.1.1.72)
1824	VBIStrSal202804_1835	217.061	184.4	266.052	1.4428	0.528869	0.299962	0.483194	Late competence protein ComGG, FIG068335
1825	VBIStrSal202804_1836	115.854	105.949	130.712	1.23372	0.303019	0.472232	0.650216	Late competence protein ComGF, access of DNA to ComEA, FIG012620
1826	VBIStrSal202804_1837	86.0531	91.0251	78.595	0.863443	-0.211826	0.620986	0.770219	Late competence protein ComGE, FIG075573
1827	VBIStrSal202804_1838	217.106	226.986	202.285	0.89118	-0.166212	0.656179	0.789775	Late competence protein ComGD, access of DNA to ComEA, FIG038316
1828	VBIStrSal202804_1839	210.229	179.838	255.814	1.42247	0.508395	0.135024	0.294921	Late competence protein ComGC, access of DNA to ComEA, FIG007487
1829	VBIStrSal202804_1840	222.008	231.899	207.171	0.893368	-0.162674	0.649865	0.786904	Late competence protein ComGB, access of DNA to ComEA
1830	VBIStrSal202804_1841	295.198	283.833	312.246	1.10011	0.137642	0.694377	0.817059	Late competence protein ComGA, access of DNA to ComEA
1831	VBIStrSal202804_1842	9699.61	8603.87	11343.2	1.31839	0.398772	0.337412	0.527352	DNA binding protein, FIG046916
1832	VBIStrSal202804_1843	52940	61006.9	40839.8	0.669429	-0.578997	0.0398379	0.130265	DNA-directed RNA polymerase beta' subunit (EC 2.7.7.6)
1833	VBIStrSal202804_1844	47234.2	49663.8	43589.9	0.877701	-0.188198	0.486558	0.658927	DNA-directed RNA polymerase beta subunit (EC 2.7.7.6)
1834	VBIStrSal202804_1845	11141.4	8871.58	14546.2	1.63964	0.713379	0.0089202	0.046039	Multimodular transpeptidase-transglycosylase (EC 2.4.1.129) (EC 3.4.-.-)
1835	VBIStrSal202804_1846	2171.76	1749.64	2804.96	1.60317	0.680925	0.0669174	0.186435	Tyrosyl-tRNA synthetase (EC 6.1.1.1)
1836	VBIStrSal202804_1847	694.963	552.931	908.01	1.64218	0.715608	0.0167634	0.0715586	Mobile element protein
1837	VBIStrSal202804_1848	25099	16280.6	38326.5	2.35412	1.23519	0.000205422	0.00266399	Ketol-acid reductoisomerase (EC 1.1.1.86)
1838	VBIStrSal202804_1849	4822.15	3701.97	6502.41	1.75647	0.812681	0.0755847	0.199322	Acetolactate synthase small subunit (EC 2.2.1.6)
1839	VBIStrSal202804_1850	10303.6	9651.2	11282.1	1.16899	0.22526	0.439463	0.626188	Acetolactate synthase large subunit (EC 2.2.1.6)
1840	VBIStrSal202804_1851	20455.6	13074.9	31526.7	2.41124	1.26977	2.75713e-06	9.61972e-05	Dihydroxy-acid dehydratase (EC 4.2.1.9)
1841	VBIStrSal202804_1852	22383	22290.5	22521.6	1.01037	0.0148813	0.945464	0.976203	Dihydroxyacetone kinase family protein
1842	VBIStrSal202804_1853	9308.12	8354.76	10738.2	1.28528	0.362078	0.176022	0.350504	FIG001802: Putative alkaline-shock protein
1843	VBIStrSal202804_1854	2250.28	1977.82	2658.97	1.34439	0.426954	0.12232	0.274751	Multi antimicrobial extrusion (MATE) family transporter
1844	VBIStrSal202804_1855	12895.5	11170.4	15483.1	1.38609	0.47102	0.0743421	0.198085	Threonine synthase (EC 4.2.3.1)
1845	VBIStrSal202804_1856	11012.4	11686.5	10001.3	0.855802	-0.224651	0.452172	0.635897	hypothetical protein
1846	VBIStrSal202804_1857	11090.6	9171.92	13968.7	1.52298	0.606899	0.0712592	0.193135	conserved hypothetical protein
1847	VBIStrSal202804_1858	10780.5	8819.1	13722.5	1.556	0.637842	0.0746462	0.198417	Alcohol dehydrogenase (EC 1.1.1.1); Acetaldehyde dehydrogenase (EC 1.2.1.10)
1848	VBIStrSal202804_1859	1754.89	2116.89	1211.9	0.57249	-0.804679	0.00638115	0.0364079	Neutral endopeptidase O (EC 3.4.24.-)
1849	VBIStrSal202804_1860	847.004	878.83	799.266	0.909466	-0.136908	0.625384	0.771805	Trehalose-6-phosphate hydrolase (EC 3.2.1.93)
1850	VBIStrSal202804_1861	1303.49	1450.02	1083.7	0.747373	-0.420099	0.142668	0.304506	PTS system, trehalose-specific IIB component (EC 2.7.1.69) / PTS system, trehalose-specific IIC component (EC 2.7.1.69)
1851	VBIStrSal202804_1862	670.097	598.993	776.753	1.29677	0.374917	0.224165	0.411941	Mobile element protein
1852	VBIStrSal202804_1863	1903.17	1963	1813.42	0.923804	-0.114342	0.89423	0.945923	unknown protein
1853	VBIStrSal202804_1864	2251.96	1804.31	2923.43	1.62025	0.696214	0.0132627	0.0614825	Hypothetical protein ywlG
1854	VBIStrSal202804_1865	588.407	788.361	288.476	0.365919	-1.45041	1.71572e-05	0.000386321	Trehalose operon transcriptional repressor
1855	VBIStrSal202804_1866	679.077	522.586	913.812	1.74863	0.806229	0.0393409	0.129643	Mobile element protein
1856	VBIStrSal202804_1867	179487	191841	160955	0.839004	-0.25325	0.428647	0.615054	Fructose-bisphosphate aldolase class II (EC 4.1.2.13)
1857	VBIStrSal202804_1868	1663.88	1124.54	2472.88	2.19902	1.13686	0.0736568	0.197027	Mobile element protein
1858	VBIStrSal202804_1869	1152.3	1345.57	862.394	0.640913	-0.6418	0.0371357	0.126818	FIG01116017: hypothetical protein
1859	VBIStrSal202804_1870	6057.39	6828.62	4900.54	0.717647	-0.478654	0.0932411	0.233354	LSU ribosomal protein L17p
1860	VBIStrSal202804_1871	45760	50066	39300.9	0.784982	-0.349268	0.212347	0.396989	DNA-directed RNA polymerase alpha subunit (EC 2.7.7.6)
1861	VBIStrSal202804_1872	13268.7	13328.3	13179.5	0.988838	-0.016194	0.947639	0.977017	SSU ribosomal protein S11p (S14e)
1862	VBIStrSal202804_1873	25021.6	23657.2	27068	1.14418	0.19431	0.49364	0.665003	SSU ribosomal protein S13p (S18e)
1863	VBIStrSal202804_1874	11267.5	12017.7	10142.1	0.843924	-0.244814	0.445329	0.630643	LSU ribosomal protein L36p
1864	VBIStrSal202804_1875	28359.1	28965	27450.3	0.947706	-0.0774891	0.818557	0.902703	Translation initiation factor 1
1865	VBIStrSal202804_1876	5140.38	6421.58	3218.58	0.501213	-0.996504	0.000647324	0.00653383	Adenylate kinase (EC 2.7.4.3)
1866	VBIStrSal202804_1877	51039.4	57220.7	41767.4	0.729936	-0.454159	0.117541	0.268796	Preprotein translocase secY subunit (TC 3.A.5.1.1)
1867	VBIStrSal202804_1878	8315.99	9960.62	5849.04	0.587217	-0.768034	0.00608299	0.0353089	LSU ribosomal protein L15p (L27Ae)
1868	VBIStrSal202804_1879	28400.2	25516	32726.4	1.28258	0.35905	0.186597	0.361378	LSU ribosomal protein L30p (L7e)
1869	VBIStrSal202804_1880	41485.7	44808.4	36501.6	0.814614	-0.295812	0.29009	0.474756	SSU ribosomal protein S5p (S2e)
1870	VBIStrSal202804_1881	30738.9	30343.4	31332.3	1.03259	0.0462676	0.906499	0.9535	LSU ribosomal protein L18p (L5e)
1871	VBIStrSal202804_1882	23072.1	24523.9	20894.5	0.852008	-0.231061	0.389433	0.579652	LSU ribosomal protein L6p (L9e)
1872	VBIStrSal202804_1883	25171.2	26897.5	22581.7	0.839549	-0.252314	0.355177	0.543655	SSU ribosomal protein S8p (S15Ae)
1873	VBIStrSal202804_1884	6691.12	7733.34	5127.78	0.663075	-0.592756	0.0347138	0.120604	SSU ribosomal protein S14p (S29e)
1874	VBIStrSal202804_1885	16813.3	18648.7	14060.3	0.753955	-0.407449	0.117245	0.268582	LSU ribosomal protein L5p (L11e)
1875	VBIStrSal202804_1886	39422.8	37316.3	42582.6	1.14113	0.190459	0.511313	0.680227	LSU ribosomal protein L24p (L26e)
1876	VBIStrSal202804_1887	21996.9	21979.5	22023	1.00198	0.00285015	0.932458	0.969851	LSU ribosomal protein L14p (L23e)
1877	VBIStrSal202804_1888	31267	34398.3	26570.1	0.772425	-0.372534	0.164803	0.33434	SSU ribosomal protein S17p (S11e)
1878	VBIStrSal202804_1889	30502.1	27094.5	35613.5	1.31442	0.394427	0.166506	0.336128	LSU ribosomal protein L29p (L35e)
1879	VBIStrSal202804_1890	47805	40404.5	58905.7	1.4579	0.543889	0.0499141	0.151517	LSU ribosomal protein L16p (L10e)
1880	VBIStrSal202804_1891	38750.4	42912.4	32507.5	0.757533	-0.400619	0.139377	0.300539	SSU ribosomal protein S3p (S3e)
1881	VBIStrSal202804_1892	19283.7	20267.8	17807.4	0.878608	-0.186709	0.50437	0.67546	LSU ribosomal protein L22p (L17e)
1882	VBIStrSal202804_1893	43306.5	43981.7	42293.6	0.961617	-0.056466	0.790474	0.88266	SSU ribosomal protein S19p (S15e)
1883	VBIStrSal202804_1894	36589.3	41438.8	29314.9	0.707426	-0.499348	0.063931	0.180433	LSU ribosomal protein L2p (L8e)
1884	VBIStrSal202804_1895	12547.2	12965.5	11919.9	0.919354	-0.121308	0.617971	0.767873	LSU ribosomal protein L23p (L23Ae)
1885	VBIStrSal202804_1896	20418.8	23964.9	15099.6	0.630071	-0.666414	0.0147789	0.066118	LSU ribosomal protein L4p (L1e)
1886	VBIStrSal202804_1897	36482.4	40254.4	30824.4	0.765741	-0.385072	0.141599	0.302856	LSU ribosomal protein L3p (L3e)
1887	VBIStrSal202804_1898	13596.8	15291	11055.4	0.723004	-0.467925	0.0935712	0.233814	SSU ribosomal protein S10p (S20e)
1888	VBIStrSal202804_1899	7269.53	6326.27	8684.42	1.37275	0.457074	0.0916421	0.230398	Holliday junction DNA helicase RuvB
1889	VBIStrSal202804_1900	11710.1	12710.6	10209.3	0.803215	-0.316143	0.249954	0.438376	Acyltransferase family
1890	VBIStrSal202804_1901	8049.73	7047.65	9552.83	1.35546	0.438786	0.115201	0.266419	MORN motif family protein
1891	VBIStrSal202804_1902	6572.98	5865.57	7634.1	1.30151	0.380186	0.169559	0.341284	Low molecular weight protein tyrosine phosphatase (EC 3.1.3.48)
1892	VBIStrSal202804_1903	15929.2	12174.2	21561.8	1.77111	0.824652	0.00260837	0.0195056	Adenylosuccinate synthetase (EC 6.3.4.4)
1893	VBIStrSal202804_1904	867.469	821.005	937.167	1.14149	0.190915	0.525651	0.692645	DNA topology modulation protein flar-related protein
1894	VBIStrSal202804_1905	15.6703	9.48138	24.9536	2.63186	1.39608	0.109816	0.258339	Diadenosine tetraphosphatase and related serine/threonine protein phosphatases
1895	VBIStrSal202804_1906	3338.29	4233.52	1995.43	0.47134	-1.08516	0.000242747	0.00301448	transcriptional regulator, Cro/CI family
1896	VBIStrSal202804_1907	5096.9	5884.75	3915.12	0.665298	-0.587927	0.0365753	0.125404	Putative membrane protein YeiH
1897	VBIStrSal202804_1908	16236.9	18870.6	12286.4	0.651083	-0.619088	0.0317931	0.113888	transcriptional regulator, Cro/CI family
1898	VBIStrSal202804_1909	540.098	601.972	447.287	0.743036	-0.428495	0.287476	0.471057	Replication initiator protein
1899	VBIStrSal202804_1910	184.756	205.952	152.961	0.742702	-0.429145	0.253009	0.44083	FIG01114795: hypothetical protein
1900	VBIStrSal202804_1911	1828.55	2029.12	1527.68	0.752879	-0.409511	0.343638	0.53342	Integrase
1901	VBIStrSal202804_1912	5764.4	5133.39	6710.91	1.30731	0.386597	0.229905	0.41725	Chromosome segregation helicase
1902	VBIStrSal202804_1913	1779.26	2268.5	1045.4	0.460836	-1.11768	0.00349355	0.0237817	LSU ribosomal protein L28p
1903	VBIStrSal202804_1914	6499.43	5661.53	7756.29	1.37	0.454174	0.106861	0.253718	Hypothetical protein possible functionally linked with Alanyl-tRNA synthetase
1904	VBIStrSal202804_1915	32056.6	34386.7	28561.5	0.830597	-0.267779	0.330197	0.518845	Putative Holliday junction resolvase (EC 3.1.-.-)
1905	VBIStrSal202804_1916	22687.5	23775.7	21055.3	0.885581	-0.175304	0.521949	0.689538	Ortholog of S. aureus MRSA252 (BX571856) SAR1694
1906	VBIStrSal202804_1917	7910.14	8513.08	7005.73	0.822937	-0.281146	0.348803	0.538176	Competence-induced protein Ccs4
1907	VBIStrSal202804_1918	66541.5	79182.9	47579.4	0.600881	-0.73485	0.00798287	0.0423754	Ribonucleotide reductase of class III (anaerobic), large subunit (EC 1.17.4.2)
1908	VBIStrSal202804_1919	8012.5	9497.41	5785.14	0.609128	-0.715183	0.00983592	0.0493535	FIG01115181: hypothetical protein
1909	VBIStrSal202804_1920	23250.7	27132.9	17427.3	0.642293	-0.638697	0.0190351	0.0795979	Acetyltransferase (EC 2.3.1.-)
1910	VBIStrSal202804_1921	14758.5	18927.4	8505.14	0.449356	-1.15407	4.60601e-05	0.000842654	Ribonucleotide reductase of class III (anaerobic), activating protein (EC 1.97.1.4)
1911	VBIStrSal202804_1922	2666.88	2764.87	2519.9	0.911396	-0.13385	0.745655	0.854803	UPF0246 protein YaaA
1912	VBIStrSal202804_1923	4549.11	4564.1	4526.63	0.99179	-0.0118933	0.938464	0.972642	Integral membrane protein
1913	VBIStrSal202804_1924	5211.55	5734.31	4427.41	0.772092	-0.373156	0.193128	0.370178	Aspartyl-tRNA synthetase (EC 6.1.1.12)
1914	VBIStrSal202804_1925	788.956	718.163	895.146	1.24644	0.317813	0.26774	0.45559	unknown protein
1915	VBIStrSal202804_1926	4877.47	4209.74	5879.08	1.39654	0.48186	0.0703586	0.1915	Histidyl-tRNA synthetase (EC 6.1.1.21)
1916	VBIStrSal202804_1927	355.5	416.564	263.904	0.633525	-0.658526	0.0531417	0.159425	PTS system, beta-glucoside-specific IIB component (EC 2.7.1.69) / PTS system, beta-glucoside-specific IIC component (EC 2.7.1.69) / PTS system, beta-glucoside-specific IIA component (EC 2.7.1.69)
1917	VBIStrSal202804_1928	42.6131	43.8057	40.8241	0.931937	-0.101696	0.899293	0.948843	PTS system, beta-glucoside-specific IIB component (EC 2.7.1.69) / PTS system, beta-glucoside-specific IIC component (EC 2.7.1.69) / PTS system, beta-glucoside-specific IIA component (EC 2.7.1.69)
1918	VBIStrSal202804_1929	23.5223	12.3989	40.2073	3.24282	1.69725	0.0193201	0.0804613	hypothetical protein
1919	VBIStrSal202804_1930	488.502	574.341	359.743	0.626359	-0.674939	0.038485	0.128435	5-methyltetrahydropteroyltriglutamate--homocysteine methyltransferase (EC 2.1.1.14)
1920	VBIStrSal202804_1931	51247.4	48806.1	54909.4	1.12505	0.169993	0.779375	0.874982	LSU ribosomal protein L32p
1921	VBIStrSal202804_1932	4283.38	5673.36	2198.41	0.387497	-1.36774	0.000104628	0.0015666	LSU ribosomal protein L33p @ LSU ribosomal protein L33p, zinc-independent
1922	VBIStrSal202804_1933	349.136	439.016	214.315	0.488172	-1.03454	0.00585691	0.034288	hypothetical protein
1923	VBIStrSal202804_1944	0.143742	0	0.359355	Inf	Inf	0.87282	0.933894	hypothetical protein
1924	VBIStrSal202804_1945	98.3629	124.961	58.4659	0.467873	-1.09581	0.0164752	0.0709194	Integrase
1925	VBIStrSal202804_1946	1256.65	1185.4	1363.52	1.15027	0.201968	0.681813	0.811287	hypothetical protein
1926	VBIStrSal202804_1947	16938.6	12705.9	23287.6	1.83282	0.874067	0.000989444	0.00905076	Mobile element protein
1927	VBIStrSal202804_1948	1010.42	1070.54	920.231	0.859595	-0.218272	0.638881	0.782947	Phosphohydrolase (MutT/nudix family protein)
1928	VBIStrSal202804_1949	6264.34	7078.4	5043.26	0.712485	-0.489069	0.395927	0.584388	Transcriptional regulator, PadR family
1929	VBIStrSal202804_1950	14425.9	16886.5	10734.9	0.635709	-0.653561	0.197455	0.37566	FIG04612: Integral membrane protein (putative)
1930	VBIStrSal202804_1951	14938.1	15021.5	14812.9	0.986115	-0.020172	0.995127	1	FIG015389: hypothetical membrane associated protein
1931	VBIStrSal202804_1952	14025.2	18645.1	7095.26	0.380542	-1.39387	1.50167e-06	5.698e-05	Phage infection protein
1932	VBIStrSal202804_1953	1611.09	1923.15	1143	0.594337	-0.750647	0.0136097	0.0625254	Transcriptional regulator, TetR family
1933	VBIStrSal202804_1954	1431.08	1802.81	873.491	0.484517	-1.04538	0.000539652	0.0056705	FIG01114132: hypothetical protein
1934	VBIStrSal202804_1955	5696.48	5386.72	6161.12	1.14376	0.193788	0.766599	0.867824	FIG01114881: hypothetical protein
1935	VBIStrSal202804_1956	11812.2	15391.7	6442.88	0.418593	-1.25638	1.57246e-05	0.000362019	SSU ribosomal protein S4p (S9e)
1936	VBIStrSal202804_1957	3315.17	3777.27	2622.02	0.694157	-0.526666	0.0611846	0.17485	FIG01114855: hypothetical protein
1937	VBIStrSal202804_1958	17340.4	20521.3	12569.1	0.61249	-0.707241	0.0129695	0.0603965	Replicative DNA helicase (EC 3.6.1.-) [SA14-24]
1938	VBIStrSal202804_1959	21327.8	17793.1	26629.8	1.49663	0.581722	0.29595	0.481539	LSU ribosomal protein L9p
1939	VBIStrSal202804_1960	12047.6	12075.4	12005.9	0.994246	-0.00832517	1	1	Phosphoesterase, DHH family protein
1940	VBIStrSal202804_1961	3674.2	3797.77	3488.83	0.91865	-0.122412	0.644425	0.784849	tRNA uridine 5-carboxymethylaminomethyl modification enzyme GidA
1941	VBIStrSal202804_1962	1576.12	2027.13	899.622	0.443792	-1.17205	7.86183e-05	0.0012991	Multiple antibiotic resistance protein marC
1942	VBIStrSal202804_1963	5497.67	6332.06	4246.09	0.670569	-0.576541	0.047632	0.146544	tRNA (5-methylaminomethyl-2-thiouridylate)- methyltransferase
1943	VBIStrSal202804_1964	3361.63	3542.34	3090.57	0.872465	-0.196831	0.521312	0.689141	FIG01116424: hypothetical protein
1944	VBIStrSal202804_1965	6043.44	6648.88	5135.29	0.772353	-0.372667	0.198016	0.376056	Immunodominant antigen A
1945	VBIStrSal202804_1966	6695.7	7940.73	4828.15	0.608024	-0.717799	0.0267336	0.100578	Aggregation promoting factor
1946	VBIStrSal202804_1967	2000.32	2144.89	1783.47	0.831495	-0.26622	0.349436	0.538747	Transmembrane component of general energizing module of ECF transporters
1947	VBIStrSal202804_1968	5000.88	5367.17	4451.45	0.829384	-0.269887	0.331506	0.520503	ATPase component of general energizing module of ECF transporters
1948	VBIStrSal202804_1969	10964.1	12946.9	7989.86	0.617125	-0.696364	0.0130162	0.0604765	ATPase component of general energizing module of ECF transporters
1949	VBIStrSal202804_1970	6172.42	7131.47	4733.83	0.663794	-0.591191	0.0370049	0.126583	CDP-diacylglycerol--glycerol-3-phosphate 3-phosphatidyltransferase (EC 2.7.8.5)
1950	VBIStrSal202804_1971	28319.5	29047.4	27227.7	0.937355	-0.0933331	0.773836	0.870749	Transcriptional regulator in cluster with unspecified monosaccharide ABC transport system
1951	VBIStrSal202804_1972	7760.87	8326.68	6912.16	0.830121	-0.268606	0.36737	0.557586	FIG009210: peptidase, M16 family
1952	VBIStrSal202804_1973	4574.93	4874.24	4125.96	0.846482	-0.240448	0.563537	0.727591	FIG001621: Zinc protease
1953	VBIStrSal202804_1974	8282.38	10613.1	4786.29	0.450979	-1.14887	6.96818e-05	0.00117911	FIG002958: hypothetical protein
1954	VBIStrSal202804_1975	36309.7	39003.4	32269.2	0.827343	-0.273442	0.441674	0.627807	DNA recombination and repair protein RecF
1955	VBIStrSal202804_1976	13107.4	13037.6	13212.2	1.01339	0.0191914	0.92438	0.963895	Inosine-5'-monophosphate dehydrogenase (EC 1.1.1.205)
1956	VBIStrSal202804_1977	5268.82	5857.15	4386.32	0.748883	-0.417188	0.154453	0.321305	Tryptophanyl-tRNA synthetase (EC 6.1.1.2)
1957	VBIStrSal202804_1978	3272.45	4078.19	2063.83	0.506065	-0.982606	0.000998748	0.00909526	hypothetical protein BH3604
1958	VBIStrSal202804_1979	13775.2	16115.2	10265.3	0.636994	-0.650649	0.0211713	0.0871083	ABC transporter ATP-binding protein uup
1959	VBIStrSal202804_1980	8010.38	9464.64	5828.98	0.615869	-0.699304	0.0133354	0.0616026	ABC transporter, permease protein
1960	VBIStrSal202804_1981	230.806	297.167	131.265	0.441721	-1.17879	0.00511793	0.0317777	Mobile element protein
1961	VBIStrSal202804_1982	6428.12	7668.34	4567.8	0.59567	-0.747415	0.0106089	0.0520038	Membrane protein, putative
1962	VBIStrSal202804_1983	9510.28	9308.76	9812.55	1.05412	0.0760384	0.80501	0.892567	LSU m3Psi1915 methyltransferase RlmH
1963	VBIStrSal202804_1984	53115.7	54552.6	50960.2	0.934148	-0.0982775	0.746657	0.854803	Serine protease, DegP/HtrA, do-like (EC 3.4.21.-)
1964	VBIStrSal202804_1985	5560.28	5658.81	5412.5	0.956474	-0.0642031	0.880202	0.937855	Chromosome (plasmid) partitioning protein ParB / Stage 0 sporulation protein J

## Sheet: S. sal pH 5.2|4.2 gene
num	id	baseMean	baseMeanA	baseMeanB	foldChange	log2FoldChange	pval	padj	annotation
1	VBIStrSal202804_0001	12076.1	13120.9	11379.5	0.867282	-0.205428	0.387194	1	Chromosomal replication initiator protein DnaA
2	VBIStrSal202804_0002	9369.13	9908.67	9009.43	0.909248	-0.137255	0.631479	1	DNA polymerase III beta subunit (EC 2.7.7.7)
3	VBIStrSal202804_0003	601.845	675.873	552.493	0.817452	-0.290794	0.315807	1	FIG01114317: hypothetical protein
4	VBIStrSal202804_0004	8765.54	9162.44	8500.94	0.927803	-0.108109	0.708169	1	GTP-binding and nucleic acid-binding protein YchF
5	VBIStrSal202804_0005	3399.13	3908.7	3059.42	0.782719	-0.353434	0.208924	1	Peptidyl-tRNA hydrolase (EC 3.1.1.29)
6	VBIStrSal202804_0006	17678.8	19521.9	16450.1	0.84265	-0.246995	0.357841	1	Transcription-repair coupling factor
7	VBIStrSal202804_0007	25661.7	25887.8	25510.9	0.985441	-0.0211586	0.982189	1	Ribosome-associated heat shock protein implicated in the recycling of the 50S subunit (S4 paralog)
8	VBIStrSal202804_0008	16799.1	17228.4	16512.9	0.958469	-0.061196	0.971922	1	Cell division protein DivIC
9	VBIStrSal202804_0009	10412.9	10543.9	10325.5	0.979284	-0.0302003	0.9651	1	FIG01114659: hypothetical protein
10	VBIStrSal202804_0010	23359.9	23233.9	23443.9	1.00904	0.0129851	0.885961	1	FIG01114299: hypothetical protein
11	VBIStrSal202804_0011	5667.77	5645.55	5682.58	1.00656	0.00943247	0.989031	1	tRNA(Ile)-lysidine synthetase
12	VBIStrSal202804_0012	7201.8	7380.14	7082.92	0.959727	-0.0593041	0.895269	1	Hypoxanthine-guanine phosphoribosyltransferase (EC 2.4.2.8)
13	VBIStrSal202804_0013	23818.1	21097.5	25631.9	1.21493	0.280868	0.297024	1	Cell division protein FtsH (EC 3.4.24.-)
14	VBIStrSal202804_0014	1303.73	1289.34	1313.32	1.0186	0.026583	0.762335	1	Rod shape-determining protein MreC
15	VBIStrSal202804_0015	1138.92	1108.67	1159.09	1.04548	0.0641678	0.748108	1	Rod shape-determining protein MreD
16	VBIStrSal202804_0016	13471.7	12400.8	14185.7	1.14393	0.193997	0.428049	1	Secreted antigen GbpB/SagA/PcsB, putative peptidoglycan hydrolase
17	VBIStrSal202804_0017	752.459	859.582	681.043	0.792296	-0.335889	0.33966	1	Mobile element protein
18	VBIStrSal202804_0018	527.354	612.572	470.543	0.768143	-0.380553	0.613082	1	Mobile element protein
19	VBIStrSal202804_0019	4128.01	4974.23	3563.86	0.716465	-0.481032	0.127911	1	Ribose-phosphate pyrophosphokinase (EC 2.7.6.1)
20	VBIStrSal202804_0020	5335.56	6181	4771.93	0.772032	-0.373268	0.174417	1	Aromatic amino acid aminotransferase gamma (EC 2.6.1.57) @ N-acetyl-L,L-diaminopimelate aminotransferase (EC 2.6.1.-)
21	VBIStrSal202804_0021	2893.77	3673.81	2373.74	0.646124	-0.630117	0.195276	1	DNA recombination and repair protein RecO
22	VBIStrSal202804_0022	6796.7	7269.45	6481.54	0.891614	-0.165509	0.659876	1	Phosphate:acyl-ACP acyltransferase PlsX
23	VBIStrSal202804_0023	4068.27	4388.6	3854.72	0.878349	-0.187135	0.61276	1	Acyl carrier protein
24	VBIStrSal202804_0024	17397.4	18663.7	16553.2	0.88692	-0.173124	0.453082	1	Phosphoribosylaminoimidazole-succinocarboxamide synthase (EC 6.3.2.6)
25	VBIStrSal202804_0025	34280.9	33899.2	34535.4	1.01877	0.0268271	0.935815	1	Phosphoribosylformylglycinamidine synthase, synthetase subunit (EC 6.3.5.3) / Phosphoribosylformylglycinamidine synthase, glutamine amidotransferase subunit (EC 6.3.5.3)
26	VBIStrSal202804_0026	19508.5	20791.7	18653	0.897135	-0.156602	0.483575	1	Amidophosphoribosyltransferase (EC 2.4.2.14)
27	VBIStrSal202804_0027	13232.2	15079.6	12000.6	0.795816	-0.329494	0.364465	1	Phosphoribosylformylglycinamidine cyclo-ligase (EC 6.3.3.1)
28	VBIStrSal202804_0028	2564.04	2876.04	2356.04	0.819195	-0.287722	0.207053	1	Phosphoribosylglycinamide formyltransferase (EC 2.1.2.2)
29	VBIStrSal202804_0029	140.864	173.838	118.882	0.683864	-0.548218	0.19474	1	hypothetical protein
30	VBIStrSal202804_0030	15762.5	17676.8	14486.4	0.819513	-0.287161	0.338183	1	IMP cyclohydrolase (EC 3.5.4.10) / Phosphoribosylaminoimidazolecarboxamide formyltransferase (EC 2.1.2.3)
31	VBIStrSal202804_0033	8.72311	9.19034	8.41162	0.915267	-0.127735	0.982066	1	putative choline binding protein
32	VBIStrSal202804_0034	10.1605	9.21582	10.7903	1.17085	0.227556	0.77853	1	hypothetical protein
33	VBIStrSal202804_0035	8586.46	9026.11	8293.37	0.91882	-0.122145	0.640729	1	Phosphoribosylamine--glycine ligase (EC 6.3.4.13)
34	VBIStrSal202804_0036	2633.66	2619.71	2642.96	1.00887	0.012743	0.967691	1	Phosphoribosylaminoimidazole carboxylase catalytic subunit (EC 4.1.1.21)
35	VBIStrSal202804_0037	3037.73	3625.62	2645.81	0.729752	-0.454521	0.09498	1	Phosphoribosylaminoimidazole carboxylase ATPase subunit (EC 4.1.1.21)
36	VBIStrSal202804_0038	985.263	1097.22	910.622	0.829932	-0.268935	0.291338	1	FIG01115954: hypothetical protein
37	VBIStrSal202804_0039	286.779	301.499	276.967	0.918633	-0.12244	0.750752	1	FIG01114860: hypothetical protein
38	VBIStrSal202804_0040	18.1047	12.4245	21.8914	1.76195	0.817175	0.31248	1	hypothetical protein
39	VBIStrSal202804_0041	208.935	211.883	206.97	0.976812	-0.0338469	0.946972	1	FIG01114860: hypothetical protein
40	VBIStrSal202804_0042	10690	11347.6	10251.6	0.903423	-0.146527	0.567154	1	Adenylosuccinate lyase (EC 4.3.2.2)
41	VBIStrSal202804_0043	9.16959	8.2678	9.77078	1.18179	0.24097	0.814381	1	hypothetical protein
42	VBIStrSal202804_0044	30.5966	31.7049	29.8577	0.941736	-0.0866055	0.956245	1	hypothetical protein
43	VBIStrSal202804_0045	23.1748	21.8468	24.0601	1.10131	0.139221	0.80867	1	hypothetical protein
44	VBIStrSal202804_0046	18447.3	15678	20293.6	1.2944	0.372286	0.192668	1	Arginyl-tRNA synthetase (EC 6.1.1.19)
45	VBIStrSal202804_0047	1847.75	1628.06	1994.2	1.22489	0.292657	0.295824	1	Arginine pathway regulatory protein ArgR, repressor of arg regulon
46	VBIStrSal202804_0048	4052.42	3520.08	4407.32	1.25205	0.324292	0.228527	1	FIG01114887: hypothetical protein
47	VBIStrSal202804_0049	14798.2	13702.9	15528.4	1.13322	0.180426	0.538255	1	DNA mismatch repair protein MutS
48	VBIStrSal202804_0050	8309.9	10352.2	6948.39	0.671202	-0.57518	0.0788027	1	Conserved domain protein SP0160
49	VBIStrSal202804_0051	14490.9	18126.6	12067.1	0.665715	-0.587024	0.0624958	1	Conserved domain protein
50	VBIStrSal202804_0052	310.144	321.236	302.749	0.94245	-0.0855127	0.808597	1	unknown protein
51	VBIStrSal202804_0053	2908.44	2867.98	2935.42	1.02351	0.0335314	0.915764	1	DNA mismatch repair protein MutL
52	VBIStrSal202804_0054	1155.41	948.364	1293.44	1.36387	0.447703	0.145029	1	FIG01116724: hypothetical protein
53	VBIStrSal202804_0055	2396.68	2487.1	2336.41	0.939412	-0.0901694	0.651627	1	Holliday junction DNA helicase RuvA
54	VBIStrSal202804_0056	1609.9	1575.6	1632.77	1.03629	0.0514218	0.922819	1	DNA-3-methyladenine glycosylase (EC 3.2.2.20)
55	VBIStrSal202804_0057	33901.2	31497.5	35503.7	1.12719	0.172732	0.531502	1	Molybdopterin binding motif, CinA N-terminal domain / C-terminal domain of CinA type S
56	VBIStrSal202804_0058	41623.2	41140.7	41944.8	1.01955	0.0279278	0.929679	1	RecA protein
57	VBIStrSal202804_0059	25624.5	21552.7	28339	1.31487	0.394923	0.158531	1	Transcriptional regulator SpxA2
58	VBIStrSal202804_0060	12370	12467	12305.4	0.987038	-0.0188221	0.982525	1	DNA polymerase III alpha subunit (EC 2.7.7.7)
59	VBIStrSal202804_0061	4509.47	4127.62	4764.03	1.15418	0.206872	0.55565	1	Aminopeptidase S (Leu, Val, Phe, Tyr preference) (EC 3.4.11.24)
60	VBIStrSal202804_0062	429.59	418.772	436.803	1.04306	0.0608195	0.950633	1	membrane protein
61	VBIStrSal202804_0063	1334.17	1415.57	1279.9	0.904154	-0.145359	0.706317	1	Transcriptional regulator, MarR family
62	VBIStrSal202804_0064	1007.64	726.935	1194.77	1.64358	0.716841	0.00927672	0.706593	FIG01114773: hypothetical protein
63	VBIStrSal202804_0065	1177.7	1128.38	1210.58	1.07284	0.101439	0.641373	1	Mobile element protein
64	VBIStrSal202804_0066	26581.7	24061.1	28262	1.17459	0.232162	0.407308	1	Alkyl hydroperoxide reductase protein F (EC 1.6.4.-)
65	VBIStrSal202804_0067	25095.7	21112	27751.5	1.31449	0.394506	0.1165	1	Alkyl hydroperoxide reductase protein C (EC 1.6.4.-)
66	VBIStrSal202804_0068	14047	15644.9	12981.7	0.829774	-0.269209	0.291332	1	SSU ribosomal protein S2p (SAe)
67	VBIStrSal202804_0069	12042.7	12194	11941.9	0.97932	-0.0301476	0.908672	1	Translation elongation factor Ts
68	VBIStrSal202804_0070	697.813	832.059	608.316	0.731097	-0.451865	0.0996078	1	small multidrug export protein (qacE) homolog
69	VBIStrSal202804_0071	19808.4	17559.4	21307.7	1.21346	0.279131	0.303077	1	Transcriptional regulator CtsR
70	VBIStrSal202804_0072	53012.8	43424.8	59404.7	1.36799	0.452059	0.086887	1	ATP-dependent Clp protease ATP-binding subunit ClpA
71	VBIStrSal202804_0073	5052.71	4870.12	5174.44	1.06249	0.0874436	0.715597	1	Transposase
72	VBIStrSal202804_0074	10580.4	8706.59	11829.7	1.3587	0.44223	0.132831	1	Mobile element protein
73	VBIStrSal202804_0075	3871.61	4117.33	3707.79	0.900535	-0.151146	0.554302	1	D-alanyl-D-alanine carboxypeptidase (EC 3.4.16.4)
74	VBIStrSal202804_0076	22292.4	22109.5	22414.3	1.01379	0.019758	0.811335	1	D-alanyl-D-alanine carboxypeptidase (EC 3.4.16.4)
75	VBIStrSal202804_0077	12848.2	12252.6	13245.3	1.08102	0.112399	0.775803	1	Polyribonucleotide nucleotidyltransferase (EC 2.7.7.8)
76	VBIStrSal202804_0078	4618.05	4326.93	4812.13	1.11213	0.153331	0.628281	1	FIG01116502: hypothetical protein
77	VBIStrSal202804_0079	6465.34	6745.28	6278.72	0.930831	-0.103408	0.762309	1	Serine acetyltransferase (EC 2.3.1.30)
78	VBIStrSal202804_0080	953.133	1148.17	823.109	0.716888	-0.480181	0.191434	1	hypothetical protein
79	VBIStrSal202804_0081	5240.28	5586.44	5009.5	0.896726	-0.157261	0.456845	1	Cysteinyl-tRNA synthetase (EC 6.1.1.16)
80	VBIStrSal202804_0082	1056.95	1187.33	970.026	0.816978	-0.29163	0.172455	1	COG1939: Ribonuclease III family protein
81	VBIStrSal202804_0083	13476.2	11677	14675.6	1.2568	0.329753	0.244369	1	hypothetical protein
82	VBIStrSal202804_0084	7190.77	5420.74	8370.78	1.54421	0.626873	0.0313376	0.926102	23S rRNA (guanosine-2'-O-) -methyltransferase rlmB (EC 2.1.1.-)
83	VBIStrSal202804_0085	6212.38	5365.76	6776.8	1.26297	0.336821	0.266963	1	Hypothetical protein DUF901, similar to C-terminal domain of ribosome protection-type Tc-resistance proteins
84	VBIStrSal202804_0086	7100.04	5748.32	8001.19	1.39192	0.477074	0.063497	1	DegV family protein in cluster with TrmH family tRNA/rRNA methyltransferase YacO
85	VBIStrSal202804_0087	149.847	164.364	140.168	0.852792	-0.229734	0.564894	1	Mobile element protein
86	VBIStrSal202804_0088	493.594	457.989	517.33	1.12957	0.17577	0.455318	1	Transcriptional regulator, Cro/CI family
87	VBIStrSal202804_0089	147796	146277	148809	1.01731	0.0247617	0.830385	1	LSU ribosomal protein L13p (L13Ae)
88	VBIStrSal202804_0090	62321.8	66251.4	59702	0.901144	-0.150171	0.700738	1	SSU ribosomal protein S9p (S16e)
89	VBIStrSal202804_0091	454.156	389.49	497.267	1.27671	0.352435	0.253278	1	Integral membrane protein
90	VBIStrSal202804_0092	323.599	318.805	326.795	1.02506	0.0357114	0.941228	1	Negative transcriptional regulator-copper transport operon
91	VBIStrSal202804_0093	126.432	98.6398	144.961	1.4696	0.555421	0.143319	1	Cu+ P-type ATPase
92	VBIStrSal202804_0094	316.709	321.617	313.436	0.974563	-0.0371728	0.981462	1	UbiE/COQ5 methyltransferase
93	VBIStrSal202804_0095	2106.08	1987.12	2185.39	1.09978	0.137213	0.634432	1	membrane protein, putative
94	VBIStrSal202804_0096	1593.75	1547.02	1624.9	1.05034	0.0708551	0.769113	1	Transcriptional regulator, Cro/CI family
95	VBIStrSal202804_0097	123672	152958	104148	0.680898	-0.554489	0.0327179	0.931551	hypothetical protein
96	VBIStrSal202804_0098	33251.6	29121.8	36004.9	1.23635	0.30609	0.29235	1	FIG01117803: hypothetical protein
97	VBIStrSal202804_0099	4407.8	4381.68	4425.22	1.00994	0.0142675	0.928513	1	FIG01117618: hypothetical protein
98	VBIStrSal202804_0100	16395.4	18417.7	15047.2	0.816996	-0.291599	0.479677	1	ACT domain containing transcriptional regulators, related to gcvR of E.coli
99	VBIStrSal202804_0101	17857.2	16785.1	18571.9	1.10645	0.145945	0.568508	1	FIG01115666: hypothetical protein
100	VBIStrSal202804_0102	11357.3	13723.8	9779.59	0.712601	-0.488834	0.0505788	1	Hypothetical, related to broad specificity phosphatases COG0406
101	VBIStrSal202804_0103	8556.54	9748.92	7761.63	0.796153	-0.328882	0.18602	1	D-alanyl-D-alanine carboxypeptidase (EC 3.4.16.4)
102	VBIStrSal202804_0104	8502.88	9933.21	7549.33	0.760009	-0.395912	0.212876	1	putative N-acetyl-muramidase
103	VBIStrSal202804_0105	111366	114919	108996	0.948459	-0.0763431	0.639362	1	Heat-inducible transcription repressor HrcA
104	VBIStrSal202804_0106	269177	278771	262780	0.942637	-0.0852253	0.659611	1	Heat shock protein GrpE
105	VBIStrSal202804_0107	1.04739e+06	1.08608e+06	1.0216e+06	0.940636	-0.0882921	0.929333	1	Chaperone protein DnaK
106	VBIStrSal202804_0108	552.59	488.11	595.577	1.22017	0.28708	0.465934	1	hypothetical protein
107	VBIStrSal202804_0109	40185.4	39969.7	40329.1	1.00899	0.012915	0.908086	1	Chaperone protein DnaJ
108	VBIStrSal202804_0110	2234.27	2395.68	2126.66	0.887706	-0.171847	0.37808	1	tRNA pseudouridine synthase A (EC 4.2.1.70)
109	VBIStrSal202804_0111	3409.13	3795.38	3151.63	0.830386	-0.268146	0.351897	1	Hydroxymethylpyrimidine phosphate kinase ThiD (EC 2.7.4.7)
110	VBIStrSal202804_0112	747.702	787.425	721.22	0.915923	-0.126702	0.69279	1	Substrate-specific component PdxU2 of predicted pyridoxin-related ECF transporter
111	VBIStrSal202804_0113	92.0089	102.463	85.0397	0.829958	-0.268891	0.444438	1	Mobile element protein
112	VBIStrSal202804_0114	824.285	904.895	770.545	0.85153	-0.231871	0.710584	1	Competence-specific sigma factor ComX
113	VBIStrSal202804_0115	6685.55	6342.28	6914.4	1.09021	0.124603	0.692774	1	Potassium efflux system KefA protein / Small-conductance mechanosensitive channel
114	VBIStrSal202804_0116	26102.9	27862.4	24930	0.894752	-0.16044	0.674065	1	Cell division trigger factor (EC 5.2.1.8)
115	VBIStrSal202804_0117	34363.6	32411	35665.4	1.10041	0.138039	0.611079	1	DNA-directed RNA polymerase delta subunit (EC 2.7.7.6)
116	VBIStrSal202804_0118	2745.06	2889.94	2648.47	0.916446	-0.125878	0.634544	1	CTP synthase (EC 6.3.4.2)
117	VBIStrSal202804_0119	1760.69	1791.51	1740.15	0.971331	-0.0419656	0.969601	1	FIG01115320: hypothetical protein
118	VBIStrSal202804_0120	1581.23	1686.14	1511.29	0.896303	-0.157941	0.815912	1	MutT/nudix family protein; 7,8-dihydro-8-oxoguanine-triphosphatase
119	VBIStrSal202804_0121	597.903	593.055	601.136	1.01363	0.0195259	0.949667	1	acetyltransferase, GNAT family
120	VBIStrSal202804_0122	6961.18	6953.92	6966.02	1.00174	0.00250774	0.949238	1	Ribosomal protein L11 methyltransferase (EC 2.1.1.-)
121	VBIStrSal202804_0123	3023.83	2804.3	3170.18	1.13047	0.176923	0.669574	1	Ribosomal RNA small subunit methyltransferase E (EC 2.1.1.-)
122	VBIStrSal202804_0124	7085.73	7000.06	7142.84	1.0204	0.0291317	0.885964	1	2',3'-cyclic-nucleotide 2'-phosphodiesterase (EC 3.1.4.16)
123	VBIStrSal202804_0125	1434.47	1617.87	1312.21	0.811075	-0.302094	0.216784	1	Ribonucleotide reduction protein NrdI
124	VBIStrSal202804_0126	42338.6	38036.9	45206.4	1.18849	0.249127	0.33062	1	GTP pyrophosphokinase (EC 2.7.6.5), (p)ppGpp synthetase I
125	VBIStrSal202804_0127	2546.73	2285.36	2720.98	1.19062	0.251709	0.425582	1	D-tyrosyl-tRNA(Tyr) deacylase
126	VBIStrSal202804_0128	2283.39	2262.07	2297.6	1.01571	0.0224829	0.975453	1	Dextranase precursor (EC 3.2.1.11)
127	VBIStrSal202804_0129	6833.03	6153.9	7285.78	1.18393	0.243581	0.494872	1	Threonine dehydratase (EC 4.3.1.19)
128	VBIStrSal202804_0130	7149.96	7784	6727.26	0.864241	-0.210494	0.509148	1	Peptide deformylase (EC 3.5.1.88)
129	VBIStrSal202804_0131	3723.43	4040.32	3512.18	0.869282	-0.202104	0.413581	1	Predicted N-ribosylNicotinamide CRP-like regulator
130	VBIStrSal202804_0132	129.528	98.8182	150.001	1.51794	0.602119	0.161027	1	Major facilitator superfamily transporter-permease
131	VBIStrSal202804_0133	4533.17	4891.32	4294.39	0.877961	-0.187771	0.459672	1	SSU ribosomal protein S15p (S13e)
132	VBIStrSal202804_0134	210.99	202.262	216.808	1.07191	0.100188	0.756051	1	FIG01117260: hypothetical protein
133	VBIStrSal202804_0135	8399.53	7855.35	8762.32	1.11546	0.157638	0.571106	1	TPR repeat-containing protein
134	VBIStrSal202804_0136	817.165	784.62	838.862	1.06913	0.0964389	0.735365	1	Amino acid transport ATP-binding protein
135	VBIStrSal202804_0137	1902.3	1859.21	1931.02	1.03863	0.0546753	0.972018	1	Amino acid ABC transporter, glutamine-binding protein/permease protein
136	VBIStrSal202804_0138	950.789	1009.71	911.508	0.902742	-0.147614	0.58392	1	Undecaprenyl-diphosphatase (EC 3.6.1.27)
137	VBIStrSal202804_0139	1373.46	1059.45	1582.8	1.49398	0.579158	0.0260883	0.877862	hypothetical protein
138	VBIStrSal202804_0140	2289.51	2249.53	2316.16	1.02962	0.0421098	0.825448	1	Negative regulator of genetic competence MecA
139	VBIStrSal202804_0141	831.493	822.395	837.558	1.01844	0.0263587	0.990992	1	Undecaprenyl-phosphate N-acetylglucosaminyl 1-phosphate transferase (EC 2.7.8.-)
140	VBIStrSal202804_0142	5336.92	4733.8	5739	1.21235	0.277802	0.380877	1	Iron-sulfur cluster assembly ATPase protein SufC
141	VBIStrSal202804_0143	10386.1	8917.54	11365.1	1.27447	0.349895	0.237819	1	Iron-sulfur cluster assembly protein SufD
142	VBIStrSal202804_0144	6826.27	5968.16	7398.34	1.23964	0.309916	0.279793	1	Cysteine desulfurase (EC 2.8.1.7), SufS subfamily
143	VBIStrSal202804_0145	2839.58	2628.81	2980.1	1.13363	0.180946	0.529529	1	Putative iron-sulfur cluster assembly scaffold protein for SUF system, SufE2
144	VBIStrSal202804_0146	2567.08	2342.42	2716.85	1.15985	0.213935	0.419924	1	Iron-sulfur cluster assembly protein SufB
145	VBIStrSal202804_0147	134.568	150.843	123.719	0.820182	-0.285985	0.83949	1	unknown protein
146	VBIStrSal202804_0148	4641.92	3572.29	5355.01	1.49904	0.584039	0.0338899	0.938776	Chaperonin (heat shock protein 33)
147	VBIStrSal202804_0149	2840.59	1592.71	3672.51	2.30582	1.20528	2.155e-05	0.0220888	tRNA dihydrouridine synthase B (EC 1.-.-.-)
148	VBIStrSal202804_0150	1385.94	1452.23	1341.75	0.923926	-0.114151	0.675005	1	Transcriptional repressor AdcR for Zn(2+)-responsive expression
149	VBIStrSal202804_0151	2962.65	2701.11	3137	1.16137	0.215831	0.603068	1	Zinc ABC transporter, ATP-binding protein ZnuC
150	VBIStrSal202804_0152	996.991	1125.71	911.18	0.809429	-0.305024	0.234586	1	Zinc ABC transporter, inner membrane permease protein ZnuB
151	VBIStrSal202804_0153	218.018	217.61	218.291	1.00313	0.00450481	0.978247	1	Malate permease
152	VBIStrSal202804_0154	19506.7	20548.8	18812	0.915478	-0.127403	0.624718	1	PTS system, maltose and glucose-specific IIC component (EC 2.7.1.69) / PTS system, maltose and glucose-specific IIB component (EC 2.7.1.69) / PTS system, maltose and glucose-specific IIA component (EC 2.7.1.69)
153	VBIStrSal202804_0155	10189.1	10540	9955.21	0.944515	-0.0823537	0.680994	1	Exodeoxyribonuclease III (EC 3.1.11.2)
154	VBIStrSal202804_0156	12670.8	11839.3	13225.1	1.11705	0.159695	0.506567	1	Glucose-6-phosphate isomerase (EC 5.3.1.9)
155	VBIStrSal202804_0157	3794.18	3514.23	3980.82	1.13277	0.179855	0.512367	1	positive transcriptional regulator MutR family
156	VBIStrSal202804_0158	226.825	213.125	235.959	1.10714	0.146839	0.609883	1	micrococin J25 ABC exporter (McjD) family, ATP binding/membrane-spanning protein
157	VBIStrSal202804_0159	38835.3	29973.7	44743.1	1.49275	0.57797	0.0291719	0.892574	FIG007491: hypothetical protein YeeN
158	VBIStrSal202804_0160	3484.51	3840.59	3247.12	0.845474	-0.242167	0.430032	1	Preprotein translocase subunit YajC (TC 3.A.5.1.1)
159	VBIStrSal202804_0161	2097.37	2220.44	2015.32	0.907619	-0.139841	0.665832	1	Undecaprenyl pyrophosphate synthetase
160	VBIStrSal202804_0162	2584.49	2336.71	2749.67	1.17673	0.234782	0.392247	1	Phosphatidate cytidylyltransferase (EC 2.7.7.41)
161	VBIStrSal202804_0163	8746.16	8138.34	9151.37	1.12448	0.169253	0.615257	1	Membrane-associated zinc metalloprotease
162	VBIStrSal202804_0164	7398.59	7254.29	7494.79	1.03315	0.0470524	0.893813	1	Prolyl-tRNA synthetase (EC 6.1.1.15)
163	VBIStrSal202804_0165	810.055	832.724	794.942	0.954629	-0.0669882	0.722877	1	ABC transporter substrate-binding protein
164	VBIStrSal202804_0166	744.952	650.563	807.877	1.24181	0.312446	0.346481	1	Methionine ABC transporter ATP-binding protein
165	VBIStrSal202804_0167	71696.2	75641.2	69066.2	0.913077	-0.131192	0.638395	1	Heat shock protein 60 family co-chaperone GroES
166	VBIStrSal202804_0168	100107	96555.1	102475	1.06131	0.0858451	0.738073	1	Heat shock protein 60 family chaperone GroEL
167	VBIStrSal202804_0169	113.216	123.05	106.66	0.866802	-0.206225	0.619313	1	Mobile element protein
168	VBIStrSal202804_0170	3465.56	3826.17	3225.15	0.842917	-0.246538	0.339844	1	hypothetical protein
169	VBIStrSal202804_0171	302.148	311.495	295.916	0.949989	-0.0740179	0.653321	1	unknown protein
170	VBIStrSal202804_0172	1605.02	1793.25	1479.54	0.825059	-0.27743	0.275578	1	Similar to ribosomal large subunit pseudouridine synthase D, Bacillus subtilis YhcT type
171	VBIStrSal202804_0173	13912.6	13988.1	13862.4	0.991013	-0.013024	0.90234	1	Multimodular transpeptidase-transglycosylase (EC 2.4.1.129) (EC 3.4.-.-)
172	VBIStrSal202804_0174	5764.21	6750.16	5106.9	0.75656	-0.402474	0.614633	1	Preprotein translocase subunit SecE (TC 3.A.5.1.1)
173	VBIStrSal202804_0175	3253.2	2973.6	3439.6	1.15671	0.210031	0.573374	1	Transcription antitermination protein NusG
174	VBIStrSal202804_0176	9.48639	9.52686	9.45941	0.99292	-0.0102504	1	1	Phosphatidylglycerophosphatase B
175	VBIStrSal202804_0177	547.246	441.903	617.475	1.39731	0.482651	0.103154	1	Hydrolase, haloacid dehalogenase-like family
176	VBIStrSal202804_0178	987.358	848.37	1080.02	1.27305	0.348288	0.262174	1	Transcriptional repressor
177	VBIStrSal202804_0179	6529.61	6206.68	6744.9	1.08672	0.119975	0.798608	1	Leucyl-tRNA synthetase (EC 6.1.1.4)
178	VBIStrSal202804_0180	159.791	173.33	150.765	0.869812	-0.201224	0.636952	1	Acyl-CoA thioesterase 1
179	VBIStrSal202804_0181	9406.59	9632.57	9255.94	0.9609	-0.0575423	0.680203	1	hypothetical protein
180	VBIStrSal202804_0182	31.6554	27.2908	34.5651	1.26655	0.340906	0.516664	1	hypothetical protein
181	VBIStrSal202804_0183	74.0537	78.5362	71.0654	0.904875	-0.14421	0.94009	1	Transcriptional regulator, HxlR family
182	VBIStrSal202804_0184	156.805	166.197	150.544	0.905818	-0.142706	0.785761	1	Zinc ABC transporter, ATP-binding protein ZnuC
183	VBIStrSal202804_0185	76.5406	66.2443	83.4048	1.25905	0.332334	0.489465	1	putative ABC transporter, integral membrane protein
184	VBIStrSal202804_0186	214.8	220.946	210.702	0.953636	-0.06849	0.954381	1	Autolysis response regulater LytR
185	VBIStrSal202804_0187	450.675	417.115	473.049	1.1341	0.181542	0.504922	1	Transcriptional regulator, MerR family
186	VBIStrSal202804_0188	66.8656	70.1717	64.6615	0.921475	-0.117983	0.807012	1	ABC transporter, ATP-binding protein
187	VBIStrSal202804_0189	172.283	184.611	164.064	0.8887	-0.170232	0.420492	1	ABC transporter permease protein
188	VBIStrSal202804_0190	14080.6	13681.9	14346.4	1.04857	0.0684177	0.934988	1	Nicotinate phosphoribosyltransferase (EC 2.4.2.11)
189	VBIStrSal202804_0191	13223.7	12292.6	13844.4	1.12624	0.171518	0.841872	1	NAD synthetase (EC 6.3.1.5)
190	VBIStrSal202804_0192	826.006	982.578	721.624	0.734418	-0.445326	0.272772	1	Transporter
191	VBIStrSal202804_0193	78739.4	73207.3	82427.4	1.12594	0.171135	0.560874	1	Aminopeptidase C (EC 3.4.22.40)
192	VBIStrSal202804_0194	24744.8	23274.1	25725.2	1.10531	0.144455	0.705144	1	Multimodular transpeptidase-transglycosylase (EC 2.4.1.129) (EC 3.4.-.-) / Penicillin-binding protein 1A/1B (PBP1)
193	VBIStrSal202804_0195	7827.89	8244.91	7549.87	0.9157	-0.127053	0.690773	1	Recombination protein RecU
194	VBIStrSal202804_0196	1152.86	1334.85	1031.54	0.77277	-0.371888	0.563349	1	FIG005686: hypothetical protein
195	VBIStrSal202804_0197	4032.11	4024.54	4037.16	1.00314	0.00451863	0.932141	1	Cell division protein GpsB, coordinates the switch between cylindrical and septal cell wall synthesis by re-localization of PBP1
196	VBIStrSal202804_0198	10473.9	10011	10782.5	1.07706	0.107104	0.548171	1	FIG001721: Predicted N6-adenine-specific DNA methylase
197	VBIStrSal202804_0199	10607.2	10357.8	10773.5	1.04013	0.0567694	0.765019	1	Hypothetical protein SPy1643
198	VBIStrSal202804_0200	29029.2	27035.9	30358	1.12288	0.167199	0.608555	1	SWF/SNF family helicase
199	VBIStrSal202804_0201	14690.4	16481.6	13496.3	0.818873	-0.288289	0.348626	1	FIG01114242: hypothetical protein
200	VBIStrSal202804_0202	10201.5	10687.2	9877.6	0.924244	-0.113654	0.666761	1	UDP-N-acetylmuramate--alanine ligase (EC 6.3.2.8)
201	VBIStrSal202804_0203	3221.01	3396.34	3104.13	0.913963	-0.129793	0.543092	1	putative arylalkylamine n-acetyltransferase
202	VBIStrSal202804_0204	25296.7	26394.8	24564.6	0.930662	-0.103671	0.656116	1	FIG004453: protein YceG like
203	VBIStrSal202804_0205	7884.37	8886.31	7216.4	0.81208	-0.300305	0.304338	1	Transcription elongation factor GreA
204	VBIStrSal202804_0206	6322.82	6469.71	6224.89	0.962158	-0.0556545	0.956127	1	Inner membrane protein translocase component YidC, OxaA protein
205	VBIStrSal202804_0207	839.515	858.601	826.791	0.962952	-0.0544645	0.94463	1	Predicted nucleoside phosphatase
206	VBIStrSal202804_0208	8635.04	7135.37	9634.81	1.35029	0.433269	0.105875	1	FIG011178: rRNA methylase
207	VBIStrSal202804_0209	10049.2	10092.9	10020	0.992785	-0.0104473	0.991133	1	FIG005986: HD family hydrolase
208	VBIStrSal202804_0210	30390.7	24315.9	34440.6	1.41638	0.502209	0.0769525	1	FIG005935: membrane protein
209	VBIStrSal202804_0211	11254	11310.5	11216.4	0.991679	-0.0120545	0.979158	1	unknown protein
210	VBIStrSal202804_0212	1512.44	1640.51	1427.06	0.86989	-0.201096	0.382033	1	Diaminopimelate decarboxylase (EC 4.1.1.20)
211	VBIStrSal202804_0213	1302.13	1398.23	1238.06	0.885446	-0.175524	0.606014	1	Transcriptional regulator, TetR/AcrR family
212	VBIStrSal202804_0214	6679.02	7196.53	6334.01	0.880148	-0.184182	0.563937	1	FIG027054: hypothetical protein
213	VBIStrSal202804_0215	14060.1	11431.4	15812.5	1.38326	0.468071	0.0975388	1	Glutamate racemase (EC 5.1.1.3)
214	VBIStrSal202804_0216	13494.9	13657.9	13386.2	0.980111	-0.0289837	0.951758	1	unknown domain / Nucleoside 5-triphosphatase RdgB (dHAPTP, dITP, XTP-specific) (EC 3.6.1.15)
215	VBIStrSal202804_0217	15928	15180.7	16426.2	1.08205	0.113766	0.776217	1	FIG009886: phosphoesterase
216	VBIStrSal202804_0218	24013.6	22240.5	25195.7	1.13287	0.179985	0.505746	1	FIG042801: CBS domain containing protein
217	VBIStrSal202804_0219	20551.2	20692.7	20456.9	0.988603	-0.0165362	0.982537	1	Tyrosine recombinase XerD
218	VBIStrSal202804_0220	11637.8	11066.3	12018.8	1.08607	0.119112	0.657125	1	Segregation and condensation protein A
219	VBIStrSal202804_0221	5324.61	5486.59	5216.63	0.950795	-0.0727934	0.770343	1	Segregation and condensation protein B
220	VBIStrSal202804_0222	4347.49	4651.41	4144.87	0.8911	-0.166341	0.530773	1	Ribosomal large subunit pseudouridine synthase B (EC 4.2.1.70)
221	VBIStrSal202804_0223	682.905	721.062	657.467	0.911804	-0.133204	0.491252	1	Protein YidD
222	VBIStrSal202804_0224	2140.69	2032.91	2212.54	1.08836	0.122156	0.543772	1	Potassium uptake protein TrkH
223	VBIStrSal202804_0225	1548.84	1580.49	1527.75	0.966633	-0.0489603	0.93816	1	Trk system potassium uptake protein TrkA
224	VBIStrSal202804_0226	239.383	244.49	235.978	0.965183	-0.0511261	0.974431	1	tRNA (cytosine34-2'-O-)-methyltransferase (EC 2.1.1.-)
225	VBIStrSal202804_0227	909.688	898.146	917.383	1.02142	0.0305753	0.938219	1	Substrate-specific component RibU of riboflavin ECF transporter
226	VBIStrSal202804_0228	598.139	586.39	605.971	1.03339	0.0473899	0.820474	1	Membrane-associated phospholipid phosphatase
227	VBIStrSal202804_0229	2215.17	2128.28	2273.1	1.06805	0.0949731	0.681984	1	Transcriptional regulator
228	VBIStrSal202804_0230	400.497	441.115	373.418	0.846533	-0.240363	0.623714	1	ABC transporter
229	VBIStrSal202804_0231	231.823	345.587	155.98	0.451346	-1.14769	0.0147257	0.754694	Membrane protein
230	VBIStrSal202804_0232	164.343	239.67	114.126	0.47618	-1.07042	0.00475777	0.550061	Ure cluster protein
231	VBIStrSal202804_0233	2801.81	3449.79	2369.83	0.686949	-0.541725	0.304238	1	Urea channel UreI
232	VBIStrSal202804_0234	2582.71	2760.85	2463.94	0.892456	-0.164147	0.636856	1	Urease gamma subunit (EC 3.5.1.5)
233	VBIStrSal202804_0235	5335.68	5589.2	5166.67	0.924401	-0.113409	0.578371	1	Urease beta subunit (EC 3.5.1.5)
234	VBIStrSal202804_0236	5741	6439.42	5275.39	0.819234	-0.287652	0.302379	1	Urease alpha subunit (EC 3.5.1.5)
235	VBIStrSal202804_0237	635.882	648.669	627.357	0.967145	-0.0481963	0.809045	1	Urease accessory protein UreE
236	VBIStrSal202804_0238	2302.19	2593.49	2107.99	0.812801	-0.299026	0.223811	1	Urease accessory protein UreF
237	VBIStrSal202804_0239	725.561	841.41	648.329	0.770527	-0.376083	0.158503	1	Urease accessory protein UreG
238	VBIStrSal202804_0240	2219.54	2480.48	2045.59	0.824675	-0.278103	0.247604	1	Urease accessory protein UreD
239	VBIStrSal202804_0241	1052.57	963.869	1111.71	1.15338	0.205866	0.585233	1	Substrate-specific component NikM of nickel ECF transporter / Additional substrate-specific component NikN of nickel ECF transporter
240	VBIStrSal202804_0242	1497.14	1531.93	1473.95	0.962153	-0.055662	0.671046	1	Transmembrane component NikQ of energizing module of nickel ECF transporter
241	VBIStrSal202804_0243	1320.91	1415.02	1258.16	0.889149	-0.169503	0.426006	1	ATPase component NikO of energizing module of nickel ECF transporter
242	VBIStrSal202804_0244	2597.88	2708	2524.47	0.932227	-0.101247	0.729597	1	Cysteine ABC transporter, substrate-binding protein
243	VBIStrSal202804_0245	3898.79	4296.74	3633.48	0.845637	-0.241889	0.361462	1	Methionine ABC transporter substrate-binding protein
244	VBIStrSal202804_0246	1884.95	2077.42	1756.64	0.845584	-0.241981	0.390978	1	Acetylornithine deacetylase/Succinyl-diaminopimelate desuccinylase and related deacylases
245	VBIStrSal202804_0247	2380.77	2546.29	2270.43	0.89166	-0.165435	0.494685	1	Methionine ABC transporter ATP-binding protein
246	VBIStrSal202804_0248	1280.69	1441.4	1173.56	0.814182	-0.296578	0.316887	1	Methionine ABC transporter permease protein
247	VBIStrSal202804_0249	699.211	809.747	625.521	0.77249	-0.372413	0.177764	1	Dicarboxylate/amino acid:cation (Na+ or H+) symporter
248	VBIStrSal202804_0250	1157.27	1190.1	1135.38	0.954025	-0.0679013	0.779985	1	FIG01107939: hypothetical protein
249	VBIStrSal202804_0251	861.797	836.404	878.725	1.0506	0.0712114	0.758332	1	Substrate-specific component MtsA of methionine-regulated ECF transporter
250	VBIStrSal202804_0252	1931.07	2054.67	1848.67	0.899742	-0.152417	0.552374	1	Duplicated ATPase component MtsB of energizing module of methionine-regulated ECF transporter
251	VBIStrSal202804_0253	894.568	1081.51	769.943	0.711917	-0.490218	0.1095	1	Transmembrane component MtsC of energizing module of methionine-regulated ECF transporter
252	VBIStrSal202804_0254	584.631	618.829	561.833	0.907898	-0.139398	0.533552	1	Potassium uptake protein, integral membrane component, KtrA
253	VBIStrSal202804_0255	914.09	995.002	860.149	0.864469	-0.210113	0.432029	1	Potassium uptake protein, integral membrane component, KtrB
254	VBIStrSal202804_0256	1705.4	1619.23	1762.85	1.0887	0.122601	0.624793	1	rRNA small subunit 7-methylguanosine (m7G) methyltransferase GidB
255	VBIStrSal202804_0257	4639.86	4333.7	4843.96	1.11774	0.160589	0.604516	1	COG1399 protein in cluster with ribosomal protein L32p, Firmicutes subfamily
256	VBIStrSal202804_0258	8213.81	8412.87	8081.1	0.960564	-0.0580469	0.941455	1	Response regulator CsrR
257	VBIStrSal202804_0259	6386.02	6607.44	6238.4	0.944148	-0.0829145	0.716923	1	Transmembrane histidine kinase CsrS
258	VBIStrSal202804_0260	2541.29	2462.25	2593.97	1.0535	0.0751869	0.726811	1	Ribonucleotide reductase transcriptional regulator NrdR
259	VBIStrSal202804_0261	7922.62	7141.33	8443.49	1.18234	0.241647	0.380055	1	Helicase loader DnaB
260	VBIStrSal202804_0262	4262.53	3902.62	4502.47	1.1537	0.206271	0.460907	1	Helicase loader DnaI
261	VBIStrSal202804_0263	7827.98	6389.52	8786.95	1.37521	0.459656	0.124883	1	GTP-binding protein EngA
262	VBIStrSal202804_0264	1033.33	1310.58	848.489	0.647414	-0.627239	0.0117664	0.754694	Sakacin A production response regulator
263	VBIStrSal202804_0265	4893.28	5728.85	4336.23	0.756911	-0.401804	0.114789	1	Seryl-tRNA synthetase (EC 6.1.1.11)
264	VBIStrSal202804_0266	7216.95	6745.57	7531.2	1.11647	0.158941	0.634459	1	Putative regulator of the mannose operon, ManO
265	VBIStrSal202804_0267	8689.08	10006.2	7811.02	0.78062	-0.357309	0.165544	1	PTS system, mannose-specific IID component (EC 2.7.1.69)
266	VBIStrSal202804_0268	10495.6	11300.2	9959.23	0.881328	-0.182248	0.334772	1	PTS system, mannose-specific IIC component (EC 2.7.1.69)
267	VBIStrSal202804_0269	6145.63	6114.37	6166.48	1.00852	0.0122434	0.982667	1	PTS system, mannose-specific IIB component (EC 2.7.1.69) / PTS system, mannose-specific IIA component (EC 2.7.1.69)
268	VBIStrSal202804_0270	8031.06	8290.92	7857.82	0.947762	-0.0774036	0.91111	1	Putative regulator of the mannose operon, ManO
269	VBIStrSal202804_0271	42903.8	50114.5	38096.7	0.760194	-0.39556	0.136453	1	PTS system, mannose-specific IID component (EC 2.7.1.69)
270	VBIStrSal202804_0272	44104.3	52057.3	38802.3	0.745377	-0.423958	0.0988608	1	PTS system, mannose-specific IIC component (EC 2.7.1.69)
271	VBIStrSal202804_0273	22035	26593.6	18996	0.714305	-0.485388	0.204763	1	PTS system, mannose-specific IIB component (EC 2.7.1.69) / PTS system, mannose-specific IIA component (EC 2.7.1.69)
272	VBIStrSal202804_0274	236.561	273.875	211.685	0.772924	-0.371601	0.330085	1	FIG01115503: hypothetical protein
273	VBIStrSal202804_0275	2964.25	3528.06	2588.37	0.733654	-0.446829	0.0981252	1	Hydrolase (HAD superfamily)
274	VBIStrSal202804_0276	506.866	608.778	438.924	0.720992	-0.471944	0.113626	1	Guanine-hypoxanthine permease
275	VBIStrSal202804_0277	688.991	704.277	678.8	0.963826	-0.0531559	0.913317	1	ATPase YjeE, predicted to have essential role in cell wall biosynthesis
276	VBIStrSal202804_0278	1792.88	1849.42	1755.2	0.949054	-0.0754375	0.739391	1	Acetyltransferase (EC 2.3.1.-)
277	VBIStrSal202804_0279	8115.2	8390.95	7931.36	0.945228	-0.081265	0.797447	1	Cell envelope-associated transcriptional attenuator LytR-CpsA-Psr, subfamily F2 (as in PMID19099556)
278	VBIStrSal202804_0280	3219.34	2957.7	3393.76	1.14743	0.198408	0.524453	1	COG0779: clustered with transcription termination protein NusA
279	VBIStrSal202804_0281	9434.1	8482.43	10068.6	1.18699	0.247307	0.359758	1	Transcription termination protein NusA
280	VBIStrSal202804_0282	5476.13	5178.32	5674.67	1.09585	0.132052	0.636413	1	COG2740: Predicted nucleic-acid-binding protein implicated in transcription termination
281	VBIStrSal202804_0283	6349.36	6333.38	6360.02	1.0042	0.00605377	0.937429	1	ribosomal protein L7Ae family protein
282	VBIStrSal202804_0284	19739.7	19564.8	19856.4	1.01491	0.0213447	0.897435	1	Translation initiation factor 2
283	VBIStrSal202804_0285	1763.04	1165.58	2161.34	1.8543	0.890878	0.0450677	1	Ribosome-binding factor A
284	VBIStrSal202804_0286	10426.6	8824.45	11494.7	1.3026	0.381389	0.157699	1	conserved hypothetical protein TIGR00730
285	VBIStrSal202804_0287	10285.8	9545.93	10779.1	1.12918	0.175279	0.574623	1	UDP-N-acetylmuramoylalanyl-D-glutamate--L-lysine ligase (EC 6.3.2.7)
286	VBIStrSal202804_0288	4187.09	4270.33	4131.59	0.967511	-0.0476497	0.911695	1	Membrane protein involved in the export of O-antigen, teichoic acid lipoteichoic acids
287	VBIStrSal202804_0289	56928.9	40596.7	67817	1.67051	0.740285	0.00778551	0.693926	cation-transporting ATPase, E1-E2 family
288	VBIStrSal202804_0290	5642.27	5411.77	5795.93	1.07099	0.0989399	0.623994	1	Cystathionine gamma-synthase (EC 2.5.1.48)
289	VBIStrSal202804_0291	2164.65	2226.38	2123.49	0.953784	-0.0682648	0.984967	1	Aspartate aminotransferase (EC 2.6.1.1)
290	VBIStrSal202804_0292	3122.22	2844.68	3307.24	1.16261	0.217364	0.33965	1	Levanase (EC 3.2.1.65)
291	VBIStrSal202804_0293	25500.1	22586	27442.8	1.21503	0.280994	0.290951	1	Fructosyltransfearse Ftf
292	VBIStrSal202804_0294	9854.76	9997.5	9759.6	0.976204	-0.0347458	0.975937	1	Uracil phosphoribosyltransferase (EC 2.4.2.9)
293	VBIStrSal202804_0295	16108.2	16435.9	15889.8	0.966772	-0.0487524	0.91501	1	ATP-dependent Clp protease proteolytic subunit (EC 3.4.21.92)
294	VBIStrSal202804_0296	4599.46	4677.18	4547.65	0.972305	-0.0405192	0.969759	1	FIG01115120: hypothetical protein
295	VBIStrSal202804_0297	1007.31	997.043	1014.15	1.01716	0.0245409	0.908391	1	FIG01114398: hypothetical protein
296	VBIStrSal202804_0298	1439.25	1593.6	1336.36	0.838582	-0.253975	0.324547	1	Branched-chain amino acid ABC transporter, amino acid-binding protein (TC 3.A.1.4.1)
297	VBIStrSal202804_0299	3729.22	3790.87	3688.12	0.972895	-0.0396436	0.750415	1	High-affinity branched-chain amino acid transport system permease protein LivH (TC 3.A.1.4.1)
298	VBIStrSal202804_0300	1091.98	1197.55	1021.61	0.853083	-0.229242	0.400097	1	Branched-chain amino acid transport system permease protein LivM (TC 3.A.1.4.1)
299	VBIStrSal202804_0301	5121.7	5254.24	5033.35	0.95796	-0.0619621	0.781385	1	Branched-chain amino acid transport ATP-binding protein LivG (TC 3.A.1.4.1)
300	VBIStrSal202804_0302	4240.24	4808.98	3861.08	0.802889	-0.316727	0.26312	1	Branched-chain amino acid transport ATP-binding protein LivF (TC 3.A.1.4.1)
301	VBIStrSal202804_0303	13268.4	10200.7	15313.5	1.50123	0.586141	0.0314423	0.926102	Acetoin utilization acuB protein
302	VBIStrSal202804_0304	547.249	582.422	523.799	0.899347	-0.153051	0.591313	1	Cysteine synthase (EC 2.5.1.47)
303	VBIStrSal202804_0305	908.558	951.068	880.218	0.925505	-0.111688	0.707084	1	FIG000605: protein co-occurring with transport systems (COG1739)
304	VBIStrSal202804_0306	242.658	230.496	250.766	1.08794	0.121604	0.586327	1	ComF operon protein A, DNA transporter ATPase
305	VBIStrSal202804_0307	225.149	215.415	231.639	1.07531	0.104758	0.703203	1	ComF operon protein C
306	VBIStrSal202804_0308	352456	395599	323694	0.818239	-0.289406	0.710051	1	Ribosomal subunit interface protein
307	VBIStrSal202804_0309	5147.04	4228.79	5759.2	1.3619	0.445623	0.261741	1	hypothetical protein
308	VBIStrSal202804_0310	5177.75	5673.38	4847.33	0.854398	-0.22702	0.541114	1	Manganese-dependent inorganic pyrophosphatase (EC 3.6.1.1)
309	VBIStrSal202804_0311	9622.14	9155.71	9933.1	1.08491	0.117571	0.716303	1	FIG01114850: hypothetical protein
310	VBIStrSal202804_0312	2081.03	2369.15	1888.95	0.797314	-0.326781	0.447267	1	Mobile element protein
311	VBIStrSal202804_0313	17073.9	17093.1	17061.1	0.998128	-0.00270268	0.947014	1	Cysteinyl-tRNA synthetase related protein
312	VBIStrSal202804_0314	18589.3	21731.1	16494.7	0.759038	-0.397756	0.601438	1	Regulatory protein recX
313	VBIStrSal202804_0315	2822.38	2960.4	2730.37	0.9223	-0.116692	0.638682	1	RNA methyltransferase, TrmA family
314	VBIStrSal202804_0316	13338.6	16245.1	11400.9	0.701807	-0.510853	0.178398	1	Aspartate--ammonia ligase (EC 6.3.1.1)
315	VBIStrSal202804_0317	4110	4194.27	4053.82	0.966513	-0.0491382	0.791846	1	Aspartokinase (EC 2.7.2.4)
316	VBIStrSal202804_0318	2457.61	2303.09	2560.63	1.11182	0.152927	0.524598	1	Hydrolase, haloacid dehalogenase-like family
317	VBIStrSal202804_0319	5734.43	6251.09	5389.99	0.862248	-0.213825	0.499033	1	Trans-2,cis-3-Decenoyl-ACP isomerase
318	VBIStrSal202804_0320	2461.42	2821.36	2221.45	0.787367	-0.344891	0.212927	1	Transcriptional regulator of fatty acid biosynthesis FabT
319	VBIStrSal202804_0321	2640.25	2715.04	2590.39	0.954088	-0.0678055	0.852797	1	3-oxoacyl-[acyl-carrier-protein] synthase, KASIII (EC 2.3.1.41)
320	VBIStrSal202804_0322	32240.9	35706.3	29930.6	0.838245	-0.254556	0.429571	1	Acyl carrier protein
321	VBIStrSal202804_0323	35471	39133.5	33029.3	0.844017	-0.244656	0.419934	1	Enoyl-[acyl-carrier-protein] reductase [FMN] (EC 1.3.1.9)
322	VBIStrSal202804_0324	21793.8	21942.2	21694.8	0.988724	-0.0163604	0.89232	1	Malonyl CoA-acyl carrier protein transacylase (EC 2.3.1.39)
323	VBIStrSal202804_0325	18552.2	18856.3	18349.5	0.973124	-0.0393048	0.904709	1	3-oxoacyl-[acyl-carrier protein] reductase (EC 1.1.1.100)
324	VBIStrSal202804_0326	24199.2	26628.1	22579.9	0.84797	-0.237914	0.41669	1	3-oxoacyl-[acyl-carrier-protein] synthase, KASII (EC 2.3.1.41)
325	VBIStrSal202804_0327	5277.57	5462.44	5154.33	0.943594	-0.0837626	0.811064	1	Biotin carboxyl carrier protein of acetyl-CoA carboxylase
326	VBIStrSal202804_0328	3472.32	4153.59	3018.15	0.726635	-0.460697	0.179886	1	(3R)-hydroxymyristoyl-[acyl carrier protein] dehydratase (EC 4.2.1.-)
327	VBIStrSal202804_0329	1414.74	1566.35	1313.67	0.838683	-0.253803	0.471468	1	hypothetical protein
328	VBIStrSal202804_0330	20874.4	21217.7	20645.5	0.97303	-0.0394438	0.937136	1	Biotin carboxylase of acetyl-CoA carboxylase (EC 6.3.4.14)
329	VBIStrSal202804_0331	7271.51	7012.78	7444.01	1.06149	0.0860935	0.727182	1	Acetyl-coenzyme A carboxyl transferase beta chain (EC 6.4.1.2)
330	VBIStrSal202804_0332	8336.98	8888.63	7969.21	0.896562	-0.157525	0.659997	1	Acetyl-coenzyme A carboxyl transferase alpha chain (EC 6.4.1.2)
331	VBIStrSal202804_0333	560.808	665.474	491.03	0.737865	-0.438571	0.122572	1	S-ribosylhomocysteine lyase (EC 4.4.1.21) / Autoinducer-2 production protein LuxS
332	VBIStrSal202804_0334	14764	14778.7	14754.1	0.998334	-0.00240605	0.8998	1	FIG002344: Hydrolase (HAD superfamily)
333	VBIStrSal202804_0335	8990.91	8533.82	9295.64	1.08927	0.123361	0.768344	1	Transcriptional repressor of the fructose operon, DeoR family
334	VBIStrSal202804_0336	10684.8	12041	9780.59	0.812271	-0.299967	0.297326	1	Tagatose-6-phosphate kinase (EC 2.7.1.144) / 1-phosphofructokinase (EC 2.7.1.56)
335	VBIStrSal202804_0337	12214.6	12496.2	12026.9	0.962445	-0.0552239	0.923676	1	PTS system, fructose-specific IIA component (EC 2.7.1.69) / PTS system, fructose-specific IIB component (EC 2.7.1.69) / PTS system, fructose-specific IIC component (EC 2.7.1.69)
336	VBIStrSal202804_0338	8814.68	8772.31	8842.92	1.00805	0.0115676	0.981004	1	Glutathione reductase (EC 1.8.1.7)
337	VBIStrSal202804_0339	110.597	127.975	99.0117	0.773679	-0.370193	0.224385	1	hypothetical protein
338	VBIStrSal202804_0340	16227.7	16358.5	16140.5	0.98667	-0.0193605	0.863659	1	Dihydrofolate synthase (EC 6.3.2.12) / Folylpolyglutamate synthase (EC 6.3.2.17)
339	VBIStrSal202804_0341	11235.8	11336.9	11168.3	0.985132	-0.0216106	0.981639	1	Histone acetyltransferase Gcn5
340	VBIStrSal202804_0342	13654.9	11694.4	14961.9	1.27942	0.355484	0.206368	1	Cysteine desulfurase (EC 2.8.1.7)
341	VBIStrSal202804_0343	8145.59	6253.34	9407.09	1.50433	0.589123	0.0431741	1	Thiamine biosynthesis protein thiI
342	VBIStrSal202804_0344	9375.49	8446.67	9994.7	1.18327	0.24278	0.44229	1	Poly(glycerol-phosphate) alpha-glucosyltransferase GftA (EC 2.4.1.52)
343	VBIStrSal202804_0345	6124.71	6072.19	6159.73	1.01442	0.0206507	0.970539	1	FIG01114336: hypothetical protein
344	VBIStrSal202804_0346	8569.3	6982.35	9627.27	1.3788	0.463413	0.0880306	1	FIG01118701: hypothetical protein
345	VBIStrSal202804_0347	17313.5	18459.1	16549.7	0.896561	-0.157527	0.614215	1	LSU ribosomal protein L21p
346	VBIStrSal202804_0348	7803.27	9106.3	6934.58	0.761515	-0.393056	0.126344	1	LSU ribosomal protein L27p
347	VBIStrSal202804_0349	8640.6	9986.56	7743.29	0.775371	-0.367041	0.137547	1	Acetyltransferase, GNAT family
348	VBIStrSal202804_0350	1407.38	1660.25	1238.79	0.746152	-0.422459	0.106887	1	Hypothetical protein SP1558
349	VBIStrSal202804_0351	12016.7	11941.7	12066.7	1.01047	0.015023	0.977026	1	DegV family protein
350	VBIStrSal202804_0352	7601.36	7655.98	7564.94	0.98811	-0.017257	0.910561	1	Dihydrodipicolinate reductase (EC 1.3.1.26)
351	VBIStrSal202804_0353	7666.88	7789.46	7585.16	0.973772	-0.0383436	0.877586	1	tRNA nucleotidyltransferase (EC 2.7.7.21) (EC 2.7.7.25)
352	VBIStrSal202804_0354	2264.27	2190.31	2313.57	1.05628	0.0789887	0.804377	1	COG0488: ATPase components of ABC transporters with duplicated ATPase domains
353	VBIStrSal202804_0355	3644.11	3456.72	3769.04	1.09035	0.124791	0.576801	1	COG0488: ATPase components of ABC transporters with duplicated ATPase domains
354	VBIStrSal202804_0356	403.649	551.402	305.148	0.553404	-0.853595	0.0104615	0.754694	conserved hypothetical, predicted membrane protein (TMS5)
355	VBIStrSal202804_0357	1128.59	1209.25	1074.82	0.888831	-0.170018	0.569899	1	Nudix-related transcriptional regulator NrtR
356	VBIStrSal202804_0358	1133.11	1324.68	1005.39	0.758966	-0.397893	0.174304	1	Nicotinamide-nucleotide adenylyltransferase, NadR family (EC 2.7.7.1) / Ribosylnicotinamide kinase (EC 2.7.1.22)
357	VBIStrSal202804_0359	60971.7	65136.9	58195	0.893425	-0.162581	0.800121	1	NADP-specific glutamate dehydrogenase (EC 1.4.1.4)
358	VBIStrSal202804_0360	766.511	834.339	721.292	0.864508	-0.210049	0.52993	1	hypothetical protein
359	VBIStrSal202804_0361	265.613	301.117	241.943	0.803483	-0.315661	0.20929	1	Peptide deformylase (EC 3.5.1.88)
360	VBIStrSal202804_0362	1691.82	1670.52	1706.02	1.02125	0.0303344	0.981188	1	Transcriptional regulator, MarR family
361	VBIStrSal202804_0363	19417.3	20276.2	18844.6	0.929394	-0.105637	0.566857	1	Lipid A export ATP-binding/permease protein MsbA
362	VBIStrSal202804_0364	27909.3	29478	26863.5	0.911306	-0.133992	0.509934	1	Lipid A export ATP-binding/permease protein MsbA
363	VBIStrSal202804_0365	1787.87	1968.26	1667.62	0.847254	-0.239134	0.357908	1	hypothetical protein
364	VBIStrSal202804_0366	1650.48	1299.7	1884.32	1.44981	0.535864	0.179242	1	GTP pyrophosphokinase (EC 2.7.6.5)
365	VBIStrSal202804_0367	604.475	579.656	621.021	1.07136	0.0994436	0.620015	1	Regulation of D-alanyl-lipoteichoic acid biosynthesis, DltR
366	VBIStrSal202804_0368	1238.74	1116.91	1319.96	1.18179	0.24098	0.413762	1	Two component system histidine kinase (EC 2.7.3.-)
367	VBIStrSal202804_0369	18994.8	18332.3	19436.5	1.06023	0.0843787	0.76703	1	Uridylate kinase (EC 2.7.4.-)
368	VBIStrSal202804_0370	26256.9	24064.4	27718.6	1.15185	0.203949	0.407819	1	Ribosome recycling factor
369	VBIStrSal202804_0371	2460.34	2370.35	2520.33	1.06327	0.0885127	0.664947	1	S1 RNA binding domain
370	VBIStrSal202804_0372	687.731	603.665	743.776	1.2321	0.301119	0.246267	1	FIG01114318: hypothetical protein
371	VBIStrSal202804_0373	13497.4	13747.5	13330.7	0.969679	-0.0444204	0.759884	1	Group B streptococcal surface immunogenic protein
372	VBIStrSal202804_0374	1678.22	1636.26	1706.2	1.04274	0.0603776	0.793804	1	Phosphate starvation-inducible protein PhoH, predicted ATPase
373	VBIStrSal202804_0375	701.942	673.308	721.031	1.07088	0.0987946	0.71311	1	hypothetical protein
374	VBIStrSal202804_0376	10304	10419	10227.3	0.981594	-0.0268017	0.929969	1	hypothetical protein
375	VBIStrSal202804_0377	3401.78	3398.1	3404.23	1.0018	0.00259812	0.794318	1	hypothetical protein
376	VBIStrSal202804_0378	6017.27	5288.23	6503.3	1.22977	0.298388	0.222707	1	Methionyl-tRNA synthetase (EC 6.1.1.10)
377	VBIStrSal202804_0379	231.729	253.3	217.348	0.858067	-0.220838	0.502724	1	oxidoreductase, aldo/keto reductase family
378	VBIStrSal202804_0380	464.694	538.756	415.319	0.770885	-0.375412	0.125887	1	Transcriptional regulator, LysR family
379	VBIStrSal202804_0381	461.093	548.408	402.883	0.734641	-0.444888	0.422051	1	hypothetical protein
380	VBIStrSal202804_0382	6181.99	6569.55	5923.62	0.901679	-0.149314	0.58064	1	glucan-binding protein C, GbpC
381	VBIStrSal202804_0383	153.723	162.776	147.688	0.907308	-0.140336	0.683403	1	putative choline binding protein
382	VBIStrSal202804_0384	127.492	152.307	110.948	0.728453	-0.457092	0.275216	1	Mobile element protein
383	VBIStrSal202804_0385	45.2296	46.8822	44.1278	0.941249	-0.0873518	0.788504	1	Mobile element protein
384	VBIStrSal202804_0386	362.372	375.421	353.672	0.942068	-0.0860973	0.813988	1	Competence protein CoiA
385	VBIStrSal202804_0387	5320.92	5079.65	5481.76	1.07916	0.109908	0.724142	1	Oligoendopeptidase F
386	VBIStrSal202804_0388	254.982	311.622	217.222	0.697068	-0.520629	0.102888	1	Major facilitator:Oxalate:Formate Antiporter
387	VBIStrSal202804_0389	859.322	893.76	836.363	0.935779	-0.0957595	0.839255	1	O-methyltransferase family protein [C1]
388	VBIStrSal202804_0390	12495.5	12715.8	12348.6	0.971129	-0.0422647	0.92565	1	Foldase protein PrsA precursor (EC 5.2.1.8)
389	VBIStrSal202804_0391	835.993	947.948	761.357	0.803163	-0.316235	0.179145	1	hypothetical protein
390	VBIStrSal202804_0392	538.612	563.492	522.026	0.926411	-0.110275	0.590707	1	FIG01115027: hypothetical protein
391	VBIStrSal202804_0393	6239.78	6627.97	5980.98	0.902384	-0.148187	0.531208	1	Alanyl-tRNA synthetase (EC 6.1.1.7)
392	VBIStrSal202804_0394	21.2289	32.457	13.7434	0.423434	-1.23979	0.0808901	1	Mobile element protein
393	VBIStrSal202804_0395	1055.47	1288.35	900.217	0.698736	-0.517182	0.282802	1	Mobile element protein
394	VBIStrSal202804_0396	43.9417	45.3174	43.0245	0.949405	-0.0749044	0.992604	1	hypothetical protein
395	VBIStrSal202804_0397	332.332	367.997	308.555	0.838473	-0.254164	0.570323	1	hypothetical protein
396	VBIStrSal202804_0398	111.937	126.68	102.108	0.806027	-0.3111	0.553291	1	FIG01117452: hypothetical protein
397	VBIStrSal202804_0399	84.9249	102.514	73.1991	0.714042	-0.485918	0.30039	1	FIG01119979: hypothetical protein
398	VBIStrSal202804_0400	131.555	118.223	140.443	1.18795	0.24847	0.529631	1	Mobile element protein
399	VBIStrSal202804_0401	5.74638	8.18872	4.11815	0.502905	-0.991641	0.539773	1	hypothetical protein
400	VBIStrSal202804_0402	6459.78	6555.23	6396.15	0.975732	-0.0354434	0.964167	1	Histidine kinase of the competence regulon ComD
401	VBIStrSal202804_0403	2832.68	3173.69	2605.34	0.820919	-0.284688	0.561697	1	response regulator
402	VBIStrSal202804_0404	100.088	109.601	93.7457	0.855333	-0.225442	0.627456	1	Mobile element protein
403	VBIStrSal202804_0405	1309.16	1423.54	1232.91	0.866085	-0.20742	0.529422	1	Transcriptional regulator
404	VBIStrSal202804_0406	4582.72	4868.3	4392.33	0.90223	-0.148432	0.686874	1	Conserved uncharacterized protein
405	VBIStrSal202804_0407	1050.55	1106.17	1013.48	0.916203	-0.12626	0.748045	1	hypothetical protein
406	VBIStrSal202804_0408	9695.2	7079.16	11439.2	1.6159	0.692339	0.147865	1	cell wall protein precursor, similar to choline binding protein, truncated
407	VBIStrSal202804_0409	1758.24	1301.82	2062.53	1.58434	0.663881	0.0241332	0.877862	response regulator
408	VBIStrSal202804_0410	1056.98	965.401	1118.04	1.1581	0.211766	0.357233	1	hypothetical protein
409	VBIStrSal202804_0411	1781.96	2024.07	1620.55	0.800638	-0.320778	0.22787	1	response regulator
410	VBIStrSal202804_0412	1799.6	2240.87	1505.42	0.671803	-0.57389	0.0496621	1	Histidine kinase of the competence regulon ComD
411	VBIStrSal202804_0413	1054.21	1134.88	1000.43	0.881525	-0.181927	0.567149	1	hypothetical protein
412	VBIStrSal202804_0414	30770.8	35167.9	27839.4	0.791614	-0.337131	0.252277	1	D-alanyl-D-alanine carboxypeptidase (EC 3.4.16.4)
413	VBIStrSal202804_0415	5719.2	5658.48	5759.68	1.01788	0.0255739	0.804814	1	Aliphatic amidase amiE (EC 3.5.1.4)
414	VBIStrSal202804_0416	4244.61	4380.45	4154.06	0.948318	-0.0765579	0.892848	1	Glutamine-dependent 2-keto-4-methylthiobutyrate transaminase
415	VBIStrSal202804_0417	16758.2	17968	15951.6	0.887775	-0.171733	0.557254	1	N-acetyl-gamma-glutamyl-phosphate reductase (EC 1.2.1.38)
416	VBIStrSal202804_0418	21707.9	24623.2	19764.4	0.802672	-0.317117	0.230286	1	Glutamate N-acetyltransferase (EC 2.3.1.35) / N-acetylglutamate synthase (EC 2.3.1.1)
417	VBIStrSal202804_0419	18888.6	21421.3	17200.2	0.802949	-0.31662	0.248485	1	Acetylglutamate kinase (EC 2.7.2.8)
418	VBIStrSal202804_0420	8938.5	9770.18	8384.04	0.858125	-0.22074	0.460932	1	Acetylornithine aminotransferase (EC 2.6.1.11)
419	VBIStrSal202804_0421	4393.46	4827.7	4103.97	0.850088	-0.234316	0.409379	1	Polysaccharide deacetylase
420	VBIStrSal202804_0422	12536	11352.3	13325.2	1.17379	0.231173	0.452942	1	Homoserine dehydrogenase (EC 1.1.1.3)
421	VBIStrSal202804_0423	720.383	878.838	614.746	0.699498	-0.515607	0.189154	1	Homoserine kinase (EC 2.7.1.39)
422	VBIStrSal202804_0424	549.213	695.507	451.684	0.649431	-0.622751	0.268843	1	RarD protein
423	VBIStrSal202804_0425	4899.28	5114.44	4755.83	0.929883	-0.104879	0.65139	1	FIG01115902: hypothetical protein
424	VBIStrSal202804_0426	31241.8	23798.3	36204.1	1.52129	0.605294	0.0255767	0.877862	FIG01115437: hypothetical protein
425	VBIStrSal202804_0427	2795.36	2964.73	2682.44	0.904782	-0.144358	0.572007	1	Conserved domain protein
426	VBIStrSal202804_0428	1813.71	2199.22	1556.7	0.707842	-0.4985	0.0527411	1	Acetyltransferase (EC 2.3.1.-)
427	VBIStrSal202804_0429	5276.32	5500.18	5127.09	0.932167	-0.101339	0.720789	1	hypothetical protein
428	VBIStrSal202804_0430	8843.09	8232.36	9250.24	1.12364	0.168184	0.597724	1	Valyl-tRNA synthetase (EC 6.1.1.9)
429	VBIStrSal202804_0431	1110.06	1011.39	1175.84	1.1626	0.217349	0.336043	1	hypothetical protein
430	VBIStrSal202804_0432	2260.7	2512.91	2092.56	0.832724	-0.264089	0.465013	1	Antiholin-like protein LrgA
431	VBIStrSal202804_0433	2026.48	2295.6	1847.06	0.804606	-0.313645	0.338548	1	LrgA-associated membrane protein LrgB
432	VBIStrSal202804_0434	3644.87	3170.51	3961.11	1.24936	0.321191	0.311555	1	hydrolase, haloacid dehalogenase-like family
433	VBIStrSal202804_0435	19468.1	16676.3	21329.3	1.27901	0.355033	0.19793	1	DNA gyrase subunit B (EC 5.99.1.3)
434	VBIStrSal202804_0436	42302.1	37617.4	45425.3	1.20756	0.272096	0.373972	1	Septation ring formation regulator EzrA
435	VBIStrSal202804_0437	2576.39	2946.31	2329.77	0.790742	-0.338721	0.233878	1	Phosphoserine phosphatase (EC 3.1.3.3)
436	VBIStrSal202804_0438	455.275	490.161	432.018	0.881381	-0.182163	0.567818	1	hypothetical protein
437	VBIStrSal202804_0439	139.409	126.72	147.868	1.16688	0.222661	0.720855	1	Mobile element protein
438	VBIStrSal202804_0440	1373.55	1221.49	1474.93	1.20749	0.272007	0.265691	1	Permease of the drug/metabolite transporter (DMT) superfamily
439	VBIStrSal202804_0441	607.367	506.345	674.716	1.33252	0.414159	0.185555	1	hypothetical protein
440	VBIStrSal202804_0442	376.352	355.376	390.336	1.09837	0.13537	0.598005	1	Salt-stress induced protein
441	VBIStrSal202804_0443	1268.52	1141.74	1353.04	1.18508	0.244979	0.309729	1	Phenylacetic acid degradation protein PaaD, thioesterase
442	VBIStrSal202804_0444	2069.9	1944.77	2153.33	1.10724	0.146965	0.510955	1	hypothetical protein
443	VBIStrSal202804_0445	1925.82	1970.34	1896.14	0.96234	-0.0553819	0.976497	1	Ribosomal small subunit pseudouridine synthase A (EC 4.2.1.70)
444	VBIStrSal202804_0446	1471.78	1847.96	1220.99	0.660726	-0.597876	0.0899555	1	FIG01114947: hypothetical protein
445	VBIStrSal202804_0447	5332.64	5567.97	5175.75	0.929559	-0.105382	0.734077	1	COG0536: GTP-binding protein Obg
446	VBIStrSal202804_0448	797.448	709.222	856.265	1.20733	0.271818	0.366602	1	FIG01114098: hypothetical protein
447	VBIStrSal202804_0449	3493.39	3735.35	3332.08	0.892038	-0.164823	0.499009	1	Glutamate transport ATP-binding protein
448	VBIStrSal202804_0450	14209.5	13393.5	14753.5	1.10154	0.139528	0.705712	1	Glutamine ABC transporter, glutamine-binding protein/permease protein
449	VBIStrSal202804_0451	1945.64	2205.19	1772.61	0.803838	-0.315024	0.237581	1	CAAX amino terminal protease family
450	VBIStrSal202804_0452	2620.55	2679.32	2581.37	0.963444	-0.0537277	0.885495	1	FIG01116511: hypothetical protein
451	VBIStrSal202804_0453	8208.28	8272.29	8165.61	0.987104	-0.018726	0.959995	1	Excinuclease ABC subunit B
452	VBIStrSal202804_0454	1359.18	1035.51	1574.96	1.52095	0.604972	0.051317	1	Acetyltransferase (EC 2.3.1.-)
453	VBIStrSal202804_0455	147.237	138.721	152.913	1.10231	0.140524	0.742567	1	NAD(P)H dehydrogenase, quinone family
454	VBIStrSal202804_0456	444.064	462.864	431.531	0.932307	-0.101124	0.927749	1	Excinuclease ABC subunit B
455	VBIStrSal202804_0457	940.383	924.399	951.04	1.02882	0.040989	0.848915	1	MutT/nudix family protein
456	VBIStrSal202804_0458	37661.8	40483.6	35780.6	0.88383	-0.178159	0.636831	1	Amino acid ABC transporter, amino acid-binding/permease protein
457	VBIStrSal202804_0459	45599.7	48003.5	43997.2	0.916541	-0.125729	0.771294	1	Amino acid ABC transporter, amino acid-binding/permease protein
458	VBIStrSal202804_0460	12243.2	13549	11372.6	0.839366	-0.252629	0.296153	1	Aspartate aminotransferase (EC 2.6.1.1)
459	VBIStrSal202804_0461	11292.9	12202.7	10686.3	0.875732	-0.191439	0.504684	1	Amino acid ABC transporter, amino acid-binding protein
460	VBIStrSal202804_0462	18268.2	17409.6	18840.6	1.0822	0.113961	0.561208	1	SSU ribosomal protein S21p
461	VBIStrSal202804_0463	83.4877	96.1094	75.0732	0.781122	-0.356381	0.405811	1	Large-conductance mechanosensitive channel
462	VBIStrSal202804_0464	8938.31	8809.84	9023.95	1.0243	0.0346436	0.975053	1	DNA primase (EC 2.7.7.-)
463	VBIStrSal202804_0465	6930.76	7299.6	6684.87	0.915785	-0.126919	0.591028	1	RNA polymerase sigma factor RpoD
464	VBIStrSal202804_0466	4953.04	4667.94	5143.11	1.10179	0.139854	0.546122	1	probably aromatic ring hydroxylating enzyme, evidenced by COGnitor; PaaD-like protein (DUF59) involved in Fe-S cluster assembly
465	VBIStrSal202804_0467	6911.23	6060.55	7478.35	1.23394	0.303272	0.26934	1	Bactoprenol glucosyl transferase (EC 2.4.1.-)
466	VBIStrSal202804_0468	1132.84	1073.65	1172.29	1.09188	0.126814	0.652843	1	hypothetical protein
467	VBIStrSal202804_0469	8119.57	8396.36	7935.04	0.945057	-0.0815262	0.812165	1	dTDP-4-dehydrorhamnose reductase (EC 1.1.1.133)
468	VBIStrSal202804_0470	1518.11	1246.29	1699.33	1.36351	0.44733	0.0869926	1	Heteropolysaccharide repeat unit export protein
469	VBIStrSal202804_0471	5878.23	5680.01	6010.38	1.05816	0.0815615	0.702773	1	Putative CDP-glycosylpolyol phosphate:glycosylpolyol glycosylpolyolphosphotransferase
470	VBIStrSal202804_0472	2380.66	2421.3	2353.57	0.972026	-0.0409338	0.960674	1	Glycosyltransferases involved in cell wall biogenesis
471	VBIStrSal202804_0473	2525.66	1961.48	2901.78	1.47938	0.564995	0.144132	1	DNA for glycosyltransferase, lytic transglycosylase, dTDP-4-rhamnose reductase
472	VBIStrSal202804_0474	4262.88	3885.42	4514.51	1.16191	0.216498	0.369798	1	Glycosyl transferase, family 2
473	VBIStrSal202804_0475	10236.9	9349.85	10828.3	1.15813	0.211793	0.404282	1	Lipopolysaccharide biosynthesis protein
474	VBIStrSal202804_0476	3954.64	3700.52	4124.05	1.11445	0.156333	0.581599	1	membrane protein, related to Actinobacillus protein (1944168)
475	VBIStrSal202804_0477	6154.79	5742.34	6429.76	1.11971	0.163125	0.514806	1	Glycosyltransferase
476	VBIStrSal202804_0478	3307.21	3579.96	3125.38	0.873022	-0.19591	0.529573	1	hypothetical protein
477	VBIStrSal202804_0479	5009.59	5145.82	4918.77	0.955876	-0.0651046	0.833589	1	Alpha-D-GlcNAc alpha-1,2-L-rhamnosyltransferase (EC 2.4.1.-)
478	VBIStrSal202804_0480	4413.75	4357.59	4451.19	1.02148	0.0306599	0.893009	1	Alpha-L-Rha alpha-1,3-L-rhamnosyltransferase (EC 2.4.1.-)
479	VBIStrSal202804_0481	3412.65	3867.83	3109.19	0.803861	-0.314983	0.411471	1	rhamnose-containing polysacharide translocation permease
480	VBIStrSal202804_0482	4998.4	4897.54	5065.65	1.03432	0.0486893	0.837469	1	ABC-transporter (ATP-binding protein) -possibly involved in cell wall localization and side chain formation of rhamnose-glucose polysaccharide
481	VBIStrSal202804_0483	2923.19	3313.77	2662.8	0.803555	-0.315531	0.483285	1	Alpha-L-Rha alpha-1,2-L-rhamnosyltransferase/alpha-L-Rha alpha-1,3-L- rhamnosyltransferase (EC 2.4.1.-)
482	VBIStrSal202804_0484	486.987	596.812	413.77	0.6933	-0.528447	0.0611222	1	DNA repair protein RadC
483	VBIStrSal202804_0485	7181.76	6103.69	7900.48	1.29438	0.372259	0.155331	1	Glutamine amidotransferase, class I
484	VBIStrSal202804_0486	7131.4	6061.18	7844.88	1.29428	0.372153	0.218157	1	Redox-sensitive transcriptional regulator (AT-rich DNA-binding protein)
485	VBIStrSal202804_0487	774.869	1005.66	621.009	0.617516	-0.695451	0.0182849	0.81487	FIG01114333: hypothetical protein
486	VBIStrSal202804_0488	7669.95	7781.7	7595.45	0.976066	-0.0349488	0.727102	1	Cysteine desulfurase (EC 2.8.1.7)
487	VBIStrSal202804_0489	4733.71	4698.26	4757.34	1.01257	0.0180275	0.86853	1	Ribose-phosphate pyrophosphokinase (EC 2.7.6.1)
488	VBIStrSal202804_0490	1484.67	1600.54	1407.42	0.879341	-0.185505	0.512997	1	Adenylate cyclase (EC 4.6.1.1)
489	VBIStrSal202804_0491	3794.41	3831.4	3769.76	0.983912	-0.0233986	0.845091	1	GTP pyrophosphokinase (EC 2.7.6.5)
490	VBIStrSal202804_0492	3822.03	3702.98	3901.4	1.05358	0.0753067	0.784982	1	NAD kinase (EC 2.7.1.23)
491	VBIStrSal202804_0493	1996.65	1888.46	2068.77	1.09548	0.131565	0.648593	1	Similar to ribosomal large subunit pseudouridine synthase D, Bacillus subtilis YjbO type
492	VBIStrSal202804_0494	4922.71	4617.79	5125.99	1.11005	0.15063	0.597071	1	Phosphate acetyltransferase (EC 2.3.1.8)
493	VBIStrSal202804_0495	43274.3	49502.2	39122.3	0.790315	-0.339501	0.271144	1	Oligopeptide ABC transporter, periplasmic oligopeptide-binding protein OppA (TC 3.A.1.5.1)
494	VBIStrSal202804_0496	34968.5	33603.8	35878.3	1.06769	0.0944884	0.922396	1	Oligopeptide ABC transporter, periplasmic oligopeptide-binding protein OppA (TC 3.A.1.5.1)
495	VBIStrSal202804_0497	5808.64	5338.54	6122.05	1.14676	0.197568	0.628603	1	Oligopeptide transport system permease protein OppB (TC 3.A.1.5.1)
496	VBIStrSal202804_0498	5740.23	5213.34	6091.48	1.16844	0.224585	0.536546	1	Oligopeptide transport system permease protein OppC (TC 3.A.1.5.1)
497	VBIStrSal202804_0499	13699.1	12347.4	14600.1	1.18244	0.241768	0.687449	1	Oligopeptide transport ATP-binding protein OppD (TC 3.A.1.5.1)
498	VBIStrSal202804_0500	9328.59	8850.78	9647.14	1.08998	0.124297	0.876581	1	Oligopeptide transport ATP-binding protein OppF (TC 3.A.1.5.1)
499	VBIStrSal202804_0501	6793.76	6969.72	6676.45	0.957923	-0.0620188	0.788448	1	ABC transporter, ATP-binding protein
500	VBIStrSal202804_0502	14074.7	10351.1	16557.2	1.59956	0.677677	0.020954	0.859115	ABC-type multidrug transport system, ATPase component
501	VBIStrSal202804_0503	4261.97	4098.09	4371.22	1.06665	0.093084	0.59842	1	Transcriptional regulator, GntR family
502	VBIStrSal202804_0504	1828.82	1826.3	1830.51	1.0023	0.0033197	0.952997	1	Hydrolase (HAD superfamily)
503	VBIStrSal202804_0505	5329.09	5552.33	5180.25	0.932987	-0.100071	0.757205	1	Hydrolase (HAD superfamily)
504	VBIStrSal202804_0506	6369.08	6251.08	6447.76	1.03146	0.0446928	0.78303	1	Signal recognition particle receptor protein FtsY (=alpha subunit) (TC 3.A.5.1.1)
505	VBIStrSal202804_0507	3902.44	4415.32	3560.53	0.806402	-0.310429	0.327391	1	Guanylate kinase (EC 2.7.4.8)
506	VBIStrSal202804_0508	7236.29	7674.34	6944.25	0.904867	-0.144222	0.592905	1	DNA-directed RNA polymerase omega subunit (EC 2.7.7.6)
507	VBIStrSal202804_0509	7059.74	6218.54	7620.54	1.22546	0.293318	0.356651	1	Helicase PriA essential for oriC/DnaA-independent DNA replication
508	VBIStrSal202804_0510	1557.09	1468.27	1616.3	1.10082	0.138577	0.662098	1	Methionyl-tRNA formyltransferase (EC 2.1.2.9)
509	VBIStrSal202804_0511	5882.3	5647.49	6038.83	1.06929	0.0966581	0.720742	1	Ribosomal RNA small subunit methyltransferase B (EC 2.1.1.-)
510	VBIStrSal202804_0512	6173.34	6761.87	5780.98	0.854938	-0.226109	0.491896	1	Protein serine/threonine phosphatase PrpC, regulation of stationary phase
511	VBIStrSal202804_0513	21138.9	19811.8	22023.7	1.11164	0.152694	0.628453	1	Serine/threonine protein kinase PrkC, regulator of stationary phase
512	VBIStrSal202804_0514	668.184	647.899	681.707	1.05218	0.0733826	0.868216	1	potassium channel, putative, truncated
513	VBIStrSal202804_0515	166.921	163.215	169.393	1.03785	0.0535995	0.910044	1	Transporter associated with VraSR
514	VBIStrSal202804_0516	792.276	825.89	769.867	0.932166	-0.101341	0.853884	1	Sensor histidine kinase VraS
515	VBIStrSal202804_0517	623.772	550.421	672.673	1.22211	0.289371	0.344979	1	Two component transcriptional regulator VraR
516	VBIStrSal202804_0518	2207.09	2730.87	1857.91	0.680334	-0.555686	0.0541538	1	16S rRNA processing protein RimM
517	VBIStrSal202804_0519	3685.77	4105.23	3406.13	0.829706	-0.269328	0.256171	1	tRNA (Guanine37-N1) -methyltransferase (EC 2.1.1.31)
518	VBIStrSal202804_0520	1512.05	1748.07	1354.71	0.774976	-0.367777	0.143847	1	Thioredoxin reductase (EC 1.8.1.9)
519	VBIStrSal202804_0521	4674.14	4622.6	4708.51	1.01859	0.0265667	0.90544	1	Cell division protein FtsK
520	VBIStrSal202804_0522	3519.92	3804.64	3330.1	0.875274	-0.192194	0.506984	1	Glycogen debranching enzyme (EC 3.2.1.-) / Pullulanase (EC 3.2.1.41)
521	VBIStrSal202804_0523	16441.8	16145.2	16639.5	1.03062	0.043513	0.838621	1	1,4-alpha-glucan (glycogen) branching enzyme, GH-13-type (EC 2.4.1.18)
522	VBIStrSal202804_0524	5203.27	5819.16	4792.67	0.823601	-0.279982	0.330278	1	Glucose-1-phosphate adenylyltransferase (EC 2.7.7.27)
523	VBIStrSal202804_0525	5341	5240.33	5408.11	1.03202	0.0454684	0.906272	1	Glycogen biosynthesis protein GlgD, glucose-1-phosphate adenylyltransferase family
524	VBIStrSal202804_0526	3928.12	4413.23	3604.72	0.816798	-0.291948	0.272319	1	Glycogen synthase, ADP-glucose transglucosylase (EC 2.4.1.21)
525	VBIStrSal202804_0527	7387.83	6984.54	7656.69	1.09623	0.132556	0.731661	1	Glycogen phosphorylase (EC 2.4.1.1)
526	VBIStrSal202804_0528	1571.45	1661.47	1511.43	0.909698	-0.136541	0.762254	1	FIG01118145: hypothetical protein
527	VBIStrSal202804_0529	11264	10413	11831.3	1.1362	0.184215	0.502375	1	hypothetical protein
528	VBIStrSal202804_0530	1651.8	1366.12	1842.25	1.34853	0.431386	0.152345	1	hypothetical protein
529	VBIStrSal202804_0531	6748.08	7073.85	6530.91	0.923246	-0.115212	0.768909	1	Glutathione biosynthesis bifunctional protein gshF (EC 6.3.2.2)(EC 6.3.2.3)
530	VBIStrSal202804_0532	1968.27	1734.99	2123.8	1.2241	0.291725	0.415985	1	Lipid A export ATP-binding/permease protein MsbA
531	VBIStrSal202804_0533	850.932	877.776	833.037	0.949032	-0.0754721	0.756366	1	ABC transporter, ATP-binding transmembrane protein
532	VBIStrSal202804_0534	9090.95	7559.68	10111.8	1.3376	0.419644	0.389472	1	ABC transporter ATP-binding protein
533	VBIStrSal202804_0535	141110	164452	125548	0.763436	-0.38942	0.125317	1	PxORF73 peptide
534	VBIStrSal202804_0536	36320.3	39621.9	34119.1	0.861118	-0.215717	0.410398	1	hypothetical protein
535	VBIStrSal202804_0537	25514.3	26425.8	24906.7	0.942514	-0.0854134	0.718068	1	FIG01114802: hypothetical protein
536	VBIStrSal202804_0538	48545.8	46490.5	49916	1.07368	0.102566	0.79394	1	Pheromone response surface protein PrgC
537	VBIStrSal202804_0539	2422.62	2131.5	2616.7	1.22764	0.295885	0.284358	1	Exonuclease SbcD
538	VBIStrSal202804_0540	4799.59	4517.24	4987.82	1.10417	0.142968	0.611268	1	Exonuclease SbcC
539	VBIStrSal202804_0543	10124.4	8999.22	10874.4	1.20838	0.273069	0.276047	1	Chloramphenicol acetyltransferase (EC 2.3.1.28)
540	VBIStrSal202804_0544	14554.5	14670.5	14477.1	0.986822	-0.0191388	1	1	Beta-1,3-glucosyltransferase
541	VBIStrSal202804_0545	4166	4477.79	3958.15	0.883952	-0.17796	0.574367	1	Maltose O-acetyltransferase (EC 2.3.1.79)
542	VBIStrSal202804_0546	6579.5	6748.25	6467	0.958322	-0.0614175	0.968192	1	Putative CDP-glycerol:glycerophosphate glycerophosphotransferase (EC 2.7.8.-)
543	VBIStrSal202804_0547	9759.41	10220.5	9452.02	0.924811	-0.112769	0.790398	1	Poly(glycerol-phosphate) alpha-glucosyltransferase GftA (EC 2.4.1.52)
544	VBIStrSal202804_0548	7104.77	7342.32	6946.4	0.946077	-0.0799705	0.900875	1	Beta-1,3-glucosyltransferase
545	VBIStrSal202804_0549	7452.63	7721.66	7273.27	0.941931	-0.0863061	0.940746	1	Nucleotide sugar synthetase-like protein
546	VBIStrSal202804_0550	7843.51	8133.07	7650.47	0.940662	-0.0882512	0.900719	1	Putative CDP-glycerol:glycerophosphate glycerophosphotransferase (EC 2.7.8.-)
547	VBIStrSal202804_0551	3689.95	3349.35	3917.02	1.16949	0.225874	0.609066	1	Beta-1,3-glucosyltransferase
548	VBIStrSal202804_0552	14084.4	14596	13743.3	0.941574	-0.0868534	0.795606	1	Beta-1,3-glucosyltransferase
549	VBIStrSal202804_0553	6861.9	6893.02	6841.16	0.992476	-0.0108964	0.965073	1	Putative CDP-glycerol:glycerophosphate glycerophosphotransferase (EC 2.7.8.-)
550	VBIStrSal202804_0554	2205.25	2397.73	2076.92	0.866205	-0.20722	0.416103	1	hypothetical protein
551	VBIStrSal202804_0555	3718.74	3839.21	3638.42	0.947699	-0.0774989	0.926358	1	Preprotein translocase SecY2 subunit (TC 3.A.5.1.1)
552	VBIStrSal202804_0556	8122.14	8726.03	7719.54	0.884656	-0.176811	0.836971	1	Accessory secretory protein Asp1
553	VBIStrSal202804_0557	3172.89	3124.62	3205.07	1.02575	0.0366736	0.983802	1	Accessory secretory protein Asp2
554	VBIStrSal202804_0558	1868.01	1740.67	1952.91	1.12193	0.165981	0.783895	1	Accessory secretory protein Asp3
555	VBIStrSal202804_0559	11597.5	12221.5	11181.6	0.914908	-0.128302	0.828917	1	Protein export cytoplasm protein SecA2 ATPase RNA helicase (TC 3.A.5.1.1)
556	VBIStrSal202804_0560	11435	8872.48	13143.4	1.48137	0.56693	0.0502981	1	Cytochrome c-type biogenesis protein CcdA (DsbD analog)
557	VBIStrSal202804_0561	24670.9	24391.7	24856.9	1.01907	0.0272565	0.855749	1	Cytochrome c-type biogenesis protein CcdA (DsbD analog)
558	VBIStrSal202804_0562	7721.81	7971.51	7555.35	0.947793	-0.0773555	0.753157	1	Cytochrome c-type biogenesis protein CcdA (DsbD analog)
559	VBIStrSal202804_0563	24.0015	20.1775	26.5508	1.31586	0.39601	0.772047	1	Sialic acid utilization regulator, RpiR family
560	VBIStrSal202804_0564	8824.78	9631.26	8287.13	0.860441	-0.216851	0.381735	1	Glucosyltransferase GtfG
561	VBIStrSal202804_0565	15798.6	17366	14753.7	0.849578	-0.235181	0.339578	1	hypothetical protein
562	VBIStrSal202804_0566	252.707	272.978	239.192	0.876233	-0.190614	0.691387	1	Maltose O-acetyltransferase (EC 2.3.1.79)
563	VBIStrSal202804_0567	343.32	388.037	313.509	0.807934	-0.30769	0.386841	1	Transcriptional regulator
564	VBIStrSal202804_0568	745.585	854.291	673.115	0.787922	-0.343875	0.229244	1	permease of the major facilitator superfamily
565	VBIStrSal202804_0569	261.912	316.037	225.828	0.71456	-0.484873	0.145903	1	FIG01120440: hypothetical protein
566	VBIStrSal202804_0570	4305.66	3805.29	4639.25	1.21916	0.285885	0.313347	1	hypothetical protein
567	VBIStrSal202804_0571	23971.7	23139.4	24526.7	1.05995	0.0840025	0.573234	1	Choline binding protein A
568	VBIStrSal202804_0572	37465.7	38816.9	36565	0.941988	-0.0862201	0.715271	1	Choline binding protein A
569	VBIStrSal202804_0573	21340.4	17617.6	23822.3	1.35219	0.435294	0.0944219	1	Choline binding protein A
570	VBIStrSal202804_0574	3770.54	4342.46	3389.25	0.780491	-0.357546	0.518076	1	Pyridoxine biosynthesis glutamine amidotransferase, synthase subunit (EC 2.4.2.-)
571	VBIStrSal202804_0575	6238.2	7000.18	5730.22	0.818582	-0.288802	0.57424	1	Pyridoxine biosynthesis glutamine amidotransferase, glutaminase subunit (EC 2.4.2.-)
572	VBIStrSal202804_0576	2298.61	2414.93	2221.07	0.919725	-0.120725	0.853697	1	Choline binding protein A
573	VBIStrSal202804_0577	2160.92	2339.04	2042.18	0.873087	-0.195803	0.841911	1	Choline binding protein A
574	VBIStrSal202804_0578	3115.78	2658.79	3420.44	1.28646	0.36341	0.152067	1	Choline binding protein A
575	VBIStrSal202804_0579	2330.52	2202.17	2416.09	1.09714	0.133752	0.497626	1	Choline binding protein A
576	VBIStrSal202804_0580	4816.51	4613.66	4951.74	1.07328	0.102026	0.712499	1	Choline binding protein A
577	VBIStrSal202804_0581	2742.39	2383.87	2981.41	1.25066	0.322692	0.218153	1	Choline binding protein A
578	VBIStrSal202804_0582	3953.29	3168	4476.82	1.41314	0.498901	0.0624893	1	Choline binding protein A
579	VBIStrSal202804_0583	346.508	367.888	332.255	0.903142	-0.146975	0.614797	1	Glucosyltransferase GtfG
580	VBIStrSal202804_0585	2.91393	1.72033	3.70966	2.15636	1.1086	0.75881	1	hypothetical protein
581	VBIStrSal202804_0586	41.3014	40.4621	41.8609	1.03457	0.0490302	0.777866	1	Mobile element protein
582	VBIStrSal202804_0587	101.117	97.0373	103.837	1.07007	0.0977038	0.777488	1	Mobile element protein
583	VBIStrSal202804_0588	159.003	131.466	177.362	1.34911	0.432006	0.186468	1	Mobile element protein
584	VBIStrSal202804_0589	79.2215	82.0586	77.3301	0.942377	-0.085623	0.831412	1	Mobile element protein
585	VBIStrSal202804_0590	866.558	707.186	972.807	1.3756	0.460064	0.0760105	1	FIG01119318: hypothetical protein
586	VBIStrSal202804_0591	494.544	383.37	568.661	1.48332	0.568831	0.0867151	1	Two-component response regulator
587	VBIStrSal202804_0594	27.0948	25.0327	28.4695	1.13729	0.185603	0.623029	1	Transport ATP Binding Protein
588	VBIStrSal202804_0595	356.182	343.772	364.456	1.06017	0.0842929	0.763424	1	ABC-type multidrug transport system, ATPase component
589	VBIStrSal202804_0596	17.4185	9.90905	22.4248	2.26306	1.17827	0.240798	1	FIG01240814: hypothetical protein
590	VBIStrSal202804_0597	202.271	158.946	231.155	1.4543	0.540325	0.0818919	1	putative transporter, trans-membrane domain bacteriocin immunity protein
591	VBIStrSal202804_0598	109.154	87.4998	123.591	1.41247	0.498218	0.322579	1	Choline binding protein A
592	VBIStrSal202804_0599	2.37337	0.718709	3.47648	4.83712	2.27415	0.573173	1	Mobile element protein
593	VBIStrSal202804_0600	5.77686	4.92905	6.34207	1.28667	0.363645	0.751234	1	Transposase
594	VBIStrSal202804_0601	62.8449	45.3402	74.5147	1.64346	0.716734	0.130187	1	Positive transcriptional regulator MutR family
595	VBIStrSal202804_0602	170.169	184.717	160.47	0.868735	-0.203012	0.488822	1	hypothetical protein
596	VBIStrSal202804_0603	267.827	223.153	297.609	1.33365	0.415385	0.25463	1	conserved hypothetical protein
597	VBIStrSal202804_0604	62.5431	42.7738	75.7227	1.77031	0.824	0.0677283	1	putative coenzyme PQQ synthesis protein
598	VBIStrSal202804_0605	144.427	107.986	168.721	1.56244	0.6438	0.0652063	1	FIG01114292: hypothetical protein
599	VBIStrSal202804_0606	8016.97	8420.25	7748.12	0.920177	-0.120017	0.499874	1	Glucosyltransferase GtfG
600	VBIStrSal202804_0607	659.808	622.61	684.607	1.09958	0.136947	0.726935	1	hypothetical protein
601	VBIStrSal202804_0608	1326.47	1382.78	1288.92	0.932124	-0.101406	0.702348	1	Transcriptional regulator, ArsR family
602	VBIStrSal202804_0609	525.172	562.911	500.013	0.888263	-0.170941	0.642761	1	Predicted integral membrane protein
603	VBIStrSal202804_0610	103.658	75.2001	122.63	1.63071	0.705503	0.0881573	1	Muramoyltetrapeptide carboxypeptidase (EC 3.4.17.13)
604	VBIStrSal202804_0611	18018.7	18042.3	18003	0.997822	-0.00314562	0.872361	1	hypothetical protein
605	VBIStrSal202804_0612	2618.18	2480.85	2709.74	1.09226	0.127322	0.564795	1	FIG01114535: hypothetical protein
606	VBIStrSal202804_0613	753.063	739.541	762.077	1.03047	0.0433081	0.820576	1	hypothetical protein
607	VBIStrSal202804_0614	5069.17	4723.72	5299.48	1.12189	0.165926	0.458085	1	Choline binding protein A
608	VBIStrSal202804_0615	338.781	429.072	278.587	0.649277	-0.623093	0.0740303	1	hypothetical protein
609	VBIStrSal202804_0616	796.364	693.191	865.146	1.24806	0.319691	0.228051	1	Phosphoenolpyruvate-dihydroxyacetone phosphotransferase (EC 2.7.1.121), dihydroxyacetone binding subunit DhaK
610	VBIStrSal202804_0617	219.404	222.753	217.171	0.974937	-0.0366188	0.800423	1	Phosphoenolpyruvate-dihydroxyacetone phosphotransferase (EC 2.7.1.121), ADP-binding subunit DhaL
611	VBIStrSal202804_0618	77.9448	73.2504	81.0744	1.10681	0.14641	0.624603	1	Phosphoenolpyruvate-dihydroxyacetone phosphotransferase (EC 2.7.1.121), subunit DhaM; DHA-specific IIA component
612	VBIStrSal202804_0619	306.681	299.109	311.729	1.04219	0.0596202	0.851265	1	Predicted dehydrogenase and related proteins
613	VBIStrSal202804_0620	3.8733	4.03198	3.76751	0.934406	-0.0978783	0.461641	1	oxidoreductase, putative
614	VBIStrSal202804_0621	30.2926	30.7877	29.9625	0.973198	-0.0391944	0.979532	1	oxidoreductase, putative
615	VBIStrSal202804_0622	6.01611	4.59517	6.9634	1.51537	0.599673	0.457022	1	hypothetical protein
616	VBIStrSal202804_0623	1698.46	2071.32	1449.89	0.699982	-0.514611	0.279425	1	ATP-dependent Zn protease
617	VBIStrSal202804_0624	480.393	570.911	420.048	0.73575	-0.442712	0.249017	1	ABC transporter membrane-spanning permease, Pep export, Vex1
618	VBIStrSal202804_0625	387.472	444	349.786	0.787806	-0.344087	0.286315	1	ABC transporter, ATP-binding protein Vex2
619	VBIStrSal202804_0626	518.465	550.548	497.077	0.902876	-0.1474	0.648275	1	ABC transporter membrane-spanning permease, Pep export, Vex3
620	VBIStrSal202804_0627	549.372	441.88	621.034	1.40544	0.491017	0.122767	1	Two-component response regulator VncR
621	VBIStrSal202804_0628	1488.62	1325.88	1597.1	1.20456	0.268501	0.31033	1	Sensor histidine kinase VncS
622	VBIStrSal202804_0629	745.846	787.869	717.831	0.911105	-0.134312	0.755728	1	Mobile element protein
623	VBIStrSal202804_0630	484.469	548.283	441.927	0.806019	-0.311114	0.544587	1	Mobile element protein
624	VBIStrSal202804_0631	1173.97	1009.82	1283.41	1.27093	0.345888	0.238306	1	Glucan 1,6-alpha-glucosidase (EC 3.2.1.70)
625	VBIStrSal202804_0632	1788.35	1749.98	1813.93	1.03654	0.0517819	0.840216	1	Galactose operon repressor, GalR-LacI family of transcriptional regulators
626	VBIStrSal202804_0633	4144.8	3141.16	4813.89	1.53252	0.615904	0.019765	0.830434	Galactokinase (EC 2.7.1.6)
627	VBIStrSal202804_0634	5334.47	5443.26	5261.95	0.966691	-0.0488728	0.986532	1	Galactose-1-phosphate uridylyltransferase (EC 2.7.7.10)
628	VBIStrSal202804_0635	2898.71	2932.43	2876.24	0.980839	-0.0279119	0.987107	1	UDP-glucose 4-epimerase (EC 5.1.3.2)
629	VBIStrSal202804_0636	2476.28	3001.38	2126.21	0.70841	-0.497343	0.499124	1	Aldose 1-epimerase (EC 5.1.3.3)
630	VBIStrSal202804_0637	1495.51	1675.89	1375.26	0.820613	-0.285226	0.294062	1	Lactose and galactose permease, GPH translocator family
631	VBIStrSal202804_0638	3260.22	3454.39	3130.77	0.906318	-0.141911	0.708477	1	Beta-galactosidase (EC 3.2.1.23)
632	VBIStrSal202804_0639	91.8512	84.8798	96.4988	1.13689	0.18509	0.714866	1	hypothetical protein
633	VBIStrSal202804_0640	196.48	182.711	205.659	1.12559	0.170688	0.615557	1	hypothetical protein
634	VBIStrSal202804_0641	1007.58	975.104	1029.22	1.0555	0.0779303	0.722882	1	oxidoreductase of aldo/keto reductase family, subgroup 1
635	VBIStrSal202804_0642	195.891	189.753	199.983	1.05391	0.0757529	0.62519	1	SMT0609 replicon stabilization protein (antitoxin to SMT0608)
636	VBIStrSal202804_0643	223.452	202.311	237.546	1.17416	0.231634	0.29303	1	SMT0608 replicon stabilization toxin
637	VBIStrSal202804_0644	1668.22	1635.48	1690.05	1.03337	0.047352	0.850018	1	FIG01117936: hypothetical protein
638	VBIStrSal202804_0645	942.603	738.26	1078.83	1.46132	0.54727	0.0810059	1	NADH dehydrogenase (EC 1.6.99.3)
639	VBIStrSal202804_0646	309.331	329.05	296.186	0.900126	-0.151801	0.594834	1	PTS cellobiose-specific IIC component
640	VBIStrSal202804_0647	374.152	359.908	383.648	1.06596	0.0921545	0.880003	1	Cell surface hydrolase
641	VBIStrSal202804_0648	185.421	138.635	216.612	1.56245	0.643814	0.113967	1	hypothetical protein
642	VBIStrSal202804_0649	1072.04	927.335	1168.51	1.26008	0.333511	0.205481	1	Rrf2 family transcriptional regulator, group III
643	VBIStrSal202804_0650	229.142	247.103	217.168	0.878857	-0.1863	0.786165	1	Glyoxalase family protein
644	VBIStrSal202804_0651	3367.77	3263.91	3437	1.05303	0.0745484	0.784981	1	Nitroreductase family protein
645	VBIStrSal202804_0652	193.079	205.155	185.029	0.901902	-0.148958	0.629766	1	FIG00045458: hypothetical protein
646	VBIStrSal202804_0653	206.365	184.368	221.03	1.19885	0.261649	0.500921	1	Transcriptional regulator, Cro/CI family
647	VBIStrSal202804_0654	308.492	282.554	325.784	1.153	0.205391	0.560827	1	FIG01120612: hypothetical protein
648	VBIStrSal202804_0655	666.858	633.864	688.854	1.08675	0.120024	0.785223	1	Oxidoreductase, aldo/keto reductase family
649	VBIStrSal202804_0656	2736.05	2955.05	2590.05	0.876485	-0.190199	0.788679	1	Transcriptional regulator, TetR family
650	VBIStrSal202804_0657	3413.02	3553.09	3319.64	0.934297	-0.0980465	0.921113	1	ABC transporter, ATP-binding protein
651	VBIStrSal202804_0658	1015.01	1117.74	946.527	0.846825	-0.239865	0.436536	1	FIG00337082: hypothetical protein
652	VBIStrSal202804_0659	239.817	221.793	251.833	1.13544	0.183251	0.79101	1	FIG01115097: hypothetical protein
653	VBIStrSal202804_0660	641.656	671.643	621.664	0.925586	-0.111561	0.80063	1	Glutathione peroxidase family protein
654	VBIStrSal202804_0661	62.4257	51.2735	69.8605	1.36251	0.446263	0.413402	1	FIG01118726: hypothetical protein
655	VBIStrSal202804_0662	50.0771	40.9489	56.1627	1.37153	0.455787	0.52404	1	FIG01116301: hypothetical protein
656	VBIStrSal202804_0663	51.588	55.3257	49.0962	0.887403	-0.172339	0.78107	1	FIG01115927: hypothetical protein
657	VBIStrSal202804_0664	150.328	160.154	143.778	0.897748	-0.155617	0.701483	1	FIG01116645: hypothetical protein
658	VBIStrSal202804_0665	99.1545	105.425	94.9746	0.900877	-0.150598	0.545038	1	putative amino acid ABC transporter, ATP-binding protein
659	VBIStrSal202804_0666	2427.92	3075.24	1996.36	0.649172	-0.623327	0.0774785	1	TonB-dependent receptor
660	VBIStrSal202804_0667	1.49595	1.00163	1.82551	1.82254	0.865953	1	1	hypothetical protein
661	VBIStrSal202804_0668	10864.1	10368.3	11194.7	1.07971	0.110638	0.574315	1	Choline binding protein A
662	VBIStrSal202804_0669	4933.78	4903.85	4953.73	1.01017	0.0145983	0.964319	1	Choline binding protein A
663	VBIStrSal202804_0670	3201.5	3573.79	2953.3	0.82638	-0.275124	0.344548	1	Cationic amino acid transporter - APC Superfamily
664	VBIStrSal202804_0671	959.043	1049.23	898.918	0.856741	-0.22307	0.361699	1	hypothetical protein
665	VBIStrSal202804_0672	1653.57	2101.65	1354.85	0.644658	-0.633394	0.0140083	0.754694	hypothetical protein
666	VBIStrSal202804_0673	16886	22800.5	12943	0.567661	-0.816898	0.507982	1	FIG01114250: hypothetical protein
667	VBIStrSal202804_0674	9145.48	8288.27	9716.96	1.17237	0.229433	0.408936	1	probable membrane protein yetF
668	VBIStrSal202804_0675	3089.07	3194.35	3018.89	0.945071	-0.081505	0.867045	1	FIG01115691: hypothetical protein
669	VBIStrSal202804_0676	3759.87	3055.99	4229.12	1.38388	0.468718	0.128423	1	Mannose-6-phosphate isomerase (EC 5.3.1.8)
670	VBIStrSal202804_0677	798.715	878.926	745.241	0.8479	-0.238035	0.27291	1	Branched-chain amino acid transport system carrier protein
671	VBIStrSal202804_0678	20113	12145.7	25424.5	2.09328	1.06577	0.00658994	0.643304	Peptide methionine sulfoxide reductase MsrA (EC 1.8.4.11) / Peptide methionine sulfoxide reductase MsrB (EC 1.8.4.12)
672	VBIStrSal202804_0679	1281.66	1462.89	1160.84	0.793524	-0.333653	0.338416	1	Dihydrolipoamide acetyltransferase
673	VBIStrSal202804_0680	813.346	726.571	871.196	1.19905	0.261893	0.395975	1	positive transcriptional regulator MutR family
674	VBIStrSal202804_0681	1048.59	1145.74	983.824	0.85868	-0.219807	0.391076	1	ABC transporter ATP-binding/membrane spanning protein - multidrug resistance
675	VBIStrSal202804_0682	420.935	363.372	459.311	1.26402	0.338024	0.279574	1	hypothetical protein
676	VBIStrSal202804_0683	723.304	814.025	662.824	0.814255	-0.296448	0.487445	1	Xanthine permease
677	VBIStrSal202804_0684	1132.17	1127.86	1135.05	1.00637	0.00916675	0.956115	1	Xanthine phosphoribosyltransferase (EC 2.4.2.22)
678	VBIStrSal202804_0685	613.225	571.648	640.943	1.12122	0.165069	0.593167	1	Two-component response regulator
679	VBIStrSal202804_0686	510.687	455.847	547.247	1.2005	0.263641	0.377347	1	Two-component system histidine kinase
680	VBIStrSal202804_0687	78.5132	71.6856	83.065	1.15874	0.212557	0.554831	1	ABC transporter ATP-binding protein
681	VBIStrSal202804_0688	540.038	414.853	623.495	1.50293	0.587778	0.0609174	1	ABC transporter permease protein
682	VBIStrSal202804_0689	138.776	137.642	139.533	1.01374	0.0196857	0.892517	1	FIG01120277: hypothetical protein
683	VBIStrSal202804_0690	738.291	663.007	788.481	1.18925	0.250051	0.38278	1	FIG01115991: hypothetical protein
684	VBIStrSal202804_0691	3104.16	3008.04	3168.23	1.05325	0.0748526	0.866019	1	FIG01118086: hypothetical protein
685	VBIStrSal202804_0692	5299.44	5117.38	5420.82	1.0593	0.0831053	0.777402	1	ABC transporter ATP binding protein
686	VBIStrSal202804_0693	1694.7	1647.2	1726.37	1.04807	0.0677304	0.842269	1	ABC transporter permease protein
687	VBIStrSal202804_0694	1836.59	1498.71	2061.85	1.37575	0.460219	0.0817796	1	Cytidine/deoxycytidylate deaminase family protein
688	VBIStrSal202804_0695	4522.02	4206.17	4732.59	1.12515	0.170121	0.93389	1	Probable Na+ dependent transporter possibly for ileal bile acids
689	VBIStrSal202804_0696	870.931	680.195	998.089	1.46736	0.553219	0.515663	1	FIG01114479: hypothetical protein
690	VBIStrSal202804_0697	307.351	264.252	336.084	1.27183	0.346906	0.271468	1	FIG01119611: hypothetical protein
691	VBIStrSal202804_0698	2229.96	2023.91	2367.32	1.16967	0.226107	0.541499	1	ABC transporter ATP binding protein
692	VBIStrSal202804_0699	1197.76	1270.33	1149.38	0.904793	-0.144341	0.513089	1	ABC transporter permease protein
693	VBIStrSal202804_0700	1906.92	1443.62	2215.79	1.53489	0.618131	0.173558	1	sensor histidine kinase
694	VBIStrSal202804_0701	321.574	300.132	335.869	1.11907	0.162298	0.57378	1	Two-component response regulator
695	VBIStrSal202804_0702	101.592	92.7012	107.52	1.15985	0.21394	0.703148	1	unknown protein
696	VBIStrSal202804_0703	5.00465	8.01036	3.00084	0.37462	-1.4165	0.310373	1	hypothetical protein
697	VBIStrSal202804_0704	204.534	196.632	209.801	1.06697	0.0935238	0.836609	1	hypothetical protein
698	VBIStrSal202804_0705	50.6538	50.4503	50.7896	1.00673	0.00967055	0.784253	1	Mobile element protein
699	VBIStrSal202804_0706	169.532	169.762	169.379	0.997744	-0.00325854	0.878387	1	membrane protein, putative
700	VBIStrSal202804_0707	14860.7	13634.5	15678.2	1.1499	0.201503	0.431336	1	Sucrose-6-phosphate hydrolase (EC 3.2.1.26)
701	VBIStrSal202804_0708	217.812	217.642	217.925	1.0013	0.00187408	0.990605	1	Mobile element protein
702	VBIStrSal202804_0709	1419.41	1389.31	1439.47	1.03611	0.051176	0.898104	1	L-serine dehydratase, alpha subunit (EC 4.3.1.17)
703	VBIStrSal202804_0710	2299.83	1908.55	2560.68	1.34169	0.42405	0.150434	1	L-serine dehydratase, beta subunit (EC 4.3.1.17)
704	VBIStrSal202804_0711	13.6041	17.2543	11.1706	0.64741	-0.627248	0.616708	1	hypothetical protein
705	VBIStrSal202804_0712	647.124	685.514	621.53	0.906663	-0.141362	0.765671	1	5'-nucleotidase YjjG (EC 3.1.3.5)
706	VBIStrSal202804_0713	3237.9	3559.17	3023.73	0.849559	-0.235214	0.358971	1	Excinuclease ABC subunit C
707	VBIStrSal202804_0714	4992.47	4789.41	5127.84	1.07066	0.0985035	0.709891	1	Cardiolipin synthetase (EC 2.7.8.-)
708	VBIStrSal202804_0715	427.738	466.786	401.706	0.860578	-0.216623	0.547029	1	Phosphinothricin N-acetyltransferase
709	VBIStrSal202804_0716	2313.12	2319.54	2308.83	0.995383	-0.00667652	0.896054	1	Cardiolipin synthetase (EC 2.7.8.-)
710	VBIStrSal202804_0717	449.143	460.471	441.592	0.959001	-0.0603954	0.816981	1	DNA alkylation repair enzyme
711	VBIStrSal202804_0718	4980.28	5774.25	4450.97	0.770831	-0.375514	0.275304	1	Aspartate-semialdehyde dehydrogenase (EC 1.2.1.11)
712	VBIStrSal202804_0719	1712.62	1997.68	1522.58	0.762171	-0.391814	0.1939	1	Dihydrodipicolinate synthase (EC 4.2.1.52)
713	VBIStrSal202804_0720	2860.45	2780.92	2913.48	1.04767	0.0671805	0.732969	1	Ribonuclease III (EC 3.1.26.3)
714	VBIStrSal202804_0721	21734.3	19614.6	23147.5	1.18011	0.238927	0.35203	1	Chromosome partition protein smc
715	VBIStrSal202804_0722	405.705	366.639	431.748	1.17758	0.235827	0.527912	1	FIG01114714: hypothetical protein
716	VBIStrSal202804_0723	3161.5	3913.74	2660	0.679658	-0.557118	0.0273973	0.877862	Phenylalanyl-tRNA synthetase alpha chain (EC 6.1.1.20)
717	VBIStrSal202804_0724	2059.2	2789.31	1572.46	0.563746	-0.826882	0.0728089	1	acetyltransferase, GNAT family
718	VBIStrSal202804_0725	10105	11370.5	9261.3	0.814499	-0.296015	0.224481	1	Phenylalanyl-tRNA synthetase beta chain (EC 6.1.1.20)
719	VBIStrSal202804_0726	774.488	1046.2	593.347	0.567144	-0.818213	0.0651133	1	unknown protein
720	VBIStrSal202804_0727	2062.14	1933.51	2147.89	1.11088	0.151702	0.540263	1	Anaerobic ribonucleoside-triphosphate reductase (EC 1.17.4.2)
721	VBIStrSal202804_0728	1689.83	1945.85	1519.15	0.780713	-0.357135	0.186233	1	Predicted transcriptional regulator of pyridoxine metabolism
722	VBIStrSal202804_0729	4223.63	4834.82	3816.16	0.789308	-0.341339	0.683411	1	unknown protein
723	VBIStrSal202804_0730	632.884	801.225	520.656	0.649825	-0.621877	0.0260528	0.877862	Substrate-specific component PdxU2 of predicted pyridoxin-related ECF transporter
724	VBIStrSal202804_0731	1187.89	1374.9	1063.22	0.773307	-0.370887	0.174732	1	Pyridoxal kinase (EC 2.7.1.35)
725	VBIStrSal202804_0732	398.389	470.656	350.211	0.744092	-0.426446	0.131535	1	Substrate-specific component PdxU of predicted pyridoxine ECF transporter
726	VBIStrSal202804_0733	1379.92	1515.31	1289.66	0.851084	-0.232626	0.336231	1	ABC transporter ATP-binding protein
727	VBIStrSal202804_0734	11361.9	7887.1	13678.4	1.73427	0.794332	0.00202062	0.504694	NADH peroxidase (EC 1.11.1.1)
728	VBIStrSal202804_0735	34380.6	41330.5	29747.3	0.719743	-0.474446	0.324443	1	L-lactate dehydrogenase (EC 1.1.1.27)
729	VBIStrSal202804_0736	8354.58	7864.45	8681.33	1.10387	0.14257	0.648858	1	DNA gyrase subunit A (EC 5.99.1.3)
730	VBIStrSal202804_0737	3151.27	2934.77	3295.61	1.12295	0.167298	0.621774	1	Sortase A, LPXTG specific
731	VBIStrSal202804_0738	380.023	443.36	337.798	0.761906	-0.392315	0.134949	1	FIG01280259: hypothetical protein
732	VBIStrSal202804_0739	1910.53	1899.06	1918.17	1.01006	0.0144416	0.915687	1	Extracellular protein
733	VBIStrSal202804_0740	1024.87	1065.13	998.026	0.937	-0.0938796	0.89622	1	Mn2+ and Fe2+ transporters of the NRAMP family
734	VBIStrSal202804_0741	191.606	227.364	167.766	0.737874	-0.438554	0.154226	1	hypothetical protein
735	VBIStrSal202804_0742	10378.4	11204.2	9827.8	0.877154	-0.189099	0.572571	1	LSU ribosomal protein L31p
736	VBIStrSal202804_0743	6939.35	6562.58	7190.53	1.09569	0.131836	0.65303	1	Hypothetical similar to thiamin biosynthesis lipoprotein ApbE
737	VBIStrSal202804_0744	4458.72	4550.54	4397.51	0.966371	-0.0493511	0.799387	1	FIG146085: 3'-to-5' oligoribonuclease A, Bacillus type
738	VBIStrSal202804_0745	2057.51	2230.9	1941.93	0.870469	-0.200136	0.425606	1	Glutathione S-transferase, Streptococcal type (EC 2.5.1.18)
739	VBIStrSal202804_0746	2373.76	2058.81	2583.72	1.25496	0.327639	0.224522	1	Adenosine deaminase (EC 3.5.4.4)
740	VBIStrSal202804_0747	1684.63	1718.35	1662.16	0.967301	-0.0479637	0.85122	1	Thymidine kinase (EC 2.7.1.21)
741	VBIStrSal202804_0748	4100.96	4025.86	4151.02	1.03109	0.0441697	0.944245	1	Peptide chain release factor 1
742	VBIStrSal202804_0749	1360.41	1397.34	1335.8	0.955954	-0.0649868	0.737939	1	Methylase of polypeptide chain release factors
743	VBIStrSal202804_0750	823.59	848.389	807.057	0.951281	-0.0720564	0.716376	1	YrdC/Sua5 family protein, required for threonylcarbamoyladenosine (t(6)A) formation in tRNA
744	VBIStrSal202804_0751	2404.58	2498.96	2341.66	0.937056	-0.0937928	0.638547	1	Phosphinothricin N-acetyltransferase (EC 2.3.1.-)
745	VBIStrSal202804_0752	4588.4	5630.57	3893.62	0.691515	-0.532168	0.205554	1	Serine hydroxymethyltransferase (EC 2.1.2.1)
746	VBIStrSal202804_0753	2090.12	2560.31	1776.66	0.693923	-0.527152	0.25078	1	Pseudouridylate synthases, 23S RNA-specific
747	VBIStrSal202804_0754	2735.69	3106.79	2488.29	0.80092	-0.320269	0.266933	1	Pneumococcal vaccine antigen A homolog
748	VBIStrSal202804_0755	1420.14	1501.62	1365.82	0.909567	-0.136749	0.564674	1	ABC transporter, ATP-binding/permease protein
749	VBIStrSal202804_0756	2298.01	2455.39	2193.1	0.893175	-0.162985	0.455441	1	ABC transporter, ATP-binding/permease protein
750	VBIStrSal202804_0757	2906.57	2559.03	3138.27	1.22635	0.29437	0.536164	1	FIG01114114: hypothetical protein
751	VBIStrSal202804_0758	10791.7	9771.23	11472.1	1.17406	0.231512	0.345314	1	D-alanine--poly(phosphoribitol) ligase subunit 1 (EC 6.1.1.13)
752	VBIStrSal202804_0759	19119.5	16699.9	20732.5	1.24147	0.312054	0.264384	1	D-alanyl transfer protein DltB
753	VBIStrSal202804_0760	4443.7	3700.84	4938.94	1.33455	0.41635	0.117638	1	D-alanine--poly(phosphoribitol) ligase subunit 2 (EC 6.1.1.13)
754	VBIStrSal202804_0761	15541.8	12889.2	17310.2	1.343	0.425459	0.131647	1	Poly(glycerophosphate chain) D-alanine transfer protein DltD
755	VBIStrSal202804_0762	8429.11	7681.08	8927.8	1.16231	0.216996	0.465413	1	Lead, cadmium, zinc and mercury transporting ATPase (EC 3.6.3.3) (EC 3.6.3.5); Copper-translocating P-type ATPase (EC 3.6.3.4)
756	VBIStrSal202804_0763	4097.38	3987.33	4170.74	1.046	0.0648807	0.78064	1	Para-aminobenzoate synthase, aminase component (EC 2.6.1.85) / Aminodeoxychorismate lyase (EC 4.1.3.38)
757	VBIStrSal202804_0764	1708.28	1496.31	1849.59	1.2361	0.305796	0.690906	1	5-methyltetrahydropteroyltriglutamate--homocysteine methyltransferase (EC 2.1.1.14)
758	VBIStrSal202804_0765	275.495	325.881	241.905	0.742309	-0.429909	0.805047	1	5,10-methylenetetrahydrofolate reductase (EC 1.5.1.20)
759	VBIStrSal202804_0766	33264.7	30308.6	35235.5	1.16256	0.217302	0.392754	1	Phosphoglucomutase (EC 5.4.2.2)
760	VBIStrSal202804_0767	2528.66	2886.76	2289.93	0.793253	-0.334148	0.349521	1	Substrate-specific component PanT of predicted pantothenate ECF transporter
761	VBIStrSal202804_0768	5065.94	5291.69	4915.44	0.928899	-0.106406	0.763643	1	Substrate-specific component PanT of predicted pantothenate ECF transporter
762	VBIStrSal202804_0769	2642.9	3097.68	2339.72	0.755314	-0.404852	0.325254	1	Phosphopantothenoylcysteine decarboxylase (EC 4.1.1.36)
763	VBIStrSal202804_0770	5134.88	5551.83	4856.92	0.874833	-0.19292	0.455443	1	Phosphopantothenoylcysteine synthetase (EC 6.3.2.5)
764	VBIStrSal202804_0771	16251.2	13591.5	18024.3	1.32614	0.407236	0.146171	1	Formate--tetrahydrofolate ligase (EC 6.3.4.3)
765	VBIStrSal202804_0772	4684.48	4370.54	4893.78	1.11972	0.16314	0.490491	1	Two component system response regulator CiaR
766	VBIStrSal202804_0773	9950.23	9489.56	10257.3	1.08091	0.112243	0.661895	1	Two component system sensor histidine kinase CiaH (EC 2.7.3.-)
767	VBIStrSal202804_0774	446.56	464.049	434.9	0.937186	-0.0935934	0.626213	1	SSU ribosomal protein S20p
768	VBIStrSal202804_0775	1702.57	1849.11	1604.87	0.867916	-0.204373	0.686379	1	Pantothenate kinase (EC 2.7.1.33)
769	VBIStrSal202804_0776	3375.59	3234.89	3469.38	1.07249	0.10096	0.849604	1	Ribosomal RNA small subunit methyltransferase C (EC 2.1.1.52)
770	VBIStrSal202804_0777	6470.79	5714.83	6974.75	1.22046	0.287431	0.40817	1	Pyrimidine-nucleoside phosphorylase (EC 2.4.2.2)
771	VBIStrSal202804_0778	4349.68	4220.68	4435.68	1.05094	0.0716816	0.693066	1	Deoxyribose-phosphate aldolase (EC 4.1.2.4)
772	VBIStrSal202804_0779	2567.4	2345.67	2715.23	1.15755	0.211075	0.514402	1	Cytidine deaminase (EC 3.5.4.5)
773	VBIStrSal202804_0780	13579.9	13021.3	13952.3	1.0715	0.0996267	0.604056	1	Nucleoside-binding protein
774	VBIStrSal202804_0781	2928.63	3016.97	2869.73	0.951195	-0.0721877	0.774453	1	Putative deoxyribose-specific ABC transporter, ATP-binding protein
775	VBIStrSal202804_0782	3000.04	3289.17	2807.28	0.853492	-0.22855	0.355209	1	Putative deoxyribose-specific ABC transporter, permease protein
776	VBIStrSal202804_0783	2159.09	2206.41	2127.54	0.964255	-0.0525137	0.784956	1	Putative deoxyribose-specific ABC transporter, permease protein
777	VBIStrSal202804_0784	2451.26	2599.46	2352.46	0.904978	-0.144045	0.698569	1	Hydroxyacylglutathione hydrolase (EC 3.1.2.6)
778	VBIStrSal202804_0785	4575.05	4609.6	4552.02	0.98751	-0.0181333	0.958265	1	DinG family ATP-dependent helicase YoaA
779	VBIStrSal202804_0786	8318.9	9396.84	7600.27	0.808811	-0.306125	0.327025	1	FIG01114067: hypothetical protein
780	VBIStrSal202804_0787	18100.8	17938.6	18208.9	1.01507	0.0215766	0.965138	1	Aspartate aminotransferase (EC 2.6.1.1)
781	VBIStrSal202804_0788	11066.9	10473.2	11462.7	1.09448	0.13024	0.752554	1	Asparaginyl-tRNA synthetase (EC 6.1.1.22)
782	VBIStrSal202804_0789	8954.95	7896.51	9660.57	1.2234	0.290893	0.342026	1	FIG01116943: hypothetical protein
783	VBIStrSal202804_0790	8307.41	8169.54	8399.32	1.02813	0.0400192	0.998884	1	FIG01117573: hypothetical protein
784	VBIStrSal202804_0791	913.914	1078.44	804.231	0.745736	-0.423263	0.432839	1	Endoribonuclease L-PSP
785	VBIStrSal202804_0792	3071.2	2934.15	3162.56	1.07784	0.108149	0.666899	1	Queuosine Biosynthesis QueC ATPase
786	VBIStrSal202804_0793	1484.67	1349.68	1574.67	1.1667	0.22243	0.425393	1	Queuosine biosynthesis QueD, PTPS-I
787	VBIStrSal202804_0794	2075.88	2022.26	2111.63	1.04419	0.0623906	0.807138	1	Queuosine Biosynthesis QueE Radical SAM
788	VBIStrSal202804_0795	1886.67	1620.22	2064.31	1.27409	0.349469	0.212132	1	NADPH dependent preQ0 reductase (EC 1.7.1.13)
789	VBIStrSal202804_0796	4717.62	3888.73	5270.22	1.35526	0.438566	0.142661	1	Choline binding protein A
790	VBIStrSal202804_0797	19638	17123.6	21314.3	1.24473	0.315835	0.20889	1	Acid-resistant locus arl7 (Fragment)
791	VBIStrSal202804_0798	22379.2	22261.2	22457.9	1.00884	0.0126916	0.86462	1	Hypothetical ATP-binding protein UPF0042, contains P-loop
792	VBIStrSal202804_0799	13314	12865	13613.3	1.05816	0.0815587	0.777326	1	Hypothetical protein UPF0052
793	VBIStrSal202804_0800	22228.8	19642.5	23953	1.21944	0.286224	0.265015	1	Cytoplasmic hypothetical protein DUF199, a subgroup
794	VBIStrSal202804_0801	9560.4	8907.82	9995.46	1.1221	0.166201	0.684988	1	FIG01117156: hypothetical protein
795	VBIStrSal202804_0802	1417.08	1723.17	1213.02	0.703945	-0.506465	0.0587704	1	FIG01117098: hypothetical protein
796	VBIStrSal202804_0803	6441.25	6317.19	6523.96	1.03273	0.0464646	0.944294	1	Candidate zinc-binding lipoprotein ZinT
797	VBIStrSal202804_0804	1136.89	1227.76	1076.31	0.876645	-0.189936	0.632629	1	FIG01115268: hypothetical protein
798	VBIStrSal202804_0805	1487.52	1355.52	1575.53	1.16231	0.216989	0.424651	1	hypothetical protein
799	VBIStrSal202804_0806	3914.88	4052.8	3822.93	0.943283	-0.0842382	0.810574	1	FIG01115287: hypothetical protein
800	VBIStrSal202804_0807	3486.15	3886.55	3219.21	0.828295	-0.271784	0.530388	1	Peptidoglycan hydrolase, Autolysin2 (EC 3.5.1.28)
801	VBIStrSal202804_0808	1972.11	2297.84	1754.95	0.76374	-0.388847	0.161495	1	Methionine biosynthesis and transport regulator MtaR, LysR family
802	VBIStrSal202804_0809	3755.36	3900.04	3658.91	0.938171	-0.0920769	0.825826	1	Glucosamine--fructose-6-phosphate aminotransferase [isomerizing] (EC 2.6.1.16)
803	VBIStrSal202804_0810	1661.35	1861.56	1527.87	0.820749	-0.284987	0.412618	1	Alkylphosphonate utilization operon protein PhnA
804	VBIStrSal202804_0811	1765.96	1873.54	1694.25	0.904304	-0.14512	0.699467	1	ABC transporter membrane-spanning permease - glutamine transport
805	VBIStrSal202804_0812	2452.9	2538.31	2395.96	0.943923	-0.0832594	0.856979	1	Amino acid ABC transporter, ATP-binding protein
806	VBIStrSal202804_0813	2854.78	2715.51	2947.63	1.08548	0.118329	0.735642	1	Amino acid ABC transporter, amino acid-binding protein
807	VBIStrSal202804_0814	5380.67	4877.83	5715.89	1.17181	0.228741	0.272187	1	ImpB/MucB/SamB family protein
808	VBIStrSal202804_0815	1666.21	1792.63	1581.94	0.88247	-0.180381	0.877993	1	FIG01119696: hypothetical protein
809	VBIStrSal202804_0816	932.006	869.249	973.843	1.12033	0.163919	0.470519	1	Alcohol dehydrogenase (EC 1.1.1.1)
810	VBIStrSal202804_0817	802.295	798.693	804.696	1.00752	0.0108038	0.971679	1	Alcohol dehydrogenase (EC 1.1.1.1)
811	VBIStrSal202804_0818	1367.83	1332.8	1391.19	1.04382	0.0618689	0.757425	1	Alcohol dehydrogenase (EC 1.1.1.1)
812	VBIStrSal202804_0819	8977.54	8674.53	9179.54	1.05822	0.0816373	0.597223	1	Ribosomal-protein-L7p-serine acetyltransferase
813	VBIStrSal202804_0820	869.614	1008.31	777.152	0.770751	-0.375664	0.33549	1	Mobile element protein
814	VBIStrSal202804_0821	734.195	726.015	739.649	1.01878	0.0268427	0.850668	1	ABC transporter, ATP-binding protein
815	VBIStrSal202804_0822	2100.29	2373.94	1917.86	0.807881	-0.307785	0.397909	1	hypothetical protein
816	VBIStrSal202804_0823	632.714	607.521	649.51	1.06912	0.0964178	0.729605	1	hypothetical protein
817	VBIStrSal202804_0824	11795.9	12956.8	11021.9	0.850668	-0.233332	0.596535	1	GMP synthase [glutamine-hydrolyzing], amidotransferase subunit (EC 6.3.5.2) / GMP synthase [glutamine-hydrolyzing], ATP pyrophosphatase subunit (EC 6.3.5.2)
818	VBIStrSal202804_0825	2036.49	2185.79	1936.96	0.886161	-0.17436	0.527234	1	Transcriptional regulator in cluster with beta-lactamase, GntR family
819	VBIStrSal202804_0826	5468.31	6279.68	4927.4	0.784657	-0.349865	0.153258	1	Signal recognition particle associated protein
820	VBIStrSal202804_0827	7156	8117.55	6514.97	0.802579	-0.317284	0.290179	1	Signal recognition particle, subunit Ffh SRP54 (TC 3.A.5.1.1)
821	VBIStrSal202804_0828	671.808	923.941	503.72	0.545186	-0.87518	0.324191	1	Substrate-specific component NiaX of predicted niacin ECF transporter
822	VBIStrSal202804_0829	1710.42	1901.07	1583.32	0.83286	-0.263853	0.468945	1	Transcriptional repressor for NAD biosynthesis in gram-positives
823	VBIStrSal202804_0830	5296.14	4333.04	5938.21	1.37045	0.45465	0.0866558	1	Pleiotropic regulator of exopolysaccharide synthesis, competence and biofilm formation Ftr, XRE family
824	VBIStrSal202804_0831	6356.51	5126.64	7176.43	1.39983	0.485253	0.0427831	1	50S ribosomal subunit maturation GTPase RbgA (B. subtilis YlqF)
825	VBIStrSal202804_0832	5251.54	4537.14	5727.81	1.26243	0.336202	0.156572	1	Ribonuclease HII (EC 3.1.26.4)
826	VBIStrSal202804_0833	5319.61	5376	5282.01	0.982516	-0.0254467	0.875688	1	Transcriptional regulator
827	VBIStrSal202804_0834	236.012	234.385	237.097	1.01157	0.0165914	0.937567	1	Rossmann fold nucleotide-binding protein Smf possibly involved in DNA uptake
828	VBIStrSal202804_0835	23751.3	23482.5	23930.5	1.01908	0.0272654	0.950538	1	DNA topoisomerase I (EC 5.99.1.2)
829	VBIStrSal202804_0836	94.9051	116.731	80.3548	0.688378	-0.538727	0.122014	1	FIG01119143: hypothetical protein
830	VBIStrSal202804_0837	89.9862	88.4839	90.9878	1.0283	0.040258	0.948393	1	putative MutE
831	VBIStrSal202804_0838	79.004	77.2086	80.2009	1.03876	0.0548566	0.903672	1	hypothetical protein
832	VBIStrSal202804_0839	168.024	193.062	151.331	0.783845	-0.351359	0.263958	1	Conserved membrane protein
833	VBIStrSal202804_0840	634.211	636.88	632.432	0.993016	-0.0101105	0.947825	1	Two-component response regulator
834	VBIStrSal202804_0841	836.188	922.407	778.708	0.844213	-0.244321	0.333026	1	Sensor histidine kinase
835	VBIStrSal202804_0842	1463.51	1398.18	1507.06	1.07787	0.108189	0.69918	1	tRNA:m(5)U-54 MTase gid
836	VBIStrSal202804_0843	146.144	134.237	154.082	1.14783	0.198912	0.606888	1	5-methyltetrahydropteroyltriglutamate--homocysteine methyltransferase (EC 2.1.1.14)
837	VBIStrSal202804_0844	236.841	216.467	250.424	1.15687	0.210228	0.636287	1	5-methyltetrahydropteroyltriglutamate--homocysteine methyltransferase (EC 2.1.1.14)
838	VBIStrSal202804_0845	237.602	223.406	247.065	1.1059	0.145223	0.80827	1	Nucleoside diphosphate kinase (EC 2.7.4.6)
839	VBIStrSal202804_0846	12683.6	13912.3	11864.4	0.852799	-0.229723	0.429735	1	hypothetical protein
840	VBIStrSal202804_0847	6973.71	5894.66	7693.08	1.30509	0.384151	0.148975	1	Ribose 5-phosphate isomerase A (EC 5.3.1.6)
841	VBIStrSal202804_0848	8195.87	7818.02	8447.78	1.08055	0.111769	0.767429	1	Phosphopentomutase (EC 5.4.2.7)
842	VBIStrSal202804_0849	9754.13	9215.35	10113.3	1.09744	0.134147	0.672283	1	FIG01114713: hypothetical protein
843	VBIStrSal202804_0850	7586.49	7052.54	7942.45	1.12618	0.171441	0.51332	1	Purine nucleoside phosphorylase (EC 2.4.2.1)
844	VBIStrSal202804_0851	8127.81	7086.85	8821.78	1.24481	0.315925	0.320766	1	Chloride channel protein
845	VBIStrSal202804_0852	12561.9	11032.6	13581.4	1.23103	0.299864	0.277261	1	Glutamine amidotransferase, class I
846	VBIStrSal202804_0853	13076.5	9558.23	15422	1.61348	0.690177	0.0143953	0.754694	Purine nucleoside phosphorylase (EC 2.4.2.1)
847	VBIStrSal202804_0854	311.165	311.577	310.891	0.997801	-0.00317605	0.900419	1	Mobile element protein
848	VBIStrSal202804_0855	6794.52	6105.75	7253.69	1.18801	0.248546	0.395046	1	Translation elongation factor LepA
849	VBIStrSal202804_0856	169.455	151.758	181.252	1.19435	0.256224	0.375342	1	hypothetical protein
850	VBIStrSal202804_0857	281.528	236.136	311.79	1.32038	0.400958	0.215339	1	hypothetical protein
851	VBIStrSal202804_0858	387.63	347.535	414.361	1.19229	0.25373	0.395733	1	unknown protein
852	VBIStrSal202804_0859	10359.4	10534.6	10242.6	0.972276	-0.0405621	0.883727	1	Acetolactate synthase, catabolic (EC 2.2.1.6)
853	VBIStrSal202804_0860	7618.93	7467.97	7719.57	1.03369	0.047805	0.876372	1	Alpha-acetolactate decarboxylase (EC 4.1.1.5)
854	VBIStrSal202804_0861	318.853	265.718	354.276	1.33328	0.414977	0.175438	1	hypothetical protein
855	VBIStrSal202804_0862	450.887	348.849	518.912	1.4875	0.572887	0.047518	1	NAD-dependent protein deacetylase of SIR2 family
856	VBIStrSal202804_0863	706.753	551.733	810.1	1.46828	0.55413	0.0698615	1	COG2110, Macro domain, possibly ADP-ribose binding module
857	VBIStrSal202804_0864	1378.14	1454.23	1327.41	0.912788	-0.131648	0.945268	1	Transcriptional regulator, MarR family
858	VBIStrSal202804_0865	1033.61	976.101	1071.95	1.09819	0.135134	0.6237	1	FIG01118673: hypothetical protein
859	VBIStrSal202804_0866	604.808	652.886	572.755	0.877267	-0.188913	0.602029	1	L-proline glycine betaine ABC transport system permease protein ProV (TC 3.A.1.12.1)
860	VBIStrSal202804_0867	131.89	135.333	129.594	0.957597	-0.06251	0.773567	1	L-proline glycine betaine binding ABC transporter protein ProX (TC 3.A.1.12.1) / Osmotic adaptation
861	VBIStrSal202804_0868	4.85655	5.03096	4.74027	0.942219	-0.0858652	0.910358	1	Methionine ABC transporter ATP-binding protein
862	VBIStrSal202804_0869	36.4576	41.6395	33.0031	0.792591	-0.335352	0.547607	1	ABC transporter permease protein
863	VBIStrSal202804_0870	76.3636	61.3275	86.3876	1.40863	0.49429	0.366503	1	Transcriptional regulator, TetR family
864	VBIStrSal202804_0871	65.2974	38.8209	82.9484	2.1367	1.09538	0.0381298	0.950593	Phage-associated cell wall hydrolase
865	VBIStrSal202804_0872	408.62	389.949	421.068	1.0798	0.110766	0.673518	1	Mobile element protein
866	VBIStrSal202804_0873	38.6337	28.9601	45.0827	1.55672	0.638505	0.39921	1	Transposase
867	VBIStrSal202804_0874	623.562	773.643	523.508	0.676679	-0.563456	0.719222	1	TetR family transcriptional regulator
868	VBIStrSal202804_0875	1510.86	1543.6	1489.04	0.96465	-0.0519221	1	1	ABC transporter, ATP-binding/permease protein
869	VBIStrSal202804_0876	2270.01	2309.24	2243.85	0.971682	-0.0414436	0.991022	1	ABC transporter, ATP-binding/permease protein
870	VBIStrSal202804_0877	685.476	733.511	653.453	0.890857	-0.166735	0.895464	1	Substrate-specific component BL0695 of predicted ECF transporter
871	VBIStrSal202804_0878	642.715	660.613	630.783	0.954845	-0.0666615	0.967105	1	Transmembrane component BL0694 of energizing module of predicted ECF transporter
872	VBIStrSal202804_0879	1383.32	1584.05	1249.5	0.788801	-0.342267	0.76451	1	Duplicated ATPase component BL0693 of energizing module of predicted ECF transporter
873	VBIStrSal202804_0880	12.4138	12.0652	12.6463	1.04816	0.0678626	0.947227	1	ABC transporter permease protein
874	VBIStrSal202804_0881	17.5657	15.7097	18.8031	1.19691	0.259318	0.653394	1	ABC transporter ATP-binding protein YvcR
875	VBIStrSal202804_0882	357.702	385.254	339.334	0.880806	-0.183104	0.791996	1	Transcriptional regulator, TetR family
876	VBIStrSal202804_0883	387.839	377.12	394.985	1.04737	0.0667753	0.976385	1	Phenazine biosynthesis protein PhzF
877	VBIStrSal202804_0884	3908.27	5203.57	3044.74	0.585126	-0.773182	0.0117008	0.754694	Substrate-specific component STY3230 of queuosine-regulated ECF transporter
878	VBIStrSal202804_0885	12495	13050.1	12124.9	0.929102	-0.106091	0.578023	1	Transmembrane component STY3231 of energizing module of queuosine-regulated ECF transporter
879	VBIStrSal202804_0886	9722.82	10787.5	9013.02	0.835504	-0.259281	0.296398	1	ATPase component STY3232 of energizing module of queuosine-regulated ECF transporter
880	VBIStrSal202804_0887	6015.24	6794.2	5495.94	0.808916	-0.305938	0.234753	1	ATPase component STY3233 of energizing module of queuosine-regulated ECF transporter
881	VBIStrSal202804_0888	19.9191	23.2131	17.7231	0.763498	-0.389305	0.60248	1	Type I restriction-modification system, specificity subunit S (EC 3.1.21.3)
882	VBIStrSal202804_0889	42.8369	37.5926	46.3331	1.23251	0.301594	0.978895	1	ADP-ribosylglycohydrolase YegU (EC 3.2.-.-)
883	VBIStrSal202804_0890	72.595	75.0041	70.9889	0.946467	-0.0793764	0.809727	1	Cytosine/purine/uracil/thiamine/allantoin permease family protein
884	VBIStrSal202804_0891	44.4258	43.3422	45.1482	1.04167	0.0588935	1	1	Ribokinase (EC 2.7.1.15)
885	VBIStrSal202804_0892	182.595	189.181	178.205	0.941986	-0.0862232	0.885876	1	Transcriptional regulator SczA, TetR family
886	VBIStrSal202804_0893	3321.64	3301.95	3334.76	1.00994	0.0142645	0.922121	1	Cobalt-zinc-cadmium resistance protein CzcD
887	VBIStrSal202804_0894	1079.1	1183.15	1009.73	0.853423	-0.228667	0.429506	1	Ferrochelatase, protoheme ferro-lyase (EC 4.99.1.1)
888	VBIStrSal202804_0895	1634.81	1370.34	1811.12	1.32166	0.402349	0.639196	1	Alcohol dehydrogenase (EC 1.1.1.1)
889	VBIStrSal202804_0896	31.253	36.583	27.6997	0.757173	-0.401305	0.578409	1	hypothetical protein
890	VBIStrSal202804_0897	1070.08	1241.67	955.681	0.769675	-0.377678	0.599836	1	Mobile element protein
891	VBIStrSal202804_0898	102.931	70.5486	124.518	1.765	0.819669	0.323076	1	Putative transcriptional regulator, LysR family (N-terminal fragment), degenerate
892	VBIStrSal202804_0899	72.0625	54.7625	83.5959	1.52652	0.610243	0.207972	1	Dienelactone hydrolase and related enzymes
893	VBIStrSal202804_0900	121.131	101.265	134.375	1.32697	0.408131	0.306225	1	Cell surface hydrolase
894	VBIStrSal202804_0901	354.483	438.758	298.299	0.679871	-0.556667	0.0855951	1	Uridine phosphorylase (EC 2.4.2.3)
895	VBIStrSal202804_0902	859.673	806.196	895.325	1.11056	0.151282	0.513908	1	Phosphoglycolate phosphatase (EC 3.1.3.18)
896	VBIStrSal202804_0903	8.23282	9.52686	7.37013	0.773616	-0.37031	0.529806	1	hypothetical protein
897	VBIStrSal202804_0904	66.2028	56.1771	72.8866	1.29744	0.375671	0.521046	1	hypothetical protein
898	VBIStrSal202804_0905	1293.46	1246.79	1324.57	1.06238	0.0873066	0.791358	1	hypothetical protein
899	VBIStrSal202804_0906	470.251	541.269	422.906	0.781324	-0.356008	0.575861	1	Mobile element protein
900	VBIStrSal202804_0907	685.005	763.283	632.82	0.829077	-0.270422	0.449957	1	Mobile element protein
901	VBIStrSal202804_0908	290.556	313.07	275.547	0.880145	-0.184187	0.471537	1	Multi antimicrobial extrusion protein (Na(+)/drug antiporter), MATE family of MDR efflux pumps
902	VBIStrSal202804_0909	2490.77	2735.35	2327.72	0.850977	-0.232808	0.365985	1	hypothetical protein
903	VBIStrSal202804_0910	1486.96	1333.16	1589.5	1.19228	0.253722	0.347518	1	Fibronectin/fibrinogen-binding protein
904	VBIStrSal202804_0911	832.412	1087.49	662.358	0.609069	-0.715321	0.0257229	0.877862	hypothetical, predicted membrane protein (TMS5)
905	VBIStrSal202804_0912	2093.61	1959.04	2183.33	1.11449	0.156379	0.595385	1	ThiJ/PfpI family protein
906	VBIStrSal202804_0913	2548.07	2732.35	2425.22	0.887596	-0.172025	0.560881	1	Dihydroorotate dehydrogenase electron transfer subunit (EC 1.3.3.1)
907	VBIStrSal202804_0914	2101.63	2439.06	1876.68	0.769427	-0.378143	0.233124	1	Dihydroorotate dehydrogenase, catalytic subunit (EC 1.3.3.1)
908	VBIStrSal202804_0915	7527.02	9433.24	6256.21	0.663209	-0.592465	0.056176	1	Orotidine 5'-phosphate decarboxylase (EC 4.1.1.23)
909	VBIStrSal202804_0916	13877.6	13792.9	13934.1	1.01024	0.0146958	0.89675	1	Orotate phosphoribosyltransferase (EC 2.4.2.10)
910	VBIStrSal202804_0917	2880.9	3351.31	2567.29	0.766055	-0.384479	0.317226	1	6-aminohexanoate-cyclic-dimer hydrolase (EC 3.5.2.12)
911	VBIStrSal202804_0918	1162.16	1379.91	1017	0.737004	-0.440256	0.141828	1	Cystine ABC transporter, periplasmic cystine-binding protein FliY
912	VBIStrSal202804_0919	67.2228	75.9012	61.4371	0.809435	-0.305012	0.586305	1	Cystine transport system permease protein
913	VBIStrSal202804_0920	3675.93	3353.5	3890.88	1.16024	0.214429	0.45231	1	5'-nucleotidase (EC 3.1.3.5)
914	VBIStrSal202804_0921	1502.83	1260.76	1664.2	1.32	0.40054	0.226198	1	Transcriptional regulator, AraC family
915	VBIStrSal202804_0922	3452.06	3466.7	3442.3	0.992961	-0.0101907	0.871788	1	GTPase and tRNA-U34 5-formylation enzyme TrmE
916	VBIStrSal202804_0923	537.455	471.435	581.469	1.2334	0.302645	0.604673	1	Mobile element protein
917	VBIStrSal202804_0924	282.673	326.959	253.149	0.774255	-0.369119	0.37181	1	Sodium/glycine symporter GlyP
918	VBIStrSal202804_0925	1663.31	1507.7	1767.05	1.17202	0.228996	0.337316	1	ATP-dependent DNA helicase UvrD/PcrA
919	VBIStrSal202804_0926	1328.14	1211.21	1406.1	1.1609	0.215248	0.544274	1	O-acetylhomoserine sulfhydrylase (EC 2.5.1.49) / O-succinylhomoserine sulfhydrylase (EC 2.5.1.48)
920	VBIStrSal202804_0927	332.094	311.678	345.704	1.10917	0.14948	0.698447	1	FIG01120512: hypothetical protein
921	VBIStrSal202804_0928	2327.65	2045.94	2515.46	1.22949	0.298063	0.23039	1	Thiol peroxidase, Tpx-type (EC 1.11.1.15)
922	VBIStrSal202804_0929	770.603	882.987	695.681	0.787872	-0.343966	0.228082	1	Type I restriction-modification system specificity subunit
923	VBIStrSal202804_0930	555.139	442.861	629.99	1.42255	0.508475	0.0894714	1	FIG01115060: hypothetical protein
924	VBIStrSal202804_0931	5361.04	4262.15	6093.64	1.42971	0.51572	0.0661387	1	FIG01115983: hypothetical protein
925	VBIStrSal202804_0932	2340.8	2318.92	2355.38	1.01572	0.0225092	0.88872	1	tRNA pseudouridine synthase B (EC 4.2.1.70)
926	VBIStrSal202804_0933	2225.77	2182.98	2254.3	1.03267	0.0463789	0.880171	1	Riboflavin kinase (EC 2.7.1.26) / FMN adenylyltransferase (EC 2.7.7.2)
927	VBIStrSal202804_0934	2088.58	2580.72	1760.49	0.682169	-0.551799	0.112976	1	Transcriptional regulator SpxA1
928	VBIStrSal202804_0935	979.358	1063.46	923.292	0.868198	-0.203904	0.590966	1	FIG006438: hypothetical protein
929	VBIStrSal202804_0936	1624.54	1868.16	1462.13	0.782659	-0.353545	0.28073	1	Inositol-1-monophosphatase (EC 3.1.3.25)
930	VBIStrSal202804_0937	796.135	841.414	765.948	0.910311	-0.135569	0.651214	1	tRNA and rRNA cytosine-C5-methylases
931	VBIStrSal202804_0938	3656.19	3392.43	3832.02	1.12958	0.175789	0.574777	1	Phosphate ABC transporter, periplasmic phosphate-binding protein PstS (TC 3.A.1.7.1)
932	VBIStrSal202804_0939	1912.94	1840.32	1961.35	1.06577	0.091896	0.835484	1	Phosphate transport system permease protein PstC (TC 3.A.1.7.1)
933	VBIStrSal202804_0940	1266.01	1310.69	1236.22	0.943179	-0.0843959	0.714732	1	Phosphate transport system permease protein PstA (TC 3.A.1.7.1)
934	VBIStrSal202804_0941	1620.62	1568.75	1655.19	1.0551	0.0773809	0.915352	1	Phosphate transport ATP-binding protein PstB (TC 3.A.1.7.1)
935	VBIStrSal202804_0942	7113.01	8099.51	6455.35	0.797004	-0.327341	0.46901	1	Phosphate transport ATP-binding protein PstB (TC 3.A.1.7.1)
936	VBIStrSal202804_0943	1768.68	1872.37	1699.55	0.907702	-0.13971	0.527018	1	Phosphate transport system regulatory protein PhoU
937	VBIStrSal202804_0944	9462.28	8915.18	9827.02	1.10228	0.14049	0.661248	1	Lysyl aminopeptidase (EC 3.4.11.15)
938	VBIStrSal202804_0945	9557.88	6947.5	11298.1	1.62621	0.701517	0.0380856	0.950593	Tyrosine recombinase XerC
939	VBIStrSal202804_0946	6162.86	5086.83	6880.21	1.35255	0.435686	0.081102	1	Lipoate-protein ligase A
940	VBIStrSal202804_0947	453.588	442.355	461.076	1.04232	0.0597975	0.749656	1	unknown protein
941	VBIStrSal202804_0948	51068.5	48338.4	52888.6	1.09413	0.129788	0.524621	1	Maltodextrin phosphorylase (EC 2.4.1.1)
942	VBIStrSal202804_0949	11624.2	12990.1	10713.6	0.824752	-0.277968	0.325207	1	4-alpha-glucanotransferase (amylomaltase) (EC 2.4.1.25)
943	VBIStrSal202804_0950	1881.87	2057.07	1765.08	0.858052	-0.220862	0.476149	1	Maltose operon transcriptional repressor MalR, LacI family
944	VBIStrSal202804_0951	265.771	274.462	259.977	0.947226	-0.0782197	0.849074	1	Maltose/maltodextrin ABC transporter, substrate binding periplasmic protein MalE
945	VBIStrSal202804_0952	1733.89	1658.88	1783.89	1.07536	0.104819	0.767449	1	Maltose/maltodextrin ABC transporter, substrate binding periplasmic protein MalE
946	VBIStrSal202804_0953	794.031	841.593	762.323	0.905811	-0.142719	0.584909	1	Maltose/maltodextrin ABC transporter, permease protein MalF
947	VBIStrSal202804_0954	1006.75	1116.82	933.37	0.835739	-0.258875	0.35993	1	Maltose/maltodextrin ABC transporter, permease protein MalG
948	VBIStrSal202804_0955	593.664	674.387	539.849	0.800503	-0.321022	0.307975	1	Multiple sugar ABC transporter, ATP-binding protein
949	VBIStrSal202804_0956	80.8997	70.0847	88.1096	1.25719	0.330199	0.427792	1	Twin-arginine translocation protein TatA
950	VBIStrSal202804_0957	240.554	225.797	250.392	1.10892	0.14916	0.649725	1	Twin-arginine translocation protein TatC
951	VBIStrSal202804_0958	366.646	386.586	353.353	0.914035	-0.129678	0.742458	1	Ferrous iron transport permease EfeU
952	VBIStrSal202804_0959	614.959	635.293	601.404	0.946655	-0.0790887	0.821	1	Ferrous iron transport peroxidase EfeB
953	VBIStrSal202804_0960	388.523	392.282	386.017	0.98403	-0.0232257	1	1	Ferrous iron transport periplasmic protein EfeO, contains peptidase-M75 domain and (frequently) cupredoxin-like domain
954	VBIStrSal202804_0961	185.066	252.134	140.354	0.556661	-0.845128	0.0260888	0.877862	Pullulanase (EC 3.2.1.41)
955	VBIStrSal202804_0962	11553.7	11797.9	11390.9	0.965506	-0.050643	0.980411	1	N-acetylmuramoyl-L-alanine amidase (EC 3.5.1.28)
956	VBIStrSal202804_0963	7396.83	5667.67	8549.6	1.50849	0.593102	0.037986	0.950593	Dihydrolipoamide dehydrogenase of acetoin dehydrogenase (EC 1.8.1.4)
957	VBIStrSal202804_0964	9588.91	7365.8	11071	1.50303	0.58787	0.0334483	0.938776	Dihydrolipoamide acetyltransferase component (E2) of acetoin dehydrogenase complex (EC 2.3.1.-)
958	VBIStrSal202804_0965	24069.7	15222.7	29967.7	1.96862	0.977184	0.000588217	0.276646	Acetoin dehydrogenase E1 component beta-subunit (EC 1.2.4.-)
959	VBIStrSal202804_0966	15729.8	9807.07	19678.3	2.00654	1.00471	0.000300462	0.205316	Acetoin dehydrogenase E1 component alpha-subunit (EC 1.2.4.-)
960	VBIStrSal202804_0967	591.38	638.133	560.21	0.877889	-0.187889	0.565297	1	putative histidine kinase
961	VBIStrSal202804_0968	716.203	683.642	737.91	1.07938	0.110203	0.701317	1	Histidine kinase of the competence regulon ComD
962	VBIStrSal202804_0969	1555.46	1545.48	1562.11	1.01076	0.0154377	0.991105	1	CRISPR-associated protein, Cas2
963	VBIStrSal202804_0970	1555.58	1601.79	1524.78	0.951922	-0.0710845	0.85773	1	CRISPR-associated protein Cas1
964	VBIStrSal202804_0971	903.927	821.123	959.129	1.16807	0.224127	0.441915	1	CRISPR-associated protein, CT1974
965	VBIStrSal202804_0972	1821.47	1640.54	1942.09	1.18382	0.243445	0.59544	1	CRISPR-associated protein, CT1976
966	VBIStrSal202804_0973	1164.49	1105.45	1203.86	1.08902	0.123037	0.68994	1	CRISPR-associated protein, CT1975 family
967	VBIStrSal202804_0974	659.054	649.157	665.652	1.02541	0.0361996	0.975527	1	CRISPR-associated protein, Cse2 family
968	VBIStrSal202804_0975	2396.14	2348.26	2428.06	1.03398	0.0482121	0.806033	1	corresponds to STY3070 from Accession AL513382: Salmonella typhi CT18
969	VBIStrSal202804_0976	2080.89	2014.31	2125.29	1.0551	0.0773752	0.764205	1	CRISPR-associated helicase Cas3, protein
970	VBIStrSal202804_0977	619.14	726.167	547.789	0.754356	-0.406682	0.146527	1	Mobile element protein
971	VBIStrSal202804_0978	1903.23	1859.41	1932.44	1.03928	0.0555788	0.941988	1	FIG01115891: hypothetical protein
972	VBIStrSal202804_0979	4918.4	4469.58	5217.61	1.16736	0.223248	0.569451	1	Dihydroorotase (EC 3.5.2.3)
973	VBIStrSal202804_0980	4526.04	3825.84	4992.83	1.30503	0.384081	0.437186	1	Uracil-DNA glycosylase, family 1
974	VBIStrSal202804_0981	362.83	396.884	340.126	0.856992	-0.222647	0.432799	1	Cobalt-zinc-cadmium resistance protein
975	VBIStrSal202804_0982	1400.35	1700.83	1200.02	0.705553	-0.503173	0.0552426	1	D-alanyl-D-alanine carboxypeptidase (EC 3.4.16.4)
976	VBIStrSal202804_0983	1262.4	1416.47	1159.69	0.818717	-0.288563	0.332009	1	D-alanyl-D-alanine carboxypeptidase (EC 3.4.16.4)
977	VBIStrSal202804_0984	439.804	489.831	406.453	0.829783	-0.269193	0.311759	1	D-alanyl-D-alanine carboxypeptidase (EC 3.4.16.4)
978	VBIStrSal202804_0985	3862.74	4130.37	3684.31	0.892005	-0.164876	0.443422	1	Predicted esterase of the alpha-beta hydrolase superfamily
979	VBIStrSal202804_0986	5629.9	6253.71	5214.03	0.83375	-0.262314	0.261239	1	platelet activating factor, putative
980	VBIStrSal202804_0987	15888.9	17625.1	14731.4	0.83582	-0.258735	0.270384	1	Ubiquinone biosynthesis monooxygenase UbiB
981	VBIStrSal202804_0988	10755.4	9725.66	11441.9	1.17646	0.234456	0.578591	1	FIG01117214: hypothetical protein
982	VBIStrSal202804_0989	938.842	826.194	1013.94	1.22724	0.29542	0.322623	1	6-phospho-beta-glucosidase (EC 3.2.1.86)
983	VBIStrSal202804_0990	486.474	496.818	479.578	0.965298	-0.0509534	0.964772	1	Permease
984	VBIStrSal202804_0991	167.844	172.775	164.557	0.952437	-0.0703049	0.860192	1	Hypothetical, related to broad specificity phosphatases COG0406
985	VBIStrSal202804_0992	1671.58	1508.79	1780.1	1.17982	0.238564	0.3289	1	Hypothetical, related to broad specificity phosphatases COG0406
986	VBIStrSal202804_0993	2286.26	2250.74	2309.94	1.0263	0.0374549	0.809969	1	Phosphoglycerate mutase family
987	VBIStrSal202804_0994	2910.13	2772.32	3002.01	1.08285	0.114835	0.720783	1	Hydrolase (HAD superfamily)
988	VBIStrSal202804_0995	835.651	1002.7	724.284	0.722333	-0.469263	0.159005	1	Mobile element protein
989	VBIStrSal202804_0996	14453.3	14158.1	14650.2	1.03476	0.049293	0.943439	1	hypothetical protein
990	VBIStrSal202804_0997	21311.6	20016.1	22175.3	1.10788	0.147796	0.615407	1	putative phosphotransferase
991	VBIStrSal202804_0998	10880.2	11200.4	10666.8	0.952364	-0.0704144	0.74509	1	UDP-N-acetylglucosamine 2-epimerase (EC 5.1.3.14)
992	VBIStrSal202804_0999	13289.4	14462.9	12507.1	0.864776	-0.209601	0.588114	1	Glycosyltransferase (EC 2.4.1.-)
993	VBIStrSal202804_1000	8760.57	8394.1	9004.88	1.07276	0.10133	0.734817	1	putative polysaccharide polymerase
994	VBIStrSal202804_1001	26460.5	26981.9	26112.8	0.967791	-0.047232	0.829225	1	FIG01117555: hypothetical protein
995	VBIStrSal202804_1002	9197.16	9968.91	8682.66	0.870975	-0.199298	0.456056	1	FIG01116209: hypothetical protein
996	VBIStrSal202804_1003	15670.2	17468	14471.7	0.828474	-0.271472	0.389644	1	Lipopolysaccharide cholinephosphotransferase LicD2 (EC 2.7.8.-)
997	VBIStrSal202804_1004	8351.76	9054.49	7883.27	0.870648	-0.199839	0.588626	1	N-acetylmannosaminyltransferase (EC 2.4.1.187)
998	VBIStrSal202804_1005	16973.6	18808.8	15750.1	0.837382	-0.256042	0.419203	1	Undecaprenyl-phosphate galactosephosphotransferase (EC 2.7.8.6)
999	VBIStrSal202804_1006	14057	15776.9	12910.5	0.818317	-0.289268	0.288705	1	Tyrosine-protein kinase EpsD (EC 2.7.10.2)
1000	VBIStrSal202804_1007	13251.6	13262.4	13244.4	0.99864	-0.00196327	0.973692	1	Tyrosine-protein kinase transmembrane modulator EpsC
1001	VBIStrSal202804_1008	4010.41	4265.49	3840.35	0.900331	-0.151472	0.568302	1	Tyrosine-protein phosphatase CpsB (EC 3.1.3.48)
1002	VBIStrSal202804_1009	11236	9216.09	12582.6	1.36528	0.449202	0.0860754	1	Exopolysaccharide biosynthesis transcriptional activator EpsA
1003	VBIStrSal202804_1010	3595.14	4284.55	3135.53	0.731822	-0.450436	0.196992	1	Hypothetical protein VC0266 (sugar utilization related?)
1004	VBIStrSal202804_1011	12520.1	12005.5	12863.2	1.07144	0.0995521	0.881119	1	Acetylornithine deacetylase/Succinyl-diaminopimelate desuccinylase and related deacylases
1005	VBIStrSal202804_1012	1161.73	1324.64	1053.12	0.79502	-0.330937	0.278542	1	4-oxalocrotonate tautomerase (EC 5.3.2.-); Xylose transport system permease protein xylH
1006	VBIStrSal202804_1013	1645.5	1995.2	1412.37	0.707887	-0.498409	0.0730217	1	hypothetical protein
1007	VBIStrSal202804_1014	1285.23	1296.22	1277.91	0.985872	-0.020528	0.921585	1	Acetyltransferase, GNAT family
1008	VBIStrSal202804_1015	26357.9	24587.9	27538	1.11998	0.163476	0.570163	1	LSU ribosomal protein L20p
1009	VBIStrSal202804_1016	93439.1	97134.3	90975.7	0.936596	-0.0945008	0.748553	1	LSU ribosomal protein L35p
1010	VBIStrSal202804_1017	53647.8	55516.3	52402.2	0.943907	-0.0832839	0.690831	1	Translation initiation factor 3
1011	VBIStrSal202804_1018	9164.19	9075.65	9223.21	1.01626	0.0232678	1	1	Cytidylate kinase (EC 2.7.4.14)
1012	VBIStrSal202804_1019	13516.9	12948.3	13896	1.07319	0.101904	0.773512	1	FIG01266132: hypothetical protein
1013	VBIStrSal202804_1020	6673.15	5807.46	7250.27	1.24844	0.320127	0.452583	1	Pore forming protein ebsA
1014	VBIStrSal202804_1021	4442.5	3760	4897.5	1.30253	0.381314	0.167131	1	Tripeptide aminopeptidase (EC 3.4.11.4)
1015	VBIStrSal202804_1022	650.349	702.024	615.9	0.87732	-0.188825	0.405358	1	N-acetylmuramoyl-L-alanine amidase (EC 3.5.1.28)
1016	VBIStrSal202804_1023	2305.55	2477.94	2190.63	0.884054	-0.177793	0.450049	1	Signal peptidase I (EC 3.4.21.89)
1017	VBIStrSal202804_1024	10365.7	10533	10254.2	0.973535	-0.0386945	0.878328	1	TPR-repeat-containing protein
1018	VBIStrSal202804_1025	7684.23	7893.12	7544.98	0.955893	-0.0650788	0.766326	1	Hypothetical protein SPy1011
1019	VBIStrSal202804_1026	3497.51	3699.01	3363.18	0.909213	-0.137311	0.663329	1	Mutator mutT protein (7,8-dihydro-8-oxoguanine-triphosphatase) (EC 3.6.1.-)
1020	VBIStrSal202804_1027	14698.7	11289.3	16971.6	1.50334	0.588169	0.217991	1	Cell division protein FtsX
1021	VBIStrSal202804_1028	15067.8	12196.9	16981.8	1.3923	0.477475	0.124328	1	Cell division transporter, ATP-binding protein FtsE (TC 3.A.5.1.1)
1022	VBIStrSal202804_1029	8667.13	8009.5	9105.55	1.13684	0.185034	0.706391	1	Peptide chain release factor 2; programmed frameshift-containing
1023	VBIStrSal202804_1030	1683.25	1549.97	1772.1	1.14331	0.193219	0.540137	1	Iron-sulfur cluster-binding protein
1024	VBIStrSal202804_1031	208.458	266.186	169.973	0.63855	-0.647129	0.0556355	1	FIG01116656: hypothetical protein
1025	VBIStrSal202804_1032	1445.18	1682.15	1287.2	0.765212	-0.386069	0.16806	1	Oxygen-insensitive NADPH nitroreductase (EC 1.-.-.-)
1026	VBIStrSal202804_1033	8041.73	7025.71	8719.07	1.24102	0.31153	0.345589	1	Calcium-transporting ATPase (EC 3.6.3.8)
1027	VBIStrSal202804_1034	8213.07	8257.53	8183.42	0.991026	-0.0130054	0.996798	1	FIG01114378: hypothetical protein
1028	VBIStrSal202804_1035	8633.74	8758.82	8550.35	0.976198	-0.0347537	1	1	Uridine phosphorylase (EC 2.4.2.3)
1029	VBIStrSal202804_1036	5033.92	4820.15	5176.42	1.07391	0.102877	0.680392	1	Acetyltransferase, GNAT family
1030	VBIStrSal202804_1037	6288.69	6379.72	6228.01	0.97622	-0.0347221	0.98223	1	Promiscuous sugar phosphatase YidA, haloacid dehalogenase-like phosphatase family
1031	VBIStrSal202804_1038	33026.7	31673.1	33929.1	1.07123	0.0992623	0.588966	1	UDP-N-acetylmuramoylpentapeptide-lysine N(6)-alanyltransferase (EC 2.3.2.10) (EC 2.3.2.-)
1032	VBIStrSal202804_1039	71.8466	75.6613	69.3034	0.915969	-0.126629	0.894517	1	Mobile element protein
1033	VBIStrSal202804_1040	669.013	527.588	763.296	1.44677	0.532832	0.348695	1	Hypothetical protein DUF454
1034	VBIStrSal202804_1041	9403.04	6554.6	11302	1.72428	0.785996	0.0055871	0.602819	Zn-dependent hydrolase (beta-lactamase superfamily)
1035	VBIStrSal202804_1042	26456	21010	30086.6	1.43202	0.518049	0.0722708	1	Two-component sensor kinase SA14-24
1036	VBIStrSal202804_1043	13784	12648.3	14541.2	1.14966	0.201201	0.449236	1	Two-component response regulator SA14-24
1037	VBIStrSal202804_1044	4930.37	4951.14	4916.52	0.993007	-0.0101246	0.937733	1	Glutamate transport ATP-binding protein
1038	VBIStrSal202804_1045	1949.56	2180.01	1795.93	0.823817	-0.279604	0.541135	1	Glutamine ABC transporter, periplasmic glutamine-binding protein (TC 3.A.1.3.2)
1039	VBIStrSal202804_1046	5770.71	5852.71	5716.04	0.976649	-0.0340882	0.856274	1	Glutamate transport permease protein
1040	VBIStrSal202804_1047	12023.8	11493.4	12377.4	1.07691	0.106898	0.856292	1	Glutamate transport membrane-spanning protein
1041	VBIStrSal202804_1048	1128.36	1154.58	1110.89	0.962154	-0.0556598	0.94604	1	DNA-entry nuclease (Competence-specific nuclease) (EC 3.1.30.-)
1042	VBIStrSal202804_1049	649.049	757.069	577.036	0.762198	-0.391762	0.199142	1	Competence-associated EpuA protein
1043	VBIStrSal202804_1050	3321.68	3371.73	3288.32	0.975261	-0.0361393	0.998398	1	UDP-N-acetylglucosamine 1-carboxyvinyltransferase (EC 2.5.1.7)
1044	VBIStrSal202804_1051	228.825	294.922	184.761	0.626472	-0.674677	0.179279	1	FIG01114865: hypothetical protein
1045	VBIStrSal202804_1052	1094.76	1114.17	1081.82	0.970961	-0.0425153	0.951278	1	putative endoglucanase precursor
1046	VBIStrSal202804_1053	757.222	772.494	747.04	0.96705	-0.0483383	0.964392	1	contains glycosyl transferase family 2 region
1047	VBIStrSal202804_1054	142.172	161.443	129.325	0.80106	-0.320018	0.738628	1	hypothetical protein
1048	VBIStrSal202804_1055	399.568	412.875	390.696	0.946283	-0.0796566	0.955544	1	hypothetical protein
1049	VBIStrSal202804_1056	366.799	383.11	355.925	0.929042	-0.106185	0.847592	1	UDP-N-acetylglucosamine 2-epimerase (EC 5.1.3.14)
1050	VBIStrSal202804_1057	136.41	105.04	157.323	1.49775	0.582799	0.109734	1	Mobile element protein
1051	VBIStrSal202804_1058	1325.24	1484.72	1218.92	0.820977	-0.284586	0.374024	1	Mobile element protein
1052	VBIStrSal202804_1059	10402.5	8343.88	11774.9	1.4112	0.496926	0.245999	1	S-adenosylmethionine synthetase (EC 2.5.1.6)
1053	VBIStrSal202804_1060	2067.33	2339.04	1886.19	0.806394	-0.310443	0.277267	1	Biotin-protein ligase (EC 6.3.4.15) / Biotin operon repressor
1054	VBIStrSal202804_1061	6898.99	5797.18	7633.53	1.31677	0.397	0.183884	1	DNA polymerase III subunits gamma and tau (EC 2.7.7.7)
1055	VBIStrSal202804_1062	1249.26	1146.11	1318.02	1.14999	0.201627	0.561849	1	GAF domain-containing proteins
1056	VBIStrSal202804_1063	2236	2312.38	2185.08	0.944946	-0.0816955	0.651434	1	tRNA delta(2)-isopentenylpyrophosphate transferase (EC 2.5.1.8)
1057	VBIStrSal202804_1064	8607.94	12110.9	6272.66	0.517937	-0.949152	0.196469	1	FIG01116605: hypothetical protein
1058	VBIStrSal202804_1065	32.7102	40.753	27.3484	0.671078	-0.575448	0.433336	1	Phage major capsid protein #Fam0021
1059	VBIStrSal202804_1066	299.507	312.715	290.701	0.929603	-0.105314	0.732231	1	hypothetical protein
1060	VBIStrSal202804_1067	593.133	580.275	601.704	1.03693	0.0523158	0.833738	1	hypothetical protein
1061	VBIStrSal202804_1068	104.977	115.637	97.8707	0.846364	-0.24065	0.492461	1	Mobile element protein
1062	VBIStrSal202804_1069	11285.2	11321.3	11261.1	0.994683	-0.00769096	0.927322	1	LSU ribosomal protein L19p
1063	VBIStrSal202804_1070	2282.57	2526.85	2119.71	0.838875	-0.253473	0.442245	1	Chloride channel (CIC) family protein
1064	VBIStrSal202804_1071	656.841	760.497	587.737	0.772833	-0.371771	0.187972	1	Chorismate mutase I (EC 5.4.99.5)
1065	VBIStrSal202804_1072	1027.18	1159.05	939.269	0.810377	-0.303334	0.228101	1	Voltage-gated chloride channel family protein
1066	VBIStrSal202804_1073	730.866	841.131	657.356	0.781515	-0.355655	0.20389	1	Flavodoxin
1067	VBIStrSal202804_1074	350.654	362.724	342.608	0.944543	-0.0823111	0.844181	1	hypothetical protein
1068	VBIStrSal202804_1075	1386.9	1209.84	1504.94	1.24392	0.314889	0.173776	1	putative Zn-dependent protease
1069	VBIStrSal202804_1076	4677.95	3844.88	5233.33	1.36112	0.444793	0.107576	1	Tributyrin esterase
1070	VBIStrSal202804_1077	8914.66	8254.1	9355.03	1.13338	0.180632	0.462915	1	Zn-dependent hydrolase, RNA-metabolising, CPSF 100 kDa analog
1071	VBIStrSal202804_1078	1797.52	1732.9	1840.6	1.06215	0.0869878	0.849631	1	ABC transporter ATP-binding protein
1072	VBIStrSal202804_1079	1810.76	1650.55	1917.56	1.16177	0.216326	0.70445	1	ABC transporter permease protein
1073	VBIStrSal202804_1080	2721.72	2979.59	2549.8	0.855755	-0.224731	0.523215	1	ABC transporter substrate-binding protein
1074	VBIStrSal202804_1081	1463.01	1486.75	1447.19	0.97339	-0.0389094	0.927105	1	Conserved domain protein
1075	VBIStrSal202804_1082	30.5246	25.5731	33.8256	1.3227	0.403489	0.6767	1	transposase of IS200 family
1076	VBIStrSal202804_1083	32575.7	37772.2	29111.3	0.770706	-0.375747	0.40391	1	Pyruvate kinase (EC 2.7.1.40)
1077	VBIStrSal202804_1084	92382.7	100338	87079.5	0.867865	-0.204457	0.421162	1	6-phosphofructokinase (EC 2.7.1.11)
1078	VBIStrSal202804_1085	4593.07	4345.58	4758.07	1.09492	0.130826	0.636889	1	DNA polymerase III alpha subunit (EC 2.7.7.7)
1079	VBIStrSal202804_1086	9301.27	9434.81	9212.24	0.97641	-0.0344409	0.768106	1	3-isopropylmalate dehydratase small subunit (EC 4.2.1.33)
1080	VBIStrSal202804_1087	25007.1	23869.8	25765.4	1.07942	0.110251	0.905419	1	3-isopropylmalate dehydratase large subunit (EC 4.2.1.33)
1081	VBIStrSal202804_1088	4862.19	5726.18	4286.19	0.748527	-0.417875	0.410131	1	FIG01113965: hypothetical protein
1082	VBIStrSal202804_1089	10282.4	11258.8	9631.51	0.855463	-0.225223	0.651733	1	3-isopropylmalate dehydrogenase (EC 1.1.1.85)
1083	VBIStrSal202804_1090	14048.5	15441.9	13119.6	0.849611	-0.235125	0.63669	1	2-isopropylmalate synthase (EC 2.3.3.13)
1084	VBIStrSal202804_1091	41802.3	47802.2	37802.4	0.790808	-0.338601	0.171665	1	Phosphoglycerate mutase (EC 5.4.2.1)
1085	VBIStrSal202804_1092	10804.3	9639.33	11580.9	1.20142	0.264741	0.317216	1	Dihydroorotate dehydrogenase, catalytic subunit (EC 1.3.3.1)
1086	VBIStrSal202804_1093	1158.79	1451.22	963.84	0.664157	-0.590404	0.0259481	0.877862	FIG01120197: hypothetical protein
1087	VBIStrSal202804_1094	7452.21	8249.45	6920.71	0.838931	-0.253376	0.368665	1	DNA-binding protein HBsu
1088	VBIStrSal202804_1095	3361.02	3290.45	3408.06	1.03574	0.0506679	0.880141	1	YfaA
1089	VBIStrSal202804_1096	6634.18	6615.6	6646.57	1.00468	0.00673616	0.875359	1	FIG006988: Lipase/Acylhydrolase with GDSL-like motif
1090	VBIStrSal202804_1097	3263.9	3233.54	3284.14	1.01565	0.0224004	0.96115	1	Hypothetical protein DUF194, DegV family
1091	VBIStrSal202804_1098	7808.86	7700.05	7881.41	1.02355	0.033586	0.885368	1	DNA repair protein RecN
1092	VBIStrSal202804_1099	3817.97	3847.16	3798.52	0.987357	-0.0183558	0.863802	1	Arginine repressor ArgR, putative
1093	VBIStrSal202804_1100	5493.72	5580.36	5435.97	0.974125	-0.037821	0.796742	1	RNA binding methyltransferase FtsJ like
1094	VBIStrSal202804_1101	4043.26	4190.54	3945.08	0.941426	-0.0870798	0.777484	1	Octaprenyl diphosphate synthase (EC 2.5.1.90) / Dimethylallyltransferase (EC 2.5.1.1) / (2E,6E)-farnesyl diphosphate synthase (EC 2.5.1.10) / Geranylgeranyl diphosphate synthase (EC 2.5.1.29)
1095	VBIStrSal202804_1102	1148	1189.98	1120.01	0.941201	-0.0874246	0.760458	1	Exodeoxyribonuclease VII small subunit (EC 3.1.11.6)
1096	VBIStrSal202804_1103	5411.23	5782.22	5163.9	0.893065	-0.163163	0.580314	1	Exodeoxyribonuclease VII large subunit (EC 3.1.11.6)
1097	VBIStrSal202804_1104	7475.9	8885.46	6536.2	0.735606	-0.442996	0.603518	1	unknown protein
1098	VBIStrSal202804_1105	1852.65	1888.02	1829.08	0.968782	-0.0457567	0.968102	1	Endonuclease III (EC 4.2.99.18)
1099	VBIStrSal202804_1106	5075.73	4986.9	5134.95	1.02969	0.0422064	0.65451	1	Chromosome replication initiation protein dnaD
1100	VBIStrSal202804_1107	7486	7180.46	7689.7	1.07092	0.0988508	0.538955	1	Homoserine O-succinyltransferase (EC 2.3.1.46)
1101	VBIStrSal202804_1108	540.133	633.509	477.882	0.75434	-0.406712	0.230354	1	Adenine phosphoribosyltransferase (EC 2.4.2.7)
1102	VBIStrSal202804_1109	3879.33	3721.76	3984.38	1.07056	0.098372	0.655795	1	Single-stranded-DNA-specific exonuclease RecJ (EC 3.1.-.-)
1103	VBIStrSal202804_1110	267.321	275.962	261.56	0.947814	-0.0773242	0.802301	1	Acetyltransferase (EC 2.3.1.-) GNAT family
1104	VBIStrSal202804_1111	61.6063	58.7181	63.5319	1.08198	0.113676	0.763476	1	FIG01115099: hypothetical protein
1105	VBIStrSal202804_1112	400.492	348.886	434.896	1.24653	0.317914	0.380885	1	Short chain dehydrogenase
1106	VBIStrSal202804_1113	1246.14	1116.15	1332.8	1.1941	0.255926	0.351916	1	Ribonuclease Z (EC 3.1.26.11)
1107	VBIStrSal202804_1114	1828.13	1776.46	1862.58	1.04848	0.0682996	0.773307	1	Cystathionine beta-lyase (EC 4.4.1.8)
1108	VBIStrSal202804_1115	3780.62	4092.25	3572.86	0.873079	-0.195815	0.526458	1	GTP-binding protein HflX
1109	VBIStrSal202804_1116	1404.25	1380.16	1420.32	1.0291	0.0413805	0.766753	1	Cell division protein FtsW
1110	VBIStrSal202804_1117	8951.83	9430.24	8632.89	0.915448	-0.12745	0.593201	1	Glucosyltransferase GtfG
1111	VBIStrSal202804_1118	177.171	154.972	191.969	1.23873	0.308863	0.456325	1	Mobile element protein
1112	VBIStrSal202804_1119	49845.2	50914.9	49132.1	0.964984	-0.0514232	0.761833	1	Glucosyltransferase GtfG
1113	VBIStrSal202804_1120	30335.1	31121.4	29811	0.957893	-0.0620642	0.817323	1	Glucosyltransferase GtfG
1114	VBIStrSal202804_1121	48.0289	61.1932	39.2527	0.641456	-0.640578	0.242468	1	Glycosyltransferases involved in cell wall biogenesis
1115	VBIStrSal202804_1122	530.858	694.288	421.905	0.607681	-0.718615	0.364573	1	FIG01118314: hypothetical protein
1116	VBIStrSal202804_1123	481.289	576.384	417.892	0.725023	-0.463902	0.267777	1	hypothetical protein
1117	VBIStrSal202804_1124	67.3838	96.0638	48.2638	0.502415	-0.993049	0.288372	1	hypothetical protein
1118	VBIStrSal202804_1125	1228.78	950.287	1414.45	1.48844	0.573806	0.0466653	1	hypothetical protein
1119	VBIStrSal202804_1126	1177.28	1250.96	1128.16	0.901832	-0.14907	0.821707	1	Phosphoribosyl-ATP pyrophosphatase (EC 3.6.1.31)
1120	VBIStrSal202804_1127	2238.39	2274.2	2214.52	0.973757	-0.0383664	0.914724	1	Phosphoribosyl-AMP cyclohydrolase (EC 3.5.4.19)
1121	VBIStrSal202804_1128	1382.84	1311.45	1430.43	1.09072	0.125283	0.732936	1	Imidazole glycerol phosphate synthase cyclase subunit (EC 4.1.3.-)
1122	VBIStrSal202804_1129	945.135	948.816	942.681	0.993534	-0.00935812	0.931154	1	Phosphoribosylformimino-5-aminoimidazole carboxamide ribotide isomerase (EC 5.3.1.16)
1123	VBIStrSal202804_1130	1714.8	1795.83	1660.79	0.924799	-0.112788	0.679399	1	Imidazole glycerol phosphate synthase amidotransferase subunit (EC 2.4.2.-)
1124	VBIStrSal202804_1131	1026.95	1188.92	918.965	0.772942	-0.371568	0.207032	1	Imidazoleglycerol-phosphate dehydratase (EC 4.2.1.19)
1125	VBIStrSal202804_1132	2918.58	3271.27	2683.45	0.82031	-0.285759	0.230522	1	Histidinol dehydrogenase (EC 1.1.1.23)
1126	VBIStrSal202804_1133	2030.86	2288.46	1859.12	0.812389	-0.299757	0.213159	1	ATP phosphoribosyltransferase (EC 2.4.2.17)
1127	VBIStrSal202804_1134	836.561	900.892	793.674	0.880986	-0.182809	0.502257	1	ATP phosphoribosyltransferase regulatory subunit (EC 2.4.2.17)
1128	VBIStrSal202804_1135	1180.63	1313.93	1091.77	0.830913	-0.267231	0.343832	1	Histidinol-phosphate aminotransferase (EC 2.6.1.9)
1129	VBIStrSal202804_1136	69.927	114.212	40.4034	0.353756	-1.49917	0.00207744	0.504694	hypothetical protein
[truncated: 835 more rows]

## Sheet: S.sal pH 4.2|7 KO
num	id	baseMean	baseMeanA	baseMeanB	foldChange	log2FoldChange	pval	padj	annotation
1	K00003	11414.5	11583.4	11161.1	0.963538	-0.0535867	0.864153	0.919875	homoserine dehydrogenase [EC:1.1.1.3]
[truncated: 844 more rows]

## Sheet: S.sal pH 5.2|4.2 KO
num	id	baseMean	baseMeanA	baseMeanB	foldChange	log2FoldChange	pval	padj	annotation
[truncated: 845 more rows]

[truncated: 80 more sheets: S.sal pH 4.2|7 mod, S.sal pH 5.2|4.2 mod, S.vest pH 4.2|7 gene, S.vest pH 5.2|4.2 gene, S.vest pH 4.2|7 KO, S.vest pH 5.2|4.2 KO, S.vest pH 4.2|7 mod, S.vest pH 5.2|4.2 mod, S.sp pH 4.2|7 gene, S.sp pH 5.2|4.2 gene, S.sp pH 4.2|7 KO, S.sp pH 5.2|4.2 KO, S.sp pH 4.2|7 mod, S.sp pH 5.2|4.2 mod, S.therm pH 4.2|7 gene, S.therm pH 5.2|4.2 gene, S.therm pH 4.2|7 KO, S.therm pH 5.2|4.2 KO, S.therm pH 4.2|7 mod, S.therm pH 5.2|4.2 mod …]
